# Supplementary material for: Discovery of cerebrospinal fluid biomarkers for different dementias using mass spectrometry‐based proteomics
Source: Alzheimers Dement (Amst). 2026 Apr 12;18(2):e70278. doi: 10.1002/dad2.70278 (PMC13071172; doi:10.1002/dad2.70278)
Supplement: Supplementary file 3 — Supporting Information [file DAD2-18-e70278-s001.xlsx]

## Sheet: Contents
Name	Sheet name	Contents
Supplementary Table 1	Table_1	Age+sex adjusted group comparisons discovery cohort
Supplementary Table 2	Table_2	Age+sex adjusted group comparisons replication 1 cohort
Supplementary Table 3	Table_3	Age+sex adjusted group comparisons replication 2 cohort
Supplementary Table 4	Table_4	non-adjusted group comparisons discovery cohort
Supplementary Table 5	Table_5	non-adjusted group comparisons replication 1 cohort
Supplementary Table 6	Table_6	non-adjusted group comparisons replication 2 cohort
Supplementary Table 7	Table_7	Power analysis for observed estimates discovery cohort
Supplementary Table 8	Table_8	Power analysis for observed estimates replication 1 cohort
Supplementary Table 9	Table_9	Power analysis for observed estimates replication 2 cohort

## Sheet: Table_1
Table_1	Age+sex adjusted group comparisons discovery cohort
					Group mean						Standard Error (SE)						95% Confidende Interval (95%CI)						Beta estimate for group comparisons (SCD-AD<0 means protein levels are higher in AD than control)															Standard error (SE)
Uniprot Accession	Gene Name	data presence Discovery (SCD/MCI_Ab-/MCI_ab+/AD/DLB/FTD)	data presence Discovery (%)	Include	emmean_SCD	emmean_MCI_Ab-	emmean_MCI_Ab+	emmean_AD	emmean_DLB	emmean_FTD	SE_SCD	SE_MCI_Ab-	SE_MCI_Ab+	SE_AD	SE_DLB	SE_FTD	95%_CI_SCD	95%_CI_MCI_Ab-	95%_CI_MCI_Ab+	95%_CI_AD	95%_CI_DLB	95%_CI_FTD	estimate_SCD - (MCI_Ab-)	estimate_SCD - (MCI_Ab+)	estimate_SCD - AD	estimate_SCD - DLB	estimate_SCD - FTD	estimate_(MCI_Ab-) - (MCI_Ab+)	estimate_(MCI_Ab-) - AD	estimate_(MCI_Ab-) - DLB	estimate_(MCI_Ab-) - FTD	estimate_(MCI_Ab+) - AD	estimate_(MCI_Ab+) - DLB	estimate_(MCI_Ab+) - FTD	estimate_AD - DLB	estimate_AD - FTD	estimate_DLB - FTD	SE_SCD - (MCI_Ab-)	SE_SCD - (MCI_Ab+)	SE_SCD - AD	SE_SCD - DLB	SE_SCD - FTD	SE_(MCI_Ab-) - (MCI_Ab+)	SE_(MCI_Ab-) - AD	SE_(MCI_Ab-) - DLB	SE_(MCI_Ab-) - FTD	SE_(MCI_Ab+) - AD	SE_(MCI_Ab+) - DLB	SE_(MCI_Ab+) - FTD
P04217	A1BG	20/14/16/21/19/20	100	TRUE	0.0296132	0.39585	-0.0179507	-0.0271632	0.481522	0.619528	0.278261	0.357648	0.305931	0.265248	0.305127	0.278285	(-0.523, 0.582)	(-0.314, 1.106)	(-0.625, 0.589)	(-0.554, 0.499)	(-0.124, 1.087)	(0.067, 1.172)	-0.366237	0.0475639	0.0567764	-0.451909	-0.589915	0.413801	0.423014	-0.0856718	-0.223678	0.00921252	-0.499473	-0.637479	-0.508685	-0.646692	-0.138006	0.452086	0.413885	0.384729	0.415223	0.393694	0.470334	0.446613	0.486574	0.45444	0.403216	0.426285	0.413335
P01023	A2M	20/14/16/21/19/20	100	TRUE	-0.0520685	0.60109	1.05247	0.840233	0.369831	0.287427	0.288498	0.370805	0.317186	0.275006	0.316352	0.288523	(-0.625, 0.52)	(-0.135, 1.337)	(0.423, 1.682)	(0.294, 1.386)	(-0.258, 0.998)	(-0.285, 0.86)	-0.653158	-1.10454	-0.892302	-0.4219	-0.339495	-0.451385	-0.239144	0.231258	0.313663	0.212242	0.682643	0.765048	0.470402	0.552806	0.0824045	0.468717	0.429112	0.398883	0.430498	0.408177	0.487637	0.463044	0.504475	0.471158	0.41805	0.441968	0.428541
P49588	AARS	0/0/0/0/0/0	0	FALSE
Q9BZC7	ABCA2	0/0/0/0/0/0	0	FALSE
P49748	ACADVL	0/0/0/0/0/0	0	FALSE
P24752	ACAT1	0/0/0/0/0/0	0	FALSE
P53396	ACLY	0/0/0/0/0/0	0	FALSE
Q9NPJ3	ACOT13	0/0/0/0/0/0	0	FALSE
Q8N9L9	ACOT4	0/0/0/0/0/0	0	FALSE
Q6ZNF0	ACP7	13/7/14/15/14/12	68.18	TRUE	-0.000514486	0.659692	-0.0443656	0.331693	0.319466	0.0893984	0.232541	0.382777	0.22479	0.219438	0.248994	0.256914	(-0.465, 0.464)	(-0.105, 1.424)	(-0.493, 0.405)	(-0.107, 0.77)	(-0.178, 0.817)	(-0.424, 0.603)	-0.660206	0.0438511	-0.332207	-0.31998	-0.0899129	0.704057	0.327999	0.340226	0.570293	-0.376059	-0.363831	-0.133764	0.0122274	0.242295	0.230067	0.448234	0.322589	0.318974	0.339789	0.344784	0.444828	0.447514	0.475257	0.461846	0.312639	0.333319	0.338367
P62736	ACTA2	20/14/16/21/19/20	100	TRUE	0.0337814	-0.231226	-0.430121	-0.237758	-0.65718	-0.506437	0.187954	0.241577	0.206644	0.179164	0.206101	0.18797	(-0.339, 0.407)	(-0.711, 0.248)	(-0.84, -0.02)	(-0.593, 0.118)	(-1.066, -0.248)	(-0.879, -0.133)	0.265008	0.463902	0.271539	0.690962	0.540219	0.198895	0.0065314	0.425954	0.275211	-0.192363	0.227059	0.0763164	0.419423	0.26868	-0.150743	0.305365	0.279563	0.259869	0.280466	0.265924	0.317691	0.301669	0.328661	0.306956	0.272356	0.287938	0.279191
P60709	ACTB	20/14/16/21/19/20	100	TRUE	0.0192277	0.0278207	-0.0335834	0.133213	-0.0784878	-0.115956	0.145189	0.186611	0.159626	0.138399	0.159207	0.145201	(-0.269, 0.307)	(-0.343, 0.398)	(-0.35, 0.283)	(-0.141, 0.408)	(-0.394, 0.237)	(-0.404, 0.172)	-0.00859303	0.0528111	-0.113986	0.0977155	0.135184	0.0614042	-0.105393	0.106309	0.143777	-0.166797	0.0449044	0.0823727	0.211701	0.24917	0.0374683	0.235886	0.215954	0.200741	0.216652	0.205418	0.245407	0.23303	0.253881	0.237114	0.210387	0.222424	0.215667
Q562R1	ACTBL2	20/14/16/21/19/20	100	TRUE	0.0367106	-0.091338	-0.0669227	0.0682037	-0.242782	-0.1738	0.147986	0.190205	0.162701	0.141065	0.162274	0.147999	(-0.257, 0.33)	(-0.469, 0.286)	(-0.39, 0.256)	(-0.212, 0.348)	(-0.565, 0.079)	(-0.467, 0.12)	0.128049	0.103633	-0.0314931	0.279493	0.210511	-0.0244153	-0.159542	0.151444	0.0824621	-0.135126	0.175859	0.106877	0.310986	0.242004	-0.068982	0.24043	0.220114	0.204608	0.220825	0.209375	0.250134	0.237519	0.258772	0.241682	0.21444	0.226708	0.219821
P12814	ACTN1	0/0/0/0/0/0	0	FALSE
O43707	ACTN4	4/5/4/5/5/4	24.55	TRUE	-0.0301561	-1.1802	-0.488568	-0.923644	0.704337	-0.287959	0.570552	0.597543	0.58771	0.511287	0.563291	0.585357	(-1.229, 1.169)	(-2.436, 0.075)	(-1.723, 0.746)	(-1.998, 0.151)	(-0.479, 1.888)	(-1.518, 0.942)	1.15005	0.458412	0.893488	-0.734493	0.257803	-0.691636	-0.25656	-1.88454	-0.892245	0.435076	-1.1929	-0.200608	-1.62798	-0.635684	0.992297	0.817307	0.813553	0.764191	0.814377	0.821781	0.842401	0.789356	0.874193	0.829187	0.767953	0.81161	0.854588
P61158	ACTR3	0/0/0/0/0/0	0	FALSE
Q13444	ADAM15	0/0/0/0/0/0	0	FALSE
Q9P0K1	ADAM22	19/12/15/21/18/19	94.55	TRUE	-0.0720107	-0.144318	0.00545934	-0.32738	0.579196	-0.474034	0.308743	0.422745	0.340308	0.286602	0.338413	0.308804	(-0.685, 0.541)	(-0.984, 0.695)	(-0.67, 0.681)	(-0.897, 0.242)	(-0.093, 1.251)	(-1.087, 0.139)	0.0723072	-0.07747	0.25537	-0.651207	0.402023	-0.149777	0.183062	-0.723514	0.329716	0.33284	-0.573737	0.479493	-0.906576	0.146653	1.05323	0.523594	0.45954	0.421272	0.45798	0.436685	0.54295	0.512567	0.560871	0.522784	0.443372	0.475005	0.459201
Q13443	ADAM9	0/0/0/0/0/0	0	FALSE
Q9UHI8	ADAMTS1	8/7/11/13/15/12	60	TRUE	-0.0356468	0.101304	-0.703351	-0.445133	-0.382621	-0.667747	0.530673	0.589687	0.421543	0.393542	0.403419	0.401966	(-1.099, 1.027)	(-1.08, 1.283)	(-1.548, 0.141)	(-1.233, 0.343)	(-1.191, 0.426)	(-1.473, 0.137)	-0.136951	0.667704	0.409486	0.346974	0.6321	0.804655	0.546436	0.483925	0.76905	-0.258218	-0.32073	-0.0356045	-0.0625117	0.222614	0.285126	0.789126	0.673046	0.66057	0.66631	0.664869	0.715103	0.727122	0.754445	0.720608	0.581511	0.594112	0.583955
O75173	ADAMTS4	0/0/0/0/0/0	0	FALSE
O43306	ADCY6	0/0/0/0/0/0	0	FALSE
O60241	ADGRB2	15/11/14/20/17/18	86.36	TRUE	-0.0199679	0.173128	0.501994	0.378996	-0.166232	-0.147368	0.2516	0.319307	0.253282	0.210825	0.250289	0.228503	(-0.52, 0.48)	(-0.462, 0.808)	(-0.002, 1.006)	(-0.04, 0.798)	(-0.664, 0.332)	(-0.602, 0.307)	-0.193096	-0.521962	-0.398964	0.146264	0.1274	-0.328866	-0.205868	0.33936	0.320496	0.122998	0.668226	0.649362	0.545228	0.526364	-0.0188645	0.406009	0.356697	0.328176	0.355368	0.339975	0.406011	0.382936	0.418411	0.392977	0.328603	0.354682	0.341969
O94910	ADGRL1	20/14/16/21/19/20	100	TRUE	-0.0641807	-0.309061	0.28526	0.0754946	-0.0636938	-0.47934	0.23427	0.301106	0.257565	0.223314	0.256888	0.23429	(-0.529, 0.401)	(-0.907, 0.288)	(-0.226, 0.796)	(-0.368, 0.519)	(-0.573, 0.446)	(-0.944, -0.014)	0.24488	-0.34944	-0.139675	-0.00048686	0.415159	-0.594321	-0.384556	-0.245367	0.170279	0.209765	0.348954	0.7646	0.139188	0.554834	0.415646	0.380614	0.348452	0.323906	0.349579	0.331453	0.395977	0.376006	0.40965	0.382596	0.33947	0.358892	0.347989
Q9HAR2	ADGRL3	20/14/16/21/19/19	99.09	TRUE	-0.037377	-0.342555	0.421723	0.166247	-0.100936	-0.298289	0.218502	0.281791	0.24042	0.20828	0.240099	0.225245	(-0.471, 0.396)	(-0.902, 0.217)	(-0.055, 0.899)	(-0.247, 0.58)	(-0.577, 0.376)	(-0.745, 0.149)	0.305179	-0.4591	-0.203624	0.0635592	0.260912	-0.764278	-0.508803	-0.241619	-0.0442666	0.255475	0.522659	0.720011	0.267183	0.464536	0.197353	0.355282	0.324925	0.302042	0.326803	0.314286	0.369533	0.351106	0.384024	0.364198	0.316569	0.335568	0.329712
P55263	ADK	0/0/0/0/0/0	0	FALSE
Q8IUX7	AEBP1	19/13/16/20/19/20	97.27	TRUE	-0.0728236	-0.09307	0.366302	0.346318	0.120962	-0.109301	0.228089	0.299859	0.244102	0.216722	0.244684	0.222115	(-0.526, 0.38)	(-0.688, 0.502)	(-0.118, 0.851)	(-0.084, 0.777)	(-0.365, 0.607)	(-0.55, 0.332)	0.0202464	-0.439126	-0.419142	-0.193786	0.0364771	-0.459372	-0.439388	-0.214032	0.0162307	0.0199837	0.24534	0.475603	0.225356	0.455619	0.230263	0.37636	0.333912	0.314571	0.334868	0.318417	0.38742	0.370458	0.403663	0.374554	0.325186	0.340699	0.329885
P43652	AFM	20/14/16/21/19/20	100	TRUE	0.0384376	0.249087	-0.319568	-0.133764	0.258731	0.906374	0.311552	0.400436	0.342532	0.296982	0.341632	0.311579	(-0.58, 0.657)	(-0.546, 1.044)	(-0.999, 0.36)	(-0.723, 0.456)	(-0.419, 0.937)	(0.288, 1.525)	-0.210649	0.358005	0.172201	-0.220294	-0.867937	0.568654	0.38285	-0.00964496	-0.657288	-0.185804	-0.578299	-1.22594	-0.392495	-1.04014	-0.647643	0.506172	0.463402	0.430757	0.464899	0.440794	0.526603	0.500045	0.544787	0.508808	0.451456	0.477285	0.462785
P20933	AGA	20/13/15/19/18/19	94.55	TRUE	-0.00220293	-0.454138	0.45707	0.341188	0.178323	0.328281	0.212831	0.28716	0.241084	0.213395	0.240668	0.218607	(-0.425, 0.42)	(-1.024, 0.116)	(-0.022, 0.936)	(-0.083, 0.765)	(-0.3, 0.656)	(-0.106, 0.762)	0.451935	-0.459273	-0.343391	-0.180526	-0.330484	-0.911208	-0.795326	-0.632461	-0.782419	0.115882	0.278747	0.128789	0.162865	0.0129069	-0.149958	0.356561	0.32185	0.30166	0.322971	0.305087	0.375125	0.359436	0.390921	0.360542	0.320739	0.337632	0.325273
O00468-3	AGRN.isoform3	20/14/16/21/19/20	100	TRUE	-0.0433941	-0.269606	0.0450663	0.14484	-0.221783	-0.162933	0.270039	0.34708	0.296891	0.25741	0.296111	0.270062	(-0.579, 0.492)	(-0.958, 0.419)	(-0.544, 0.634)	(-0.366, 0.656)	(-0.809, 0.366)	(-0.699, 0.373)	0.226212	-0.0884604	-0.188234	0.178388	0.119539	-0.314673	-0.414446	-0.0478238	-0.106673	-0.0997739	0.266849	0.208	0.366623	0.307774	-0.0588491	0.438727	0.401655	0.37336	0.402953	0.38206	0.456435	0.433416	0.472196	0.441011	0.391301	0.413689	0.401121
P01019	AGT	20/14/16/21/19/20	100	TRUE	-0.145351	0.237383	0.603391	0.0856378	0.136208	0.221766	0.237449	0.305192	0.261061	0.226345	0.260375	0.23747	(-0.617, 0.326)	(-0.368, 0.843)	(0.085, 1.121)	(-0.364, 0.535)	(-0.38, 0.653)	(-0.249, 0.693)	-0.382734	-0.748742	-0.230989	-0.281559	-0.367117	-0.366008	0.151746	0.101175	0.0156172	0.517753	0.467183	0.381625	-0.0505704	-0.136128	-0.0855579	0.385779	0.353182	0.328302	0.354323	0.335951	0.401351	0.381109	0.41521	0.387788	0.344077	0.363763	0.352712
P23526	AHCY	2/0/0/0/2/0	3.64	FALSE
O43865	AHCYL1	0/0/0/0/0/0	0	FALSE
Q09666	AHNAK	2/1/1/3/0/2	8.18	FALSE
P02765	AHSG	20/14/16/21/19/20	100	TRUE	0.0829669	-0.271078	-0.628726	-0.133781	0.168134	0.0995665	0.228525	0.293723	0.25125	0.217838	0.250589	0.228545	(-0.371, 0.536)	(-0.854, 0.312)	(-1.127, -0.13)	(-0.566, 0.299)	(-0.329, 0.665)	(-0.354, 0.553)	0.354045	0.711693	0.216748	-0.0851669	-0.0165996	0.357648	-0.137296	-0.439212	-0.370644	-0.494945	-0.79686	-0.728293	-0.301915	-0.233348	0.0685672	0.371281	0.339908	0.315964	0.341007	0.323326	0.386267	0.366787	0.399606	0.373215	0.331147	0.350092	0.339456
P54819	AK2	0/0/0/0/0/0	0	FALSE
P14550	AKR1A1	0/0/0/0/0/0	0	FALSE
P17516	AKR1C4	0/0/0/0/0/0	0	FALSE
P02768	ALB	20/14/16/21/19/20	100	TRUE	-0.00155551	-0.0734882	-0.180078	-0.365858	0.335065	0.0890832	0.260244	0.334491	0.286122	0.248074	0.285371	0.260267	(-0.518, 0.515)	(-0.737, 0.59)	(-0.748, 0.388)	(-0.858, 0.126)	(-0.231, 0.901)	(-0.427, 0.606)	0.0719327	0.178522	0.364302	-0.336621	-0.0906387	0.106589	0.292369	-0.408553	-0.162571	0.18578	-0.515143	-0.269161	-0.700923	-0.454941	0.245982	0.422814	0.387087	0.359818	0.388338	0.368203	0.43988	0.417696	0.45507	0.425016	0.377109	0.398684	0.386572
Q13740	ALCAM	20/14/16/21/19/20	100	TRUE	-0.0324405	-0.258816	0.542136	0.364682	0.15254	-0.0645256	0.22088	0.283897	0.242844	0.210551	0.242206	0.220899	(-0.471, 0.406)	(-0.822, 0.305)	(0.06, 1.024)	(-0.053, 0.783)	(-0.328, 0.633)	(-0.503, 0.374)	0.226376	-0.574577	-0.397122	-0.18498	0.0320851	-0.800953	-0.623498	-0.411356	-0.194291	0.177455	0.389597	0.606662	0.212142	0.429207	0.217065	0.35886	0.328537	0.305393	0.329599	0.312509	0.373345	0.354516	0.386237	0.360729	0.320068	0.33838	0.3281
P04075	ALDOA	20/14/16/21/19/20	100	TRUE	-0.0291598	0.144148	0.938857	1.21514	0.458473	-0.0101089	0.218723	0.281124	0.240472	0.208494	0.239841	0.218742	(-0.463, 0.405)	(-0.414, 0.702)	(0.462, 1.416)	(0.801, 1.629)	(-0.017, 0.934)	(-0.444, 0.424)	-0.173308	-0.968017	-1.2443	-0.487633	-0.0190509	-0.794709	-1.071	-0.314325	0.154257	-0.276287	0.480384	0.948966	0.756671	1.22525	0.468582	0.355355	0.325328	0.30241	0.32638	0.309457	0.369699	0.351054	0.382465	0.357206	0.316942	0.335075	0.324896
P09972	ALDOC	20/14/16/21/19/20	100	TRUE	-0.0293684	-0.0777791	0.697742	0.598644	0.487955	-0.360024	0.253978	0.326437	0.279233	0.242101	0.278499	0.254	(-0.533, 0.475)	(-0.726, 0.57)	(0.144, 1.252)	(0.118, 1.079)	(-0.065, 1.041)	(-0.864, 0.144)	0.0484107	-0.727111	-0.628013	-0.517323	0.330656	-0.775521	-0.676423	-0.565734	0.282245	0.099098	0.209787	1.05777	0.110689	0.958668	0.847979	0.412633	0.377766	0.351155	0.378987	0.359337	0.429289	0.407638	0.444112	0.414782	0.368029	0.389084	0.377264
P02760	AMBP	20/14/16/21/19/20	100	TRUE	0.00940379	-0.19584	0.02746	0.0771214	0.486678	0.193937	0.208775	0.268338	0.229536	0.199012	0.228932	0.208793	(-0.405, 0.424)	(-0.728, 0.337)	(-0.428, 0.483)	(-0.318, 0.472)	(0.032, 0.941)	(-0.22, 0.608)	0.205244	-0.0180562	-0.0677176	-0.477274	-0.184533	-0.2233	-0.272962	-0.682518	-0.389777	-0.0496614	-0.459218	-0.166477	-0.409556	-0.116815	0.292741	0.339193	0.310532	0.288656	0.311536	0.295383	0.352884	0.335087	0.36507	0.34096	0.302527	0.319835	0.310119
P03950	ANG	9/7/8/11/13/12	54.55	TRUE	0.0223449	0.275216	0.378447	0.098058	-0.570139	-0.179516	0.445653	0.486013	0.446668	0.371674	0.389387	0.368842	(-0.872, 0.917)	(-0.7, 1.251)	(-0.518, 1.275)	(-0.648, 0.844)	(-1.352, 0.212)	(-0.92, 0.561)	-0.252871	-0.356102	-0.0757131	0.592484	0.201861	-0.103231	0.177158	0.845355	0.454732	0.280389	0.948587	0.557963	0.668197	0.277574	-0.390623	0.650274	0.619044	0.579647	0.594108	0.584623	0.664443	0.614901	0.66055	0.632257	0.578722	0.574605	0.574525
O43827	ANGPTL7	0/0/0/0/0/0	0	FALSE
Q9NQW6	ANLN	0/0/0/0/0/0	0	FALSE
P39687	ANP32A	0/0/0/0/0/0	0	FALSE
Q92688	ANP32B	0/0/0/0/0/0	0	FALSE
Q9BTT0	ANP32E	0/0/0/0/0/0	0	FALSE
P15144	ANPEP	0/0/0/0/0/0	0	FALSE
P04083	ANXA1	5/6/5/10/7/8	37.27	TRUE	0.0870736	-0.294264	-0.279676	0.27497	0.205401	0.993154	0.551951	0.524326	0.547416	0.394814	0.494564	0.462469	(-1.037, 1.211)	(-1.362, 0.774)	(-1.395, 0.835)	(-0.529, 1.079)	(-0.802, 1.213)	(0.051, 1.935)	0.381337	0.366749	-0.187897	-0.118328	-0.90608	-0.0145883	-0.569234	-0.499665	-1.28742	-0.554646	-0.485077	-1.27283	0.0695688	-0.718183	-0.787752	0.763125	0.785066	0.687349	0.73873	0.727067	0.760542	0.67163	0.762609	0.699972	0.6675	0.735146	0.711811
P07355	ANXA2	17/9/13/17/12/16	76.36	TRUE	-0.00734614	0.322564	-0.163043	0.180641	0.0483889	0.310944	0.195091	0.280041	0.216161	0.187868	0.23718	0.194497	(-0.396, 0.381)	(-0.235, 0.881)	(-0.594, 0.268)	(-0.194, 0.555)	(-0.424, 0.521)	(-0.077, 0.698)	-0.32991	0.155697	-0.187987	-0.055735	-0.31829	0.485607	0.141924	0.274175	0.0116204	-0.343684	-0.211432	-0.473987	0.132252	-0.130303	-0.262555	0.337326	0.292555	0.270396	0.313314	0.275999	0.355269	0.336555	0.378389	0.342994	0.286831	0.316452	0.291594
P12429	ANXA3	0/0/0/0/0/0	0	FALSE
P09525	ANXA4	0/0/0/0/0/0	0	FALSE
P08758	ANXA5	11/8/10/13/13/8	57.27	TRUE	0.0904251	-0.131819	-0.01446	-0.543066	-0.777714	-0.136096	0.317881	0.418544	0.332342	0.277835	0.3061	0.35476	(-0.547, 0.728)	(-0.972, 0.708)	(-0.681, 0.652)	(-1.101, 0.014)	(-1.392, -0.163)	(-0.848, 0.576)	0.222244	0.104885	0.633491	0.868139	0.226522	-0.117359	0.411247	0.645895	0.00427724	0.528606	0.763254	0.121636	0.234648	-0.406969	-0.641618	0.531187	0.456398	0.423726	0.431269	0.475032	0.534636	0.49858	0.535751	0.553438	0.433447	0.431277	0.489686
P02743	APCS	20/14/16/21/19/20	100	TRUE	0.00466172	0.185171	0.42754	0.185521	0.439351	0.589166	0.195852	0.251728	0.215327	0.186693	0.214761	0.195869	(-0.384, 0.393)	(-0.314, 0.685)	(0, 0.855)	(-0.185, 0.556)	(0.013, 0.866)	(0.2, 0.978)	-0.18051	-0.422879	-0.180859	-0.434689	-0.584504	-0.242369	-0.000349247	-0.254179	-0.403994	0.24202	-0.0118103	-0.161625	-0.25383	-0.403645	-0.149815	0.318197	0.29131	0.270789	0.292251	0.277098	0.331041	0.314345	0.342472	0.319854	0.283801	0.300038	0.290923
P51693	APLP1	20/14/16/21/19/20	100	TRUE	-0.0580957	-0.202212	0.151977	0.177951	-0.164135	-0.481239	0.257431	0.330875	0.283029	0.245392	0.282285	0.257453	(-0.569, 0.453)	(-0.859, 0.454)	(-0.41, 0.714)	(-0.309, 0.665)	(-0.724, 0.396)	(-0.992, 0.03)	0.144116	-0.210073	-0.236047	0.106039	0.423144	-0.354189	-0.380163	-0.0380776	0.279027	-0.0259738	0.316112	0.633217	0.342086	0.65919	0.317105	0.418243	0.382902	0.355928	0.38414	0.364222	0.435125	0.41318	0.45015	0.420421	0.373032	0.394374	0.382393
P51693-2	APLP1.isoform2	20/14/16/21/19/20	100	TRUE	-0.0940554	-0.105885	0.0873697	0.178455	-0.0898129	-0.642592	0.275229	0.353751	0.302597	0.262358	0.301802	0.275253	(-0.64, 0.452)	(-0.808, 0.596)	(-0.513, 0.688)	(-0.342, 0.699)	(-0.689, 0.509)	(-1.189, -0.096)	0.01183	-0.181425	-0.272511	-0.00424255	0.548537	-0.193255	-0.284341	-0.0160725	0.536707	-0.0910858	0.177183	0.729962	0.268268	0.821048	0.55278	0.44716	0.409375	0.380537	0.410698	0.389404	0.465209	0.441747	0.481273	0.449488	0.398823	0.42164	0.408831
Q06481	APLP2	20/14/16/21/19/20	100	TRUE	-0.0992686	-0.512006	-0.286296	-0.241805	-0.315673	-0.687011	0.23104	0.296955	0.254015	0.220236	0.253347	0.23106	(-0.558, 0.359)	(-1.101, 0.077)	(-0.79, 0.218)	(-0.679, 0.195)	(-0.818, 0.187)	(-1.146, -0.228)	0.412737	0.187028	0.142537	0.216405	0.587742	-0.225709	-0.2702	-0.196332	0.175005	-0.044491	0.0293769	0.400715	0.0738679	0.445206	0.371338	0.375367	0.343649	0.319441	0.34476	0.326884	0.390518	0.370823	0.404003	0.377322	0.334791	0.353945	0.343192
P02647	APOA1	20/14/16/21/19/20	100	TRUE	-0.0367582	-0.138623	-0.13808	-0.189862	0.15877	0.120982	0.212395	0.272991	0.233516	0.202463	0.232902	0.212414	(-0.458, 0.385)	(-0.68, 0.403)	(-0.601, 0.325)	(-0.592, 0.212)	(-0.303, 0.621)	(-0.301, 0.543)	0.101864	0.101322	0.153104	-0.195529	-0.157741	-0.000542684	0.0512393	-0.297393	-0.259605	0.051782	-0.29685	-0.259062	-0.348632	-0.310844	0.0377879	0.345075	0.315917	0.293662	0.316937	0.300504	0.359003	0.340898	0.3714	0.346872	0.307773	0.325381	0.315496
P02652	APOA2	20/14/16/21/19/20	100	TRUE	-0.0394858	0.161658	-0.205071	-0.141829	0.158136	-0.0253055	0.216195	0.277875	0.237694	0.206085	0.237069	0.216214	(-0.469, 0.39)	(-0.39, 0.713)	(-0.677, 0.267)	(-0.551, 0.267)	(-0.312, 0.629)	(-0.454, 0.404)	-0.201144	0.165585	0.102343	-0.197622	-0.0141803	0.36673	0.303487	0.00352203	0.186964	-0.0632424	-0.363208	-0.179766	-0.299965	-0.116523	0.183442	0.351249	0.321569	0.298916	0.322608	0.305881	0.365427	0.346997	0.378045	0.353078	0.31328	0.331203	0.321141
P06727	APOA4	20/14/16/21/19/20	100	TRUE	0.0359313	-0.56891	-0.382022	-0.228782	0.357458	-0.42088	0.245286	0.315265	0.269677	0.233815	0.268968	0.245307	(-0.451, 0.523)	(-1.195, 0.057)	(-0.917, 0.153)	(-0.693, 0.235)	(-0.176, 0.891)	(-0.908, 0.066)	0.604842	0.417953	0.264713	-0.321526	0.456811	-0.186888	-0.340129	-0.926368	-0.148031	-0.15324	-0.73948	0.0388574	-0.586239	0.192098	0.778337	0.398511	0.364838	0.339137	0.366017	0.347039	0.414597	0.393687	0.428913	0.400587	0.355433	0.375768	0.364353
P04114	APOB	13/11/15/16/14/18	79.09	TRUE	0.00258926	-0.19066	-0.288718	0.143428	-0.13849	-0.116638	0.173235	0.213669	0.163333	0.156862	0.181934	0.151634	(-0.342, 0.348)	(-0.616, 0.235)	(-0.614, 0.037)	(-0.169, 0.456)	(-0.501, 0.224)	(-0.419, 0.185)	0.193249	0.291307	-0.140838	0.141079	0.119228	0.0980577	-0.334088	-0.0521701	-0.0740218	-0.432145	-0.150228	-0.17208	0.281917	0.260066	-0.0218517	0.272858	0.237957	0.233919	0.254448	0.230764	0.271375	0.267552	0.293591	0.26454	0.224045	0.239763	0.221587
P02654	APOC1	0/0/0/0/0/0	0	FALSE
P02655	APOC2	4/3/0/3/4/2	14.55	TRUE	0.953187	-1.62042		4.27125	4.18215	4.69823	2.68621	3.62109		2.83698	3.22129	3.38978	(-5.241, 7.148)	(-9.971, 6.73)		(-2.271, 10.813)	(-3.246, 11.61)	(-3.119, 12.515)	2.57361		-3.31806	-3.22896	-3.74504		-5.89168	-5.80257	-6.31865				0.0891039	-0.426978	-0.516082	4.23332		4.09217	4.24846	4.35214		4.70105	5.22882	4.99223
P02656	APOC3	10/7/8/12/9/11	51.82	TRUE	0.140309	-0.284193	-0.789599	-0.423652	-0.282377	-0.443983	0.450801	0.555172	0.476898	0.388863	0.475421	0.404262	(-0.767, 1.047)	(-1.401, 0.833)	(-1.749, 0.17)	(-1.206, 0.359)	(-1.239, 0.674)	(-1.257, 0.369)	0.424502	0.929908	0.563961	0.422686	0.584293	0.505406	0.139459	-0.00181619	0.159791	-0.365947	-0.507222	-0.345615	-0.141275	0.0203314	0.161607	0.706632	0.654409	0.599757	0.666333	0.60809	0.732417	0.684336	0.750812	0.690501	0.614652	0.66614	0.624932
P05090	APOD	20/14/16/21/19/20	100	TRUE	-0.0578743	-0.107648	0.372713	-0.0475397	0.668689	0.090348	0.249943	0.32125	0.274797	0.238254	0.274075	0.249964	(-0.554, 0.438)	(-0.745, 0.53)	(-0.173, 0.918)	(-0.52, 0.425)	(0.125, 1.213)	(-0.406, 0.586)	0.0497738	-0.430587	-0.0103346	-0.726563	-0.148222	-0.480361	-0.0601084	-0.776337	-0.197996	0.420253	-0.295976	0.282365	-0.716228	-0.137888	0.578341	0.406077	0.371764	0.345575	0.372966	0.353628	0.422468	0.401162	0.437056	0.408192	0.362181	0.382902	0.37127
P02749	APOH	20/14/16/21/19/20	100	TRUE	0.0123647	-0.741539	-0.180135	-0.169228	0.195144	0.0684234	0.230397	0.296129	0.253308	0.219623	0.252642	0.230417	(-0.445, 0.47)	(-1.329, -0.154)	(-0.683, 0.323)	(-0.605, 0.267)	(-0.306, 0.697)	(-0.389, 0.526)	0.753904	0.1925	0.181593	-0.182779	-0.0560588	-0.561404	-0.572311	-0.936683	-0.809962	-0.0109067	-0.375279	-0.248558	-0.364372	-0.237652	0.12672	0.374322	0.342693	0.318552	0.3438	0.325974	0.389431	0.369791	0.402879	0.376272	0.333859	0.35296	0.342237
O14791	APOL1	19/14/16/21/19/20	99.09	TRUE	-0.0230816	-0.067084	-0.125909	-0.252645	-0.0491515	0.114617	0.263936	0.329986	0.282279	0.244676	0.281506	0.256673	(-0.547, 0.501)	(-0.722, 0.588)	(-0.686, 0.434)	(-0.738, 0.233)	(-0.608, 0.51)	(-0.395, 0.624)	0.0440024	0.102827	0.229563	0.0260699	-0.137699	0.0588248	0.185561	-0.0179325	-0.181701	0.126736	-0.0767573	-0.240526	-0.203493	-0.367262	-0.163769	0.421368	0.387523	0.360542	0.389516	0.368385	0.433864	0.411955	0.448924	0.419165	0.371926	0.393218	0.381276
O95445	APOM	20/14/16/20/19/20	99.09	TRUE	0.0254981	-0.511715	-0.0324089	-0.268407	0.125642	-0.0523304	0.237636	0.305336	0.261271	0.232698	0.260847	0.237674	(-0.446, 0.497)	(-1.118, 0.094)	(-0.551, 0.486)	(-0.73, 0.193)	(-0.392, 0.643)	(-0.524, 0.419)	0.537213	0.0579069	0.293905	-0.100144	0.0778285	-0.479306	-0.243307	-0.637357	-0.459384	0.235998	-0.158051	0.0199215	-0.39405	-0.216077	0.177973	0.386092	0.353515	0.332948	0.354742	0.336225	0.401718	0.385206	0.41566	0.388104	0.347693	0.364079	0.353031
P05067	APP	20/14/16/21/19/20	100	TRUE	-0.0953091	-0.46538	-0.00303242	-0.168021	-0.294931	-0.665361	0.211274	0.27155	0.232283	0.201394	0.231673	0.211293	(-0.515, 0.324)	(-1.004, 0.074)	(-0.464, 0.458)	(-0.568, 0.232)	(-0.755, 0.165)	(-1.085, -0.246)	0.370071	-0.0922766	0.0727116	0.199622	0.570052	-0.462347	-0.297359	-0.170448	0.199982	0.164988	0.291899	0.662329	0.126911	0.497341	0.37043	0.343253	0.314249	0.292112	0.315265	0.298918	0.357108	0.339098	0.36944	0.345041	0.306149	0.323664	0.313831
P07741	APRT	1/0/1/1/2/1	5.45	FALSE
P48444	ARCN1	0/0/0/0/0/0	0	FALSE
P61204	ARF3	0/0/0/0/0/0	0	FALSE
P18085	ARF4	0/0/0/0/0/0	0	FALSE
P52565	ARHGDIA	0/0/0/0/0/0	0	FALSE
Q86TY3	ARMH4	6/5/3/7/5/4	27.27	TRUE	-0.359944	0.315755	0.00415739	-1.05935	0.224153	-0.496292	0.362159	0.420332	0.465149	0.30788	0.419475	0.429439	(-1.115, 0.396)	(-0.561, 1.193)	(-0.966, 0.974)	(-1.702, -0.417)	(-0.651, 1.099)	(-1.392, 0.4)	-0.675699	-0.364101	0.699408	-0.584097	0.136348	0.311597	1.37511	0.0916016	0.812046	1.06351	-0.219996	0.500449	-1.2835	-0.56306	0.720445	0.540078	0.583847	0.471239	0.576962	0.578897	0.614646	0.514673	0.640125	0.634539	0.558013	0.647802	0.646284
Q13508	ART3	20/14/16/21/19/20	100	TRUE	-0.0962612	-0.0763955	0.443539	0.463254	0.133674	-0.331301	0.253626	0.325984	0.278846	0.241765	0.278113	0.253648	(-0.6, 0.407)	(-0.723, 0.571)	(-0.11, 0.997)	(-0.017, 0.943)	(-0.418, 0.686)	(-0.835, 0.172)	-0.0198657	-0.539801	-0.559515	-0.229935	0.23504	-0.519935	-0.53965	-0.21007	0.254905	-0.0197148	0.309865	0.77484	0.32958	0.794555	0.464975	0.412061	0.377243	0.350668	0.378462	0.358839	0.428693	0.407073	0.443497	0.414207	0.367518	0.388545	0.376741
Q13510	ASAH1	17/9/12/18/18/18	83.64	TRUE	-0.0645883	0.187046	-0.305345	-0.433032	-0.095455	-0.0706083	0.243631	0.351588	0.282464	0.229397	0.25396	0.229089	(-0.549, 0.42)	(-0.512, 0.886)	(-0.867, 0.257)	(-0.889, 0.023)	(-0.601, 0.41)	(-0.526, 0.385)	-0.251634	0.240757	0.368444	0.0308666	0.00601997	0.492391	0.620077	0.2825	0.257654	0.127687	-0.20989	-0.234737	-0.337577	-0.362424	-0.0248467	0.425655	0.371673	0.334514	0.354168	0.334682	0.450456	0.421262	0.451383	0.420185	0.363063	0.377884	0.364039
P00966	ASS1	0/0/0/0/0/0	0	FALSE
Q6PL18	ATAD2	15/10/15/17/16/18	82.73	TRUE	0.11254	0.0258926	0.159772	-0.0299436	0.431278	0.284895	0.239789	0.326005	0.233511	0.219869	0.24547	0.217597	(-0.365, 0.59)	(-0.623, 0.675)	(-0.305, 0.625)	(-0.468, 0.408)	(-0.057, 0.92)	(-0.148, 0.718)	0.0866473	-0.0472323	0.142484	-0.318738	-0.172355	-0.13388	0.0558362	-0.405386	-0.259003	0.189716	-0.271506	-0.125123	-0.461222	-0.314839	0.146383	0.403563	0.334154	0.325541	0.344037	0.323904	0.400908	0.398546	0.42472	0.393351	0.319185	0.335202	0.319029
P31939	ATIC	0/0/0/0/0/0	0	FALSE
P05023	ATP1A1	0/0/0/0/0/0	0	FALSE
P05026	ATP1B1	12/4/5/11/9/6	42.73	TRUE	-0.0336476	0.122833	0.908793	-0.0383833	0.288339	0.400697	0.243355	0.407472	0.344012	0.228206	0.291408	0.324536	(-0.526, 0.459)	(-0.702, 0.948)	(0.212, 1.605)	(-0.5, 0.424)	(-0.302, 0.878)	(-0.256, 1.058)	-0.156481	-0.94244	0.0047357	-0.321987	-0.434345	-0.78596	0.161216	-0.165506	-0.277864	0.947176	0.620453	0.508095	-0.326723	-0.439081	-0.112358	0.443874	0.442778	0.322047	0.416419	0.427956	0.555191	0.44845	0.549874	0.558995	0.420273	0.420332	0.456443
P25705	ATP5F1A	2/3/2/6/1/2	14.55	FALSE
P06576	ATP5F1B	7/6/3/7/5/4	29.09	TRUE	0.124073	-0.188387	-0.528966	0.0783087	-0.167764	-0.0543562	0.28221	0.33522	0.421964	0.26463	0.350015	0.350589	(-0.461, 0.709)	(-0.884, 0.507)	(-1.404, 0.346)	(-0.47, 0.627)	(-0.894, 0.558)	(-0.781, 0.673)	0.31246	0.653038	0.045764	0.291837	0.178429	0.340579	-0.266696	-0.0206232	-0.134031	-0.607274	-0.361202	-0.474609	0.246073	0.132665	-0.113408	0.449355	0.508047	0.393666	0.441159	0.441395	0.563287	0.408088	0.528752	0.502613	0.504185	0.50492	0.549266
P48047	ATP5PO	0/0/0/0/0/0	0	FALSE
Q15904	ATP6AP1	20/14/16/21/19/20	100	TRUE	-0.0734209	-0.234431	0.260624	-0.148169	-0.150928	-0.226243	0.247336	0.3179	0.27193	0.235769	0.271216	0.247357	(-0.564, 0.417)	(-0.865, 0.396)	(-0.279, 0.8)	(-0.616, 0.32)	(-0.689, 0.387)	(-0.717, 0.265)	0.16101	-0.334045	0.074748	0.0775069	0.152823	-0.495055	-0.0862621	-0.0835033	-0.00818761	0.408793	0.411552	0.486868	0.00275887	0.0780745	0.0753156	0.401842	0.367887	0.341971	0.369076	0.349939	0.418062	0.396977	0.432498	0.403934	0.358404	0.378909	0.367398
O75787	ATP6AP2	20/13/16/20/19/20	98.18	TRUE	-0.0893166	-0.31421	-0.113567	-0.187543	-0.569147	-0.766913	0.227975	0.307148	0.250641	0.222508	0.250803	0.228011	(-0.542, 0.363)	(-0.924, 0.295)	(-0.611, 0.384)	(-0.629, 0.254)	(-1.067, -0.071)	(-1.22, -0.314)	0.224894	0.02425	0.0982263	0.479831	0.677597	-0.200644	-0.126668	0.254937	0.452703	0.0739763	0.455581	0.653347	0.381604	0.57937	0.197766	0.381524	0.339135	0.318706	0.340789	0.32256	0.397299	0.379741	0.412986	0.383815	0.333838	0.349622	0.338663
O75882	ATRN	20/14/16/21/19/20	100	TRUE	-0.0721533	-0.543414	-0.204963	-0.194885	-0.057926	-0.40506	0.201911	0.259515	0.221989	0.192468	0.221405	0.201928	(-0.473, 0.329)	(-1.058, -0.028)	(-0.645, 0.236)	(-0.577, 0.187)	(-0.497, 0.381)	(-0.806, -0.004)	0.471261	0.13281	0.122731	-0.0142273	0.332907	-0.338451	-0.348529	-0.485488	-0.138354	-0.0100783	-0.147037	0.200097	-0.136959	0.210175	0.347134	0.328041	0.300322	0.279166	0.301292	0.285671	0.341282	0.32407	0.353066	0.329749	0.29258	0.309319	0.299922
P30530	AXL	20/14/16/21/19/20	100	TRUE	-0.0619569	-0.392507	0.0632454	0.178022	0.0698943	-0.208385	0.272023	0.349631	0.299073	0.259302	0.298287	0.272047	(-0.602, 0.478)	(-1.086, 0.301)	(-0.53, 0.657)	(-0.337, 0.693)	(-0.522, 0.662)	(-0.748, 0.331)	0.33055	-0.125202	-0.239979	-0.131851	0.146428	-0.455752	-0.570529	-0.462401	-0.184122	-0.114777	-0.00664892	0.27163	0.108128	0.386407	0.278279	0.441951	0.404607	0.376105	0.405915	0.384869	0.45979	0.436602	0.475667	0.444253	0.394178	0.416729	0.404069
P25311	AZGP1	20/14/16/21/19/20	100	TRUE	0.038612	-0.439733	0.0286468	-0.338809	0.326178	-0.290634	0.205982	0.264748	0.226465	0.196349	0.22587	0.206	(-0.37, 0.447)	(-0.965, 0.086)	(-0.421, 0.478)	(-0.728, 0.051)	(-0.122, 0.774)	(-0.699, 0.118)	0.478345	0.00996527	0.377421	-0.287566	0.329246	-0.468379	-0.100924	-0.765911	-0.149099	0.367456	-0.297531	0.319281	-0.664987	-0.0481752	0.616812	0.334655	0.306377	0.284795	0.307368	0.291431	0.348163	0.330604	0.360186	0.336398	0.29848	0.315556	0.30597
P61769	B2M	20/14/16/21/19/20	100	TRUE	-0.0884941	0.202202	0.0333551	0.29702	0.2973	0.0828567	0.247424	0.318013	0.272028	0.235853	0.271313	0.247446	(-0.579, 0.403)	(-0.429, 0.833)	(-0.506, 0.573)	(-0.171, 0.765)	(-0.241, 0.836)	(-0.408, 0.574)	-0.290696	-0.121849	-0.385514	-0.385794	-0.171351	0.168847	-0.0948182	-0.0950982	0.119345	-0.263665	-0.263945	-0.0495016	-0.000280085	0.214163	0.214444	0.401985	0.368018	0.342093	0.369208	0.350065	0.418211	0.397119	0.432652	0.404079	0.358532	0.379044	0.367529
O75752	B3GALNT1	19/12/15/21/18/16	91.82	TRUE	-0.0556665	0.27735	0.459065	0.136285	-0.240798	-0.353382	0.238861	0.332568	0.26336	0.221753	0.269503	0.261788	(-0.53, 0.419)	(-0.383, 0.938)	(-0.064, 0.982)	(-0.304, 0.577)	(-0.776, 0.295)	(-0.874, 0.167)	-0.333017	-0.514732	-0.191952	0.185131	0.297716	-0.181715	0.141065	0.518148	0.630732	0.32278	0.699863	0.812447	0.377083	0.489668	0.112585	0.408853	0.355302	0.325894	0.360653	0.354455	0.425671	0.40234	0.452117	0.42265	0.343001	0.371585	0.372118
O43505	B4GAT1	20/14/16/21/19/20	100	TRUE	-0.11224	0.0385768	0.317012	0.0562396	0.0201952	-0.288943	0.238435	0.30646	0.262145	0.227285	0.261456	0.238456	(-0.585, 0.361)	(-0.57, 0.647)	(-0.203, 0.837)	(-0.395, 0.507)	(-0.499, 0.539)	(-0.762, 0.184)	-0.150816	-0.429251	-0.168479	-0.132435	0.176704	-0.278435	-0.0176628	0.0183816	0.32752	0.260772	0.296817	0.605955	0.0360444	0.345183	0.309138	0.387381	0.354648	0.329665	0.355794	0.337346	0.403017	0.382692	0.416934	0.389398	0.345506	0.365273	0.354176
Q13145	BAMBI	0/0/0/0/0/0	0	FALSE
P80723	BASP1	12/6/9/16/13/9	59.09	TRUE	-0.00564714	1.02962	0.864069	1.2634	0.237373	0.0588114	0.296516	0.407013	0.319026	0.238526	0.302173	0.333841	(-0.6, 0.588)	(0.214, 1.845)	(0.225, 1.503)	(0.786, 1.741)	(-0.368, 0.843)	(-0.61, 0.728)	-1.03527	-0.869716	-1.26905	-0.24302	-0.0644586	0.165554	-0.23378	0.79225	0.970811	-0.399334	0.626696	0.805257	1.02603	1.20459	0.178561	0.487144	0.433601	0.379124	0.442125	0.46159	0.516566	0.470371	0.538095	0.543206	0.397833	0.43698	0.466264
Q96GW7	BCAN	20/14/16/21/19/20	100	TRUE	-0.125932	-0.327722	0.18123	-0.157129	0.0210478	-0.522435	0.228053	0.293115	0.25073	0.217388	0.250071	0.228072	(-0.578, 0.327)	(-0.909, 0.254)	(-0.316, 0.679)	(-0.589, 0.274)	(-0.475, 0.517)	(-0.975, -0.07)	0.20179	-0.307163	0.0311971	-0.14698	0.396503	-0.508953	-0.170593	-0.34877	0.194713	0.33836	0.160183	0.703666	-0.178177	0.365306	0.543483	0.370513	0.339205	0.31531	0.340301	0.322657	0.385468	0.366028	0.398779	0.372442	0.330461	0.349368	0.338754
P51572	BCAP31	0/0/0/0/0/0	0	FALSE
O15382	BCAT2	0/0/0/0/0/0	0	FALSE
Q9P287	BCCIP	0/0/0/0/0/0	0	FALSE
P21810	BGN	11/8/11/10/9/11	54.55	TRUE	-0.21077	-0.547458	-0.360921	-1.03829	-0.871783	-0.193449	0.491472	0.582756	0.451878	0.473837	0.55044	0.477983	(-1.198, 0.777)	(-1.719, 0.624)	(-1.269, 0.547)	(-1.991, -0.086)	(-1.978, 0.234)	(-1.154, 0.767)	0.336688	0.150151	0.827523	0.661013	-0.0173206	-0.186536	0.490835	0.324325	-0.354008	0.677371	0.510861	-0.167472	-0.16651	-0.844844	-0.678333	0.741228	0.67054	0.673858	0.780921	0.68809	0.733959	0.746932	0.837344	0.765267	0.656972	0.709075	0.662657
P30043	BLVRB	1/3/2/5/5/2	16.36	FALSE
P35613	BSG	0/0/0/0/0/0	0	FALSE
P43251	BTD	20/14/16/21/19/20	100	TRUE	-0.0744873	-0.180416	-0.143072	-0.236218	-0.176143	-0.295264	0.205924	0.264673	0.226401	0.196294	0.225806	0.205942	(-0.483, 0.334)	(-0.706, 0.345)	(-0.592, 0.306)	(-0.626, 0.153)	(-0.624, 0.272)	(-0.704, 0.113)	0.105929	0.0685842	0.161731	0.101656	0.220776	-0.0373447	0.0558021	-0.00427315	0.114847	0.0931468	0.0330716	0.152192	-0.0600752	0.0590453	0.119121	0.334561	0.306291	0.284714	0.307281	0.291348	0.348065	0.330511	0.360084	0.336303	0.298395	0.315467	0.305884
Q7L1Q6	BZW1	0/0/0/0/0/0	0	FALSE
Q6UX73	C16orf89	20/14/16/21/19/20	100	TRUE	-0.102121	0.0011087	0.295778	0.0156711	-0.0352463	-0.45157	0.294345	0.378321	0.323614	0.28058	0.322764	0.294371	(-0.686, 0.482)	(-0.75, 0.752)	(-0.346, 0.938)	(-0.541, 0.572)	(-0.676, 0.605)	(-1.036, 0.133)	-0.10323	-0.3979	-0.117792	-0.0668749	0.349449	-0.29467	-0.0145624	0.036355	0.452679	0.280107	0.331025	0.747348	0.0509174	0.467241	0.416324	0.478217	0.437809	0.406967	0.439224	0.41645	0.49752	0.472428	0.5147	0.480708	0.426523	0.450925	0.437226
P02745	C1QA	20/14/16/21/19/20	100	TRUE	-0.102874	0.503721	0.365069	0.15509	0.560153	0.182118	0.318024	0.408755	0.349648	0.303152	0.348729	0.318052	(-0.734, 0.528)	(-0.307, 1.315)	(-0.329, 1.059)	(-0.447, 0.757)	(-0.132, 1.252)	(-0.449, 0.813)	-0.606595	-0.467943	-0.257964	-0.663027	-0.284992	0.138652	0.34863	-0.0564322	0.321603	0.209978	-0.195084	0.182951	-0.405063	-0.0270274	0.378035	0.516688	0.473028	0.439706	0.474557	0.449952	0.537543	0.510433	0.556105	0.519378	0.460835	0.4872	0.472399
P02746	C1QB	20/14/16/21/19/20	100	TRUE	-0.0760708	0.142188	0.675673	0.26778	0.786005	0.493697	0.313393	0.402803	0.344556	0.298737	0.343651	0.31342	(-0.698, 0.546)	(-0.657, 0.942)	(-0.008, 1.359)	(-0.325, 0.861)	(0.104, 1.468)	(-0.128, 1.116)	-0.218259	-0.751744	-0.34385	-0.862076	-0.569768	-0.533485	-0.125591	-0.643816	-0.351509	0.407894	-0.110332	0.181976	-0.518225	-0.225918	0.292308	0.509164	0.46614	0.433303	0.467647	0.4434	0.529716	0.503	0.548007	0.511815	0.454124	0.480106	0.46552
Q07021	C1QBP	0/0/0/0/0/0	0	FALSE
P02747	C1QC	20/14/16/21/19/20	100	TRUE	-0.0625129	0.134162	0.397277	0.255263	0.439223	0.251008	0.26727	0.343521	0.293847	0.254771	0.293075	0.267293	(-0.593, 0.468)	(-0.548, 0.816)	(-0.186, 0.98)	(-0.25, 0.761)	(-0.142, 1.021)	(-0.279, 0.781)	-0.196675	-0.45979	-0.317775	-0.501736	-0.313521	-0.263116	-0.121101	-0.305061	-0.116846	0.142015	-0.0419454	0.146269	-0.18396	0.00425448	0.188215	0.434229	0.397537	0.369533	0.398822	0.378143	0.451756	0.428973	0.467356	0.43649	0.38729	0.409448	0.397009
Q9BXJ3	C1QTNF4	5/4/7/4/8/6	30.91	TRUE	-0.290393	-0.325833	-0.0971075	-0.291346	-0.764309	-1.03745	0.825244	0.913777	0.595461	0.787196	0.668526	0.851559	(-1.99, 1.409)	(-2.208, 1.556)	(-1.323, 1.129)	(-1.913, 1.33)	(-2.141, 0.613)	(-2.791, 0.716)	0.0354394	-0.193286	0.000952119	0.473915	0.747056	-0.228725	-0.0344873	0.438476	0.711617	0.194238	0.667201	0.940342	0.472963	0.746104	0.273141	1.09093	0.966173	1.08474	1.15812	1.33524	1.02144	1.11544	1.28759	1.45381	0.960978	0.939704	1.1264
Q9BXJ0	C1QTNF5	0/0/0/0/0/0	0	FALSE
P00736	C1R	20/14/16/21/19/20	100	TRUE	-0.0690872	0.231979	0.268609	0.273497	-0.0436925	0.356945	0.296011	0.380462	0.325446	0.282168	0.324591	0.296037	(-0.657, 0.518)	(-0.523, 0.987)	(-0.377, 0.914)	(-0.286, 0.833)	(-0.688, 0.6)	(-0.231, 0.944)	-0.301067	-0.337696	-0.342584	-0.0253946	-0.426032	-0.0366293	-0.0415173	0.275672	-0.124966	-0.00488796	0.312301	-0.0883364	0.317189	-0.0834485	-0.400638	0.480924	0.440287	0.409271	0.44171	0.418807	0.500336	0.475103	0.517613	0.483429	0.428938	0.453478	0.439701
Q9NZP8	C1RL	20/14/16/21/19/20	100	TRUE	-0.0244948	-0.0615598	0.0955093	0.307397	0.344252	0.290588	0.222591	0.286095	0.244725	0.212181	0.244082	0.22261	(-0.466, 0.417)	(-0.629, 0.506)	(-0.39, 0.581)	(-0.114, 0.728)	(-0.14, 0.829)	(-0.151, 0.732)	0.037065	-0.120004	-0.331892	-0.368747	-0.315083	-0.157069	-0.368957	-0.405812	-0.352148	-0.211888	-0.248743	-0.195079	-0.0368553	0.016809	0.0536644	0.361639	0.331081	0.307758	0.332151	0.31493	0.376236	0.357262	0.389228	0.363523	0.322547	0.341001	0.330641
P09871	C1S	20/14/16/21/19/20	100	TRUE	-0.0614497	0.0535449	0.360254	0.403546	0.438093	0.449641	0.302724	0.38909	0.332827	0.288567	0.331952	0.30275	(-0.662, 0.539)	(-0.719, 0.826)	(-0.3, 1.021)	(-0.169, 0.976)	(-0.221, 1.097)	(-0.151, 1.05)	-0.114995	-0.421703	-0.464995	-0.499543	-0.51109	-0.306709	-0.350001	-0.384548	-0.396096	-0.0432922	-0.0778396	-0.089387	-0.0345475	-0.0460948	-0.0115473	0.49183	0.450271	0.418552	0.451727	0.428305	0.511682	0.485877	0.529351	0.494392	0.438665	0.463762	0.449673
P06681	C2	20/14/16/21/19/20	100	TRUE	0.0212059	-0.233102	0.369119	0.0165118	0.186615	0.638624	0.284744	0.36598	0.313058	0.271428	0.312235	0.284768	(-0.544, 0.586)	(-0.959, 0.493)	(-0.252, 0.99)	(-0.522, 0.555)	(-0.433, 0.806)	(0.074, 1.204)	0.254308	-0.347913	0.0046941	-0.165409	-0.617418	-0.602221	-0.249614	-0.419717	-0.871726	0.352607	0.182504	-0.269505	-0.170103	-0.622113	-0.452009	0.462618	0.423527	0.393692	0.424896	0.402865	0.481291	0.457018	0.49791	0.465027	0.41261	0.436216	0.422964
P01024	C3	20/14/16/21/19/20	100	TRUE	-0.00266495	0.141148	0.0235423	0.181995	0.559807	0.730812	0.232821	0.299244	0.255972	0.221933	0.2553	0.232841	(-0.465, 0.459)	(-0.453, 0.735)	(-0.484, 0.532)	(-0.258, 0.622)	(0.053, 1.066)	(0.269, 1.193)	-0.143813	-0.0262073	-0.18466	-0.562472	-0.733477	0.117606	-0.0408468	-0.418658	-0.589664	-0.158453	-0.536264	-0.70727	-0.377812	-0.548817	-0.171005	0.37826	0.346298	0.321903	0.347417	0.329404	0.393528	0.373681	0.407117	0.38023	0.337371	0.356673	0.345837
P0C0L4	C4A	20/14/16/21/19/20	100	TRUE	-0.0410372	0.364777	0.675197	0.517305	1.04312	0.856301	0.198138	0.254667	0.217841	0.188873	0.217269	0.198156	(-0.434, 0.352)	(-0.141, 0.87)	(0.243, 1.107)	(0.142, 0.892)	(0.612, 1.474)	(0.463, 1.25)	-0.405814	-0.716235	-0.558342	-1.08416	-0.897339	-0.31042	-0.152528	-0.678346	-0.491524	0.157892	-0.367926	-0.181104	-0.525818	-0.338996	0.186822	0.321912	0.294711	0.27395	0.295663	0.280333	0.334905	0.318015	0.34647	0.323588	0.287114	0.30354	0.294319
P0C0L5	C4B	20/14/16/21/19/20	100	TRUE	-0.0488571	0.570136	0.582946	0.59814	0.8146	0.432336	0.197661	0.254052	0.217316	0.188417	0.216745	0.197678	(-0.441, 0.343)	(0.066, 1.074)	(0.152, 1.014)	(0.224, 0.972)	(0.384, 1.245)	(0.04, 0.825)	-0.618993	-0.631803	-0.646997	-0.863457	-0.481193	-0.0128096	-0.0280041	-0.244464	0.1378	-0.0151945	-0.231654	0.150609	-0.21646	0.165804	0.382264	0.321135	0.294	0.273289	0.29495	0.279657	0.334098	0.317248	0.345634	0.322808	0.286421	0.302808	0.293609
P04003	C4BPA	19/13/16/19/19/20	96.36	TRUE	0.136226	-0.136165	0.0661432	0.250529	-0.0699041	0.192805	0.192183	0.252101	0.205674	0.187332	0.205561	0.186863	(-0.245, 0.518)	(-0.637, 0.364)	(-0.342, 0.475)	(-0.121, 0.622)	(-0.478, 0.338)	(-0.178, 0.564)	0.272391	0.0700826	-0.114303	0.20613	-0.0565788	-0.202308	-0.386694	-0.0662607	-0.328969	-0.184386	0.136047	-0.126661	0.320433	0.0577245	-0.262709	0.315479	0.28215	0.268908	0.284427	0.268238	0.325781	0.316	0.338841	0.314622	0.27711	0.286621	0.277616
Q5BLP8	C4orf48	18/9/13/18/17/14	80.91	TRUE	-0.0927733	0.441447	0.027794	0.0577125	-0.156408	0.037223	0.265635	0.39365	0.302189	0.255209	0.291677	0.294672	(-0.622, 0.436)	(-0.342, 1.225)	(-0.574, 0.629)	(-0.45, 0.566)	(-0.737, 0.424)	(-0.549, 0.624)	-0.53422	-0.120567	-0.150486	0.0636346	-0.129996	0.413653	0.383735	0.597855	0.404224	-0.0299186	0.184202	-0.00942903	0.21412	0.0204895	-0.193631	0.469685	0.398266	0.366618	0.398769	0.402232	0.492351	0.466881	0.512682	0.501817	0.394119	0.422611	0.426455
P01031	C5	20/14/16/21/19/20	100	TRUE	0.0122285	-0.127932	-0.307097	0.130693	0.377363	0.305664	0.228963	0.294285	0.25173	0.218255	0.251069	0.228982	(-0.442, 0.467)	(-0.712, 0.456)	(-0.807, 0.192)	(-0.302, 0.564)	(-0.121, 0.876)	(-0.149, 0.76)	0.14016	0.319326	-0.118465	-0.365134	-0.293435	0.179165	-0.258625	-0.505295	-0.433596	-0.43779	-0.68446	-0.612761	-0.24667	-0.174971	0.071699	0.371991	0.340559	0.316568	0.341659	0.323944	0.387006	0.367488	0.40037	0.373928	0.33178	0.350762	0.340106
P13671	C6	20/14/16/21/19/20	100	TRUE	0.040415	-0.201234	0.333788	0.286479	0.598402	0.258579	0.220753	0.283733	0.242705	0.21043	0.242067	0.220772	(-0.398, 0.478)	(-0.764, 0.362)	(-0.148, 0.815)	(-0.131, 0.704)	(0.118, 1.079)	(-0.18, 0.697)	0.241649	-0.293373	-0.246064	-0.557987	-0.218164	-0.535022	-0.487713	-0.799636	-0.459813	0.0473086	-0.264615	0.0752083	-0.311923	0.0278996	0.339823	0.358654	0.328348	0.305218	0.329409	0.31233	0.37313	0.354312	0.386015	0.360522	0.319884	0.338185	0.327911
P10643	C7	20/14/16/21/19/20	100	TRUE	0.00497664	0.117488	0.233098	1.24505	0.802444	0.0159545	0.307659	0.395434	0.338253	0.293272	0.337364	0.307686	(-0.606, 0.616)	(-0.667, 0.902)	(-0.438, 0.904)	(0.663, 1.827)	(0.133, 1.472)	(-0.595, 0.627)	-0.112512	-0.228121	-1.24008	-0.797468	-0.0109779	-0.115609	-1.12757	-0.684956	0.101534	-1.01196	-0.569347	0.217143	0.44261	1.2291	0.78649	0.499849	0.457612	0.425376	0.459091	0.435288	0.520024	0.493798	0.537981	0.502452	0.445816	0.471322	0.457004
P07357	C8A	20/14/16/21/19/20	100	TRUE	0.00556777	-0.107293	-0.490134	-0.215863	-0.0320513	0.0181804	0.218726	0.281128	0.240476	0.208498	0.239844	0.218745	(-0.428, 0.44)	(-0.665, 0.451)	(-0.967, -0.013)	(-0.63, 0.198)	(-0.508, 0.444)	(-0.416, 0.452)	0.11286	0.495702	0.221431	0.0376191	-0.0126126	0.382841	0.10857	-0.0752414	-0.125473	-0.274271	-0.458083	-0.508314	-0.183812	-0.234044	-0.0502317	0.355361	0.325333	0.302415	0.326385	0.309462	0.369704	0.351059	0.382471	0.357211	0.316947	0.33508	0.324901
P07358	C8B	20/14/16/21/19/20	100	TRUE	0.00221489	-0.127992	-0.363933	-0.224242	-0.0264943	0.0980872	0.246082	0.316289	0.270552	0.234574	0.269841	0.246104	(-0.486, 0.491)	(-0.756, 0.5)	(-0.901, 0.173)	(-0.69, 0.241)	(-0.562, 0.509)	(-0.39, 0.586)	0.130207	0.366147	0.226456	0.0287092	-0.0958723	0.235941	0.0962499	-0.101497	-0.226079	-0.139691	-0.337438	-0.46202	-0.197747	-0.322329	-0.124581	0.399805	0.366023	0.340238	0.367205	0.348166	0.415943	0.394966	0.430306	0.401887	0.356587	0.376989	0.365536
P07360	C8G	20/14/16/21/19/20	100	TRUE	-0.0142603	-0.26174	0.120438	-0.00797668	0.0831922	0.252559	0.218102	0.280326	0.23979	0.207903	0.23916	0.218121	(-0.447, 0.419)	(-0.818, 0.295)	(-0.355, 0.596)	(-0.421, 0.405)	(-0.391, 0.558)	(-0.18, 0.685)	0.24748	-0.134699	-0.00628363	-0.0974526	-0.266819	-0.382178	-0.253763	-0.344932	-0.514299	0.128415	0.0372461	-0.132121	-0.0911689	-0.260536	-0.169367	0.354346	0.324405	0.301552	0.325453	0.308579	0.368649	0.350057	0.381379	0.356192	0.316042	0.334124	0.323973
P02748	C9	20/14/16/21/19/20	100	TRUE	0.00031882	0.455525	0.181535	0.27525	0.629611	0.399629	0.256253	0.329361	0.281734	0.244269	0.280994	0.256275	(-0.508, 0.509)	(-0.198, 1.109)	(-0.378, 0.741)	(-0.209, 0.76)	(0.072, 1.187)	(-0.109, 0.908)	-0.455206	-0.181216	-0.274931	-0.629293	-0.39931	0.27399	0.180274	-0.174087	0.0558956	-0.0937157	-0.448077	-0.218094	-0.354361	-0.124379	0.229982	0.416329	0.38115	0.3543	0.382382	0.362556	0.433134	0.41129	0.44809	0.418497	0.371325	0.392569	0.380643
P00915	CA1	8/4/5/3/5/8	30	TRUE	0.0025974	0.499796	0.770371	1.68786	1.80319	0.378394	0.473916	0.867331	0.602351	0.818619	0.65466	0.581722	(-0.976, 0.981)	(-1.29, 2.29)	(-0.473, 2.014)	(-0.002, 3.377)	(0.452, 3.154)	(-0.822, 1.579)	-0.497198	-0.767774	-1.68527	-1.80059	-0.375797	-0.270576	-1.18807	-1.30339	0.121402	-0.917493	-1.03282	0.391977	-0.115326	1.30947	1.4248	0.979653	0.756578	0.925738	0.79678	0.788072	0.997458	1.08205	1.18543	1.15096	0.969292	0.923297	0.893304
P00918	CA2	1/0/4/4/5/1	13.64	FALSE
P07451	CA3	0/0/0/2/1/0	2.73	FALSE
Q5VU97	CACHD1	15/8/13/11/12/15	67.27	TRUE	-0.0918388	0.0419286	0.499779	0.0737967	0.63921	0.0290596	0.214663	0.317709	0.22294	0.243306	0.257775	0.215076	(-0.521, 0.337)	(-0.593, 0.677)	(0.054, 0.945)	(-0.412, 0.56)	(0.124, 1.154)	(-0.401, 0.459)	-0.133767	-0.591618	-0.165635	-0.731049	-0.120898	-0.457851	-0.031868	-0.597281	0.0128691	0.425983	-0.139431	0.47072	-0.565413	0.0447371	0.61015	0.379518	0.309638	0.325926	0.340957	0.304897	0.387288	0.40625	0.433783	0.388895	0.329368	0.339803	0.310138
P54289-2	CACNA2D1.isoform2	20/14/16/21/19/20	100	TRUE	-0.0620772	-0.2227	0.156516	0.1379	-0.119034	-0.49745	0.256215	0.329313	0.281693	0.244233	0.280953	0.256237	(-0.571, 0.446)	(-0.876, 0.431)	(-0.402, 0.716)	(-0.347, 0.623)	(-0.677, 0.439)	(-1.006, 0.011)	0.160622	-0.218593	-0.199977	0.0569565	0.435373	-0.379215	-0.3606	-0.103666	0.274751	0.0186155	0.275549	0.653966	0.256934	0.63535	0.378417	0.416268	0.381094	0.354248	0.382326	0.362502	0.43307	0.411229	0.448025	0.418436	0.371271	0.392512	0.380587
Q9HB71	CACYBP	0/0/0/0/0/0	0	FALSE
Q9BY67	CADM1	20/14/16/21/19/20	100	TRUE	-0.0464854	-0.00449252	0.162619	0.100114	0.075135	-0.367876	0.226911	0.291648	0.249475	0.2163	0.24882	0.226931	(-0.497, 0.404)	(-0.583, 0.574)	(-0.332, 0.658)	(-0.329, 0.529)	(-0.419, 0.569)	(-0.818, 0.082)	-0.0419929	-0.209104	-0.1466	-0.12162	0.32139	-0.167111	-0.104607	-0.0796276	0.363383	0.0625044	0.0874839	0.530494	0.0249794	0.46799	0.443011	0.368659	0.337508	0.313732	0.338598	0.321042	0.383539	0.364196	0.396783	0.370579	0.328808	0.347619	0.337059
Q8N3J6	CADM2	20/14/15/21/19/19	98.18	TRUE	-0.0387935	0.439995	0.793819	0.421145	-0.0437206	-0.471197	0.269107	0.347161	0.304787	0.256524	0.295658	0.277343	(-0.573, 0.495)	(-0.249, 1.129)	(0.189, 1.399)	(-0.088, 0.93)	(-0.631, 0.543)	(-1.022, 0.079)	-0.478788	-0.832613	-0.459938	0.00492713	0.432404	-0.353825	0.0188498	0.483715	0.911192	0.372674	0.83754	1.26502	0.464865	0.892342	0.427477	0.437536	0.406547	0.371976	0.402531	0.387049	0.460678	0.4324	0.472994	0.448517	0.396795	0.420781	0.412435
Q8N126	CADM3	20/14/16/21/19/20	100	TRUE	-0.0918121	0.021321	0.275866	0.265344	0.0588162	-0.247527	0.247355	0.317925	0.271952	0.235788	0.271237	0.247377	(-0.583, 0.399)	(-0.61, 0.652)	(-0.264, 0.816)	(-0.203, 0.733)	(-0.479, 0.597)	(-0.738, 0.243)	-0.113133	-0.367678	-0.357156	-0.150628	0.155715	-0.254545	-0.244022	-0.0374952	0.268848	0.0105225	0.21705	0.523393	0.206527	0.512871	0.306343	0.401873	0.367916	0.341998	0.369105	0.349967	0.418095	0.397009	0.432532	0.403966	0.358432	0.378939	0.367427
Q8NFZ8	CADM4	20/14/16/21/19/20	100	TRUE	-0.0377851	-0.343311	0.360016	0.239168	-0.00900475	-0.450968	0.270286	0.347398	0.297163	0.257646	0.296382	0.27031	(-0.574, 0.499)	(-1.033, 0.346)	(-0.23, 0.95)	(-0.272, 0.75)	(-0.597, 0.579)	(-0.987, 0.085)	0.305526	-0.397802	-0.276953	-0.0287804	0.413183	-0.703328	-0.58248	-0.334307	0.107657	0.120848	0.369021	0.810984	0.248173	0.690136	0.441963	0.439129	0.402023	0.373703	0.403323	0.382411	0.456854	0.433813	0.472629	0.441416	0.39166	0.414068	0.401489
P05937	CALB1	0/0/0/0/0/0	0	FALSE
P62158	CALM1;CALM2;CALM3	5/5/7/9/8/9	39.09	TRUE	0.00983306	0.154603	-0.00915872	-0.173644	-0.0988109	-0.0163478	0.21323	0.220403	0.179998	0.163968	0.188245	0.167767	(-0.424, 0.443)	(-0.293, 0.603)	(-0.375, 0.357)	(-0.507, 0.16)	(-0.481, 0.284)	(-0.357, 0.325)	-0.14477	0.0189918	0.183477	0.108644	0.0261809	0.163762	0.328247	0.253414	0.170951	0.164485	0.0896522	0.00718911	-0.0748332	-0.157296	-0.0824631	0.302346	0.277732	0.272498	0.289814	0.271006	0.281123	0.283622	0.305197	0.276316	0.246403	0.264679	0.245788
P27797	CALR	20/14/16/21/19/20	100	TRUE	-0.0895366	0.0450491	0.156912	0.307622	0.0447959	-0.267739	0.273792	0.351904	0.301018	0.260988	0.300227	0.273816	(-0.633, 0.454)	(-0.653, 0.743)	(-0.44, 0.754)	(-0.21, 0.826)	(-0.551, 0.641)	(-0.811, 0.276)	-0.134586	-0.246449	-0.397158	-0.134333	0.178202	-0.111863	-0.262573	0.000253192	0.312788	-0.150709	0.112116	0.424651	0.262826	0.575361	0.312535	0.444825	0.407238	0.37855	0.408554	0.387371	0.46278	0.43944	0.47876	0.447141	0.39674	0.419439	0.406696
Q9UQM7	CAMK2A	1/2/3/2/3/0	10	FALSE
Q13554	CAMK2B	0/0/0/0/0/0	0	FALSE
Q86VP6	CAND1	0/0/0/0/0/0	0	FALSE
Q8WVQ1	CANT1	20/14/16/21/19/20	100	TRUE	-0.0521657	-0.489204	0.311976	-0.171069	-0.303532	-0.440904	0.266383	0.342381	0.292871	0.253925	0.292102	0.266406	(-0.581, 0.476)	(-1.169, 0.19)	(-0.269, 0.893)	(-0.675, 0.333)	(-0.883, 0.276)	(-0.97, 0.088)	0.437039	-0.364142	0.118903	0.251366	0.388738	-0.80118	-0.318135	-0.185672	-0.0483006	0.483045	0.615508	0.75288	0.132463	0.269835	0.137372	0.432787	0.396217	0.368306	0.397498	0.376888	0.450256	0.427548	0.465804	0.435041	0.386004	0.408088	0.39569
P27824	CANX	11/8/9/12/11/13	58.18	TRUE	0.0719067	-0.267939	0.224224	0.0383646	-0.461118	0.00545756	0.287505	0.366713	0.306367	0.262682	0.300815	0.265646	(-0.505, 0.649)	(-1.003, 0.468)	(-0.39, 0.839)	(-0.489, 0.565)	(-1.064, 0.142)	(-0.527, 0.538)	0.339846	-0.152317	0.0335421	0.533025	0.0664492	-0.492163	-0.306303	0.193179	-0.273396	0.185859	0.685342	0.218766	0.499483	0.032907	-0.466576	0.467094	0.420738	0.389618	0.415199	0.390915	0.466935	0.448682	0.505989	0.464022	0.402266	0.439284	0.409984
Q01518	CAP1	0/0/0/0/0/0	0	FALSE
P17655	CAPN2	0/0/0/0/0/0	0	FALSE
P04040	CAT	1/0/2/2/3/6	12.73	FALSE
P23435	CBLN1	18/10/14/18/15/15	81.82	TRUE	-0.162749	-0.0670649	0.0298632	-0.445586	-0.0931915	-0.536423	0.248244	0.353776	0.273639	0.24049	0.289381	0.267748	(-0.657, 0.331)	(-0.771, 0.637)	(-0.515, 0.574)	(-0.924, 0.033)	(-0.669, 0.483)	(-1.069, -0.004)	-0.0956842	-0.192612	0.282837	-0.0695575	0.373674	-0.096928	0.378521	0.0261266	0.469358	0.475449	0.123055	0.566287	-0.352394	0.0908378	0.443232	0.425786	0.369197	0.34577	0.389846	0.368721	0.445374	0.427507	0.481973	0.455019	0.362734	0.397956	0.384903
Q6UW01	CBLN3	20/14/15/21/18/19	97.27	TRUE	-0.0908531	0.0405539	0.00357558	-0.487837	-0.387334	-0.710434	0.216809	0.279304	0.24552	0.206679	0.244078	0.223104	(-0.521, 0.34)	(-0.514, 0.595)	(-0.484, 0.491)	(-0.898, -0.078)	(-0.872, 0.097)	(-1.153, -0.268)	-0.131407	-0.0944287	0.396984	0.296481	0.61958	0.0369783	0.528391	0.427888	0.750987	0.491412	0.39091	0.714009	-0.100502	0.222597	0.323099	0.352345	0.327573	0.299713	0.328604	0.311443	0.371053	0.348161	0.384731	0.359849	0.3197	0.343322	0.331611
P16152	CBR1	16/14/14/18/18/19	90	TRUE	0.00553475	0.230996	0.703844	0.271798	0.360237	0.543082	0.18275	0.208502	0.189304	0.166217	0.182158	0.166597	(-0.358, 0.369)	(-0.183, 0.645)	(0.328, 1.08)	(-0.059, 0.602)	(-0.002, 0.722)	(0.212, 0.874)	-0.225461	-0.698309	-0.266263	-0.354702	-0.537547	-0.472848	-0.0408023	-0.129241	-0.312086	0.432045	0.343607	0.160761	-0.0884387	-0.271284	-0.182845	0.276113	0.263969	0.24708	0.262103	0.247765	0.280825	0.266105	0.286612	0.268855	0.251698	0.260923	0.252225
Q96CT7	CCDC124	0/0/0/0/0/0	0	FALSE
Q96EE4	CCDC126	4/4/7/11/5/6	33.64	TRUE	0.0885398	-0.484528	1.0217	-0.311107	-0.148235	0.144313	0.49047	0.517757	0.351698	0.275957	0.412069	0.444605	(-0.916, 1.093)	(-1.545, 0.576)	(0.301, 1.742)	(-0.876, 0.254)	(-0.992, 0.696)	(-0.766, 1.055)	0.573068	-0.933157	0.399646	0.236775	-0.0557734	-1.50623	-0.173422	-0.336293	-0.628842	1.3328	1.16993	0.877384	-0.162871	-0.45542	-0.292549	0.676855	0.633424	0.536057	0.685634	0.718439	0.634286	0.570037	0.683817	0.722807	0.448429	0.520793	0.574051
Q16627	CCL14	0/0/0/0/0/0	0	FALSE
P48745	CCN3	20/14/16/21/19/20	100	TRUE	-0.0910516	-0.17031	-0.343851	0.131693	-0.122253	-0.382414	0.265456	0.341189	0.291852	0.253042	0.291085	0.265479	(-0.618, 0.436)	(-0.847, 0.507)	(-0.923, 0.235)	(-0.37, 0.634)	(-0.7, 0.455)	(-0.909, 0.144)	0.0792582	0.2528	-0.222744	0.0312013	0.291362	0.173542	-0.302002	-0.0480569	0.212104	-0.475544	-0.221598	0.0385624	0.253945	0.514106	0.260161	0.431281	0.394838	0.367024	0.396114	0.375576	0.448689	0.42606	0.464183	0.433527	0.38466	0.406668	0.394313
P78371	CCT2	4/1/3/2/2/2	12.73	TRUE	-7.26144	12.6439	9.57243	-3.09339	-9.34642	-6.89253	3.83017	6.11637	4.33538	2.98515	5.38672	2.15951	(-16.634, 2.111)	(-2.322, 27.61)	(-1.036, 20.181)	(-10.398, 4.211)	(-22.527, 3.834)	(-12.177, -1.608)	-19.9053	-16.8339	-4.16804	2.08498	-0.368907	3.07146	15.7373	21.9903	19.5364	12.6658	18.9189	16.465	6.25303	3.79914	-2.45389	9.64469	7.9774	2.39019	2.53741	3.14234	3.09713	8.5168	11.17	7.59965	6.89842	9.49466	5.86677
P49368	CCT3	1/0/2/0/0/1	3.64	FALSE
P50991	CCT4	1/0/1/0/1/1	3.64	FALSE
P48643	CCT5	0/0/0/0/0/0	0	FALSE
P40227	CCT6A	0/0/0/0/0/0	0	FALSE
Q99832	CCT7	0/0/0/0/0/0	0	FALSE
P50990	CCT8	0/0/0/0/0/0	0	FALSE
Q6YHK3	CD109	0/0/0/0/0/0	0	FALSE
P08571	CD14	20/14/16/21/19/20	100	TRUE	0.0277771	0.373551	1.31311	0.603554	0.63053	0.742662	0.342545	0.440272	0.376607	0.326526	0.375617	0.342574	(-0.652, 0.708)	(-0.5, 1.247)	(0.566, 2.06)	(-0.044, 1.252)	(-0.115, 1.376)	(0.063, 1.422)	-0.345774	-1.28533	-0.575777	-0.602753	-0.714885	-0.939557	-0.230002	-0.256978	-0.36911	0.709555	0.682579	0.570447	-0.026976	-0.139108	-0.112132	0.556526	0.509501	0.473609	0.511147	0.484645	0.57899	0.549789	0.598983	0.559424	0.496367	0.524765	0.508823
Q86VB7	CD163	20/14/16/21/19/20	100	TRUE	-0.0334049	0.631841	0.805022	0.888359	0.844127	0.206036	0.257159	0.330526	0.28273	0.245133	0.281988	0.257181	(-0.544, 0.477)	(-0.024, 1.288)	(0.244, 1.366)	(0.402, 1.375)	(0.285, 1.404)	(-0.304, 0.716)	-0.665245	-0.838427	-0.921764	-0.877532	-0.239441	-0.173181	-0.256518	-0.212286	0.425805	-0.0833371	-0.0391049	0.598986	0.0442322	0.682323	0.638091	0.417801	0.382498	0.355553	0.383734	0.363838	0.434666	0.412744	0.449675	0.419977	0.372638	0.393958	0.381989
Q9HCU0	CD248	16/10/14/13/16/16	77.27	TRUE	0.0122152	-0.288257	0.67917	0.226827	0.0352693	0.137806	0.19524	0.275071	0.204571	0.211149	0.210514	0.195705	(-0.377, 0.401)	(-0.836, 0.26)	(0.271, 1.087)	(-0.194, 0.648)	(-0.384, 0.455)	(-0.252, 0.528)	0.300472	-0.666955	-0.214611	-0.0230541	-0.125591	-0.967427	-0.515083	-0.323526	-0.426062	0.452344	0.643901	0.541365	0.191557	0.0890207	-0.102537	0.337761	0.281994	0.287161	0.285811	0.276454	0.343951	0.34448	0.362845	0.340313	0.291776	0.288859	0.283429
P16070	CD44	20/14/16/21/19/20	100	TRUE	-0.0558035	0.444862	0.808726	0.650305	1.08096	1.03391	0.26461	0.340102	0.290922	0.252235	0.290158	0.264633	(-0.581, 0.469)	(-0.23, 1.12)	(0.231, 1.386)	(0.15, 1.151)	(0.505, 1.657)	(0.509, 1.559)	-0.500666	-0.864529	-0.706109	-1.13676	-1.08971	-0.363863	-0.205443	-0.636094	-0.589045	0.15842	-0.272231	-0.225181	-0.430651	-0.383602	0.0470495	0.429907	0.39358	0.365855	0.394852	0.374379	0.447259	0.424703	0.462704	0.432146	0.383435	0.405372	0.393057
P08174	CD55	20/14/16/21/19/20	100	TRUE	-0.0658855	0.101612	0.438056	0.316143	0.228492	-0.386379	0.232198	0.298444	0.255288	0.22134	0.254617	0.232218	(-0.527, 0.395)	(-0.491, 0.694)	(-0.069, 0.945)	(-0.123, 0.755)	(-0.277, 0.734)	(-0.847, 0.074)	-0.167497	-0.503941	-0.382029	-0.294377	0.320493	-0.336444	-0.214531	-0.12688	0.487991	0.121913	0.209564	0.824434	0.0876514	0.702522	0.61487	0.377248	0.345372	0.321042	0.346488	0.328522	0.392476	0.372682	0.406028	0.379213	0.336469	0.355719	0.344912
P13987	CD59	20/14/16/21/19/20	100	TRUE	-0.0683428	0.00672643	0.239557	0.230112	0.371276	-0.0726566	0.241502	0.310401	0.265516	0.230208	0.264819	0.241523	(-0.548, 0.411)	(-0.609, 0.623)	(-0.287, 0.766)	(-0.227, 0.687)	(-0.154, 0.897)	(-0.552, 0.407)	-0.0750692	-0.3079	-0.298455	-0.439618	0.00431383	-0.232831	-0.223386	-0.364549	0.079383	0.00944498	-0.131718	0.312214	-0.141163	0.302769	0.443932	0.392363	0.359209	0.333905	0.36037	0.341685	0.408201	0.387614	0.422296	0.394407	0.34995	0.369971	0.358732
O43866	CD5L	8/6/5/11/10/9	44.55	TRUE	-0.00913942	-0.929888	-0.623107	0.139731	-0.671106	-0.416928	0.435171	0.562663	0.560986	0.372675	0.422866	0.408033	(-0.889, 0.87)	(-2.067, 0.207)	(-1.757, 0.511)	(-0.613, 0.893)	(-1.526, 0.184)	(-1.242, 0.408)	0.920749	0.613968	-0.14887	0.661966	0.407788	-0.306781	-1.06962	-0.258782	-0.51296	-0.762838	0.0479982	-0.20618	0.810837	0.556659	-0.254178	0.701528	0.717845	0.577522	0.621385	0.59486	0.810194	0.683815	0.735703	0.6919	0.662891	0.677252	0.698104
P21926	CD9	12/8/9/11/8/9	51.82	TRUE	0.0435992	-0.39464	0.116844	0.0364261	0.00738075	0.512913	0.324423	0.442818	0.355099	0.32354	0.403159	0.378984	(-0.61, 0.697)	(-1.287, 0.497)	(-0.598, 0.832)	(-0.615, 0.688)	(-0.805, 0.819)	(-0.25, 1.276)	0.438239	-0.0732446	0.00717311	0.0362185	-0.469314	-0.511483	-0.431066	-0.40202	-0.907552	0.0804177	0.109463	-0.396069	0.0290453	-0.476487	-0.505532	0.548382	0.480413	0.454916	0.522716	0.503885	0.563776	0.542594	0.619144	0.582689	0.478349	0.543858	0.519656
Q8TCZ2	CD99L2	0/0/0/0/0/0	0	FALSE
Q99459	CDC5L	20/14/16/21/19/20	100	TRUE	0.0156782	-0.108489	-0.198983	-0.159399	0.0766712	-0.00257518	0.206022	0.264799	0.226508	0.196387	0.225913	0.20604	(-0.393, 0.425)	(-0.634, 0.417)	(-0.648, 0.251)	(-0.549, 0.23)	(-0.372, 0.525)	(-0.411, 0.406)	0.124167	0.214661	0.175077	-0.060993	0.0182534	0.0904945	0.05091	-0.18516	-0.105914	-0.0395845	-0.275654	-0.196408	-0.23607	-0.156824	0.0792464	0.33472	0.306437	0.28485	0.307427	0.291487	0.34823	0.330668	0.360255	0.336463	0.298538	0.315617	0.306029
P55287	CDH11	0/0/0/0/0/0	0	FALSE
P55290	CDH13	20/14/16/21/19/20	100	TRUE	-0.0528518	-0.081547	0.269984	0.35212	-0.0171678	-0.0783428	0.213026	0.273802	0.234209	0.203064	0.233594	0.213045	(-0.476, 0.37)	(-0.625, 0.462)	(-0.195, 0.735)	(-0.051, 0.755)	(-0.481, 0.446)	(-0.501, 0.344)	0.0286952	-0.322836	-0.404972	-0.035684	0.025491	-0.351531	-0.433667	-0.0643791	-0.00320421	-0.0821363	0.287152	0.348326	0.369288	0.430463	0.0611749	0.3461	0.316855	0.294534	0.317879	0.301397	0.36007	0.34191	0.372503	0.347902	0.308687	0.326348	0.316434
P55291	CDH15	20/14/15/21/18/19	97.27	TRUE	-0.0405425	-0.491383	0.249398	-0.137459	0.0831447	-0.623221	0.249893	0.321176	0.282812	0.238211	0.279986	0.249916	(-0.537, 0.455)	(-1.129, 0.146)	(-0.312, 0.811)	(-0.61, 0.335)	(-0.473, 0.639)	(-1.119, -0.127)	0.45084	-0.289941	0.0969165	-0.123687	0.582678	-0.740781	-0.353924	-0.574528	0.131838	0.386857	0.166254	0.872619	-0.220604	0.485762	0.706365	0.405998	0.377633	0.345512	0.377279	0.353558	0.427575	0.401091	0.440581	0.408115	0.368554	0.394002	0.377267
Q13634	CDH18	0/0/0/0/0/0	0	FALSE
P19022	CDH2	20/12/15/21/19/18	95.45	TRUE	-0.0494913	0.51248	0.236262	0.467114	0.184093	-0.239396	0.217925	0.305062	0.246951	0.207772	0.239245	0.230514	(-0.482, 0.383)	(-0.093, 1.118)	(-0.254, 0.727)	(0.055, 0.88)	(-0.291, 0.659)	(-0.697, 0.218)	-0.561971	-0.285754	-0.516605	-0.233584	0.189904	0.276217	0.0453656	0.328387	0.751875	-0.230852	0.0521697	0.475658	0.283021	0.70651	0.423488	0.373861	0.329331	0.301253	0.325773	0.31728	0.390782	0.369093	0.397074	0.383267	0.321365	0.340495	0.3388
P55283	CDH4	14/12/13/16/14/16	77.27	TRUE	-0.0409728	-1.10319	-0.0428359	0.340719	-0.25911	-0.189053	0.340257	0.394284	0.338862	0.303737	0.355616	0.317722	(-0.719, 0.637)	(-1.889, -0.317)	(-0.718, 0.633)	(-0.265, 0.946)	(-0.968, 0.45)	(-0.822, 0.444)	1.06222	0.00186313	-0.381692	0.218137	0.148081	-1.06035	-1.44391	-0.844081	-0.914137	-0.383555	0.216274	0.146218	0.599829	0.529773	-0.0700562	0.51269	0.477163	0.455674	0.501898	0.470657	0.514951	0.496993	0.549247	0.515073	0.454744	0.493602	0.467942
P33151	CDH5	0/0/0/0/0/0	0	FALSE
P55285	CDH6	19/14/15/21/17/20	96.36	TRUE	-0.00272152	-0.436235	0.0167181	-0.00857327	-0.317141	-0.688177	0.242921	0.303379	0.267205	0.225159	0.270542	0.236281	(-0.485, 0.48)	(-1.039, 0.166)	(-0.514, 0.547)	(-0.456, 0.438)	(-0.854, 0.22)	(-1.157, -0.219)	0.433513	-0.0194396	0.00585175	0.314419	0.685456	-0.452953	-0.427662	-0.119094	0.251942	0.0252914	0.333859	0.704895	0.308567	0.679604	0.371036	0.387167	0.361764	0.331805	0.367141	0.339137	0.404266	0.379259	0.419521	0.38589	0.34838	0.376119	0.356621
P55286	CDH8	17/12/15/21/19/20	94.55	TRUE	-0.0483738	0.251947	-0.0317099	0.00947413	0.0517402	-0.373775	0.290767	0.374319	0.301601	0.253879	0.29357	0.2663	(-0.626, 0.529)	(-0.491, 0.995)	(-0.631, 0.567)	(-0.495, 0.514)	(-0.531, 0.635)	(-0.903, 0.155)	-0.300321	-0.0166639	-0.0578479	-0.100114	0.325401	0.283657	0.242473	0.200207	0.625722	-0.041184	-0.0834501	0.342065	-0.0422661	0.383249	0.425515	0.470855	0.419228	0.386648	0.418983	0.394687	0.480814	0.453932	0.492998	0.460609	0.392815	0.416483	0.402152
P06493	CDK1	0/0/0/0/0/0	0	FALSE
Q9HCU4	CELSR2	9/5/8/12/11/7	47.27	TRUE	-0.104013	0.500759	-0.185579	-0.503832	-0.57829	0.162433	0.397222	0.511079	0.389063	0.316503	0.362478	0.430934	(-0.905, 0.697)	(-0.53, 1.531)	(-0.97, 0.599)	(-1.142, 0.134)	(-1.309, 0.153)	(-0.707, 1.031)	-0.604772	0.0815664	0.399819	0.474277	-0.266445	0.686338	1.00459	1.07905	0.338327	0.318253	0.39271	-0.348012	0.0744578	-0.666264	-0.740722	0.628417	0.551462	0.508207	0.555686	0.602541	0.637023	0.601498	0.656922	0.68948	0.501681	0.534932	0.587198
Q8WUJ3	CEMIP	10/10/12/16/11/13	65.45	TRUE	-0.00852776	-0.299053	0.420419	-0.136409	0.395796	-0.628711	0.491637	0.550373	0.438199	0.368095	0.498958	0.408552	(-0.992, 0.975)	(-1.4, 0.801)	(-0.456, 1.297)	(-0.872, 0.6)	(-0.602, 1.394)	(-1.446, 0.188)	0.290525	-0.428946	0.127882	-0.404324	0.620183	-0.719471	-0.162643	-0.694849	0.329658	0.556828	0.0246222	1.04913	-0.532206	0.492302	1.02451	0.737836	0.652632	0.613387	0.699128	0.64031	0.721025	0.668633	0.79707	0.692796	0.567772	0.636828	0.598099
P00751	CFB	20/14/16/21/19/20	100	TRUE	0.0514575	0.0322967	-0.0743169	-0.0864947	0.167838	0.331061	0.208783	0.268348	0.229544	0.199019	0.228941	0.208801	(-0.363, 0.466)	(-0.5, 0.565)	(-0.53, 0.381)	(-0.481, 0.308)	(-0.286, 0.622)	(-0.083, 0.745)	0.0191608	0.125774	0.137952	-0.116381	-0.279604	0.106614	0.118791	-0.135542	-0.298765	0.0121779	-0.242155	-0.405378	-0.254333	-0.417556	-0.163223	0.339205	0.310543	0.288667	0.311547	0.295393	0.352897	0.335099	0.365083	0.340972	0.302538	0.319847	0.31013
P00746	CFD	20/14/16/21/19/20	100	TRUE	-0.0210309	-0.125996	1.18664	0.482347	0.71736	0.832119	0.307573	0.395322	0.338158	0.293189	0.337269	0.3076	(-0.631, 0.589)	(-0.911, 0.659)	(0.516, 1.858)	(-0.099, 1.064)	(0.048, 1.387)	(0.222, 1.443)	0.104965	-1.20767	-0.503378	-0.738391	-0.85315	-1.31263	-0.608343	-0.843355	-0.958115	0.70429	0.469277	0.354517	-0.235013	-0.349772	-0.11476	0.499708	0.457484	0.425256	0.458962	0.435165	0.519878	0.493659	0.53783	0.50231	0.445691	0.47119	0.456875
P08603	CFH	20/14/16/21/19/20	100	TRUE	-0.0603481	-0.301616	-0.315378	0.331785	0.215011	0.233377	0.216213	0.277898	0.237713	0.206102	0.237088	0.216232	(-0.489, 0.369)	(-0.853, 0.25)	(-0.787, 0.156)	(-0.077, 0.741)	(-0.255, 0.686)	(-0.196, 0.662)	0.241268	0.25503	-0.392133	-0.27536	-0.293725	0.0137622	-0.633401	-0.516628	-0.534993	-0.647163	-0.53039	-0.548756	0.116773	0.0984074	-0.0183657	0.351277	0.321595	0.29894	0.322634	0.305906	0.365456	0.347025	0.378075	0.353106	0.313305	0.33123	0.321167
Q03591	CFHR1	20/13/16/21/19/20	99.09	TRUE	-0.0612829	0.195753	0.137246	0.233858	0.296474	0.173168	0.157114	0.211675	0.172789	0.149775	0.17247	0.157117	(-0.373, 0.251)	(-0.224, 0.616)	(-0.206, 0.48)	(-0.063, 0.531)	(-0.046, 0.639)	(-0.139, 0.485)	-0.257036	-0.198529	-0.295141	-0.357757	-0.234451	0.0585062	-0.0381058	-0.100722	0.0225843	-0.096612	-0.159228	-0.0359219	-0.0626159	0.0606901	0.123306	0.262851	0.23371	0.217231	0.234644	0.222285	0.273707	0.260378	0.284154	0.264398	0.227663	0.240766	0.233385
P36980	CFHR2	20/11/16/20/19/20	96.36	TRUE	-0.0487155	-0.287222	0.172518	0.474044	0.259931	0.2789	0.246114	0.36704	0.270847	0.240935	0.270921	0.246067	(-0.537, 0.44)	(-1.016, 0.442)	(-0.365, 0.71)	(-0.004, 0.952)	(-0.278, 0.798)	(-0.21, 0.767)	0.238506	-0.221234	-0.52276	-0.308647	-0.327616	-0.45974	-0.761266	-0.547153	-0.566122	-0.301526	-0.0874129	-0.106382	0.214113	0.195144	-0.0189691	0.440382	0.366112	0.344799	0.368395	0.348165	0.457573	0.442247	0.475676	0.44304	0.360364	0.377563	0.365561
P05156	CFI	20/14/16/21/19/20	100	TRUE	0.0457532	-0.118109	0.225965	-0.0601818	0.233952	0.420934	0.230477	0.296231	0.253395	0.219699	0.252729	0.230497	(-0.412, 0.503)	(-0.706, 0.47)	(-0.277, 0.729)	(-0.496, 0.376)	(-0.268, 0.735)	(-0.036, 0.878)	0.163862	-0.180212	0.105935	-0.188199	-0.375181	-0.344074	-0.0579267	-0.352061	-0.539043	0.286147	-0.00798679	-0.194969	-0.294134	-0.481116	-0.186982	0.374452	0.342811	0.318662	0.343919	0.326087	0.389566	0.369919	0.403018	0.376402	0.333974	0.353082	0.342355
P23528	CFL1	18/12/12/21/14/18	86.36	TRUE	0.000434526	0.0786624	0.476193	0.282182	0.19911	-0.0575061	0.158699	0.206817	0.194457	0.147315	0.191459	0.163695	(-0.315, 0.316)	(-0.333, 0.49)	(0.09, 0.863)	(-0.011, 0.575)	(-0.182, 0.58)	(-0.383, 0.268)	-0.0782279	-0.475758	-0.281747	-0.198676	0.0579406	-0.39753	-0.203519	-0.120448	0.136168	0.194011	0.277083	0.533699	0.0830714	0.339688	0.256616	0.260607	0.250981	0.216532	0.248715	0.228024	0.283161	0.254654	0.288017	0.264768	0.243935	0.273191	0.254432
Q9Y281	CFL2	0/0/0/0/0/0	0	FALSE
P27918	CFP	3/2/2/4/3/0	12.73	TRUE	0.257643	-0.290826	0.618447	0.209135	1.27649		0.538467	0.903078	0.699888	0.442185	0.553374		(-1.06, 1.575)	(-2.501, 1.919)	(-1.094, 2.331)	(-0.873, 1.291)	(-0.078, 2.631)		0.548468	-0.360804	0.0485075	-1.01884		-0.909273	-0.499961	-1.56731		0.409312	-0.658039		-1.06735			1.03216	0.897818	0.725501	0.701394		1.06497	1.00201	1.04124		0.800361	0.915711
Q99674	CGREF1	20/13/16/21/19/20	99.09	TRUE	-0.0416398	0.11181	0.359961	0.175025	-0.217964	-0.453546	0.286372	0.368072	0.314848	0.272979	0.314021	0.286396	(-0.61, 0.527)	(-0.619, 0.842)	(-0.265, 0.985)	(-0.367, 0.717)	(-0.841, 0.405)	(-1.022, 0.115)	-0.15345	-0.4016	-0.216664	0.176324	0.411906	-0.248151	-0.0632147	0.329774	0.565356	0.184936	0.577925	0.813507	0.392989	0.628571	0.235582	0.465263	0.425949	0.395943	0.427325	0.405169	0.484042	0.459631	0.500757	0.467686	0.414969	0.43871	0.425382
O15335	CHAD	6/5/10/10/6/4	37.27	TRUE	0.13566	-0.17827	-0.557233	-0.217995	0.114084	-0.0208805	0.56941	0.643396	0.461398	0.431384	0.640012	0.769527	(-1.023, 1.294)	(-1.487, 1.131)	(-1.496, 0.381)	(-1.096, 0.66)	(-1.188, 1.416)	(-1.586, 1.545)	0.31393	0.692893	0.353656	0.0215765	0.156541	0.378962	0.0397253	-0.292354	-0.15739	-0.339237	-0.671316	-0.536352	-0.332079	-0.197115	0.134964	0.887316	0.713534	0.715853	0.811997	0.950049	0.823174	0.772453	0.975874	1.01918	0.631395	0.732647	0.842715
P10645	CHGA	20/14/16/21/19/20	100	TRUE	-0.0786842	0.154677	0.0634692	0.0169822	-0.199933	-0.256563	0.235885	0.303182	0.259341	0.224854	0.258659	0.235905	(-0.547, 0.389)	(-0.447, 0.756)	(-0.451, 0.578)	(-0.429, 0.463)	(-0.713, 0.313)	(-0.725, 0.212)	-0.233361	-0.142153	-0.0956664	0.121249	0.177879	0.0912079	0.137695	0.35461	0.41124	0.0464871	0.263402	0.320032	0.216915	0.273545	0.0566301	0.383238	0.350855	0.326139	0.351989	0.333738	0.398706	0.378598	0.412474	0.385233	0.341811	0.361366	0.350388
P05060	CHGB	20/14/16/21/19/20	100	TRUE	-0.101609	-0.0869531	-0.0903301	-0.169276	-0.271148	-0.826284	0.259149	0.333083	0.284918	0.24703	0.28417	0.259171	(-0.616, 0.413)	(-0.748, 0.574)	(-0.656, 0.475)	(-0.659, 0.321)	(-0.835, 0.293)	(-1.341, -0.312)	-0.0146561	-0.0112791	0.0676668	0.169539	0.724675	0.00337702	0.082323	0.184195	0.739331	0.0789459	0.180818	0.735954	0.101872	0.657008	0.555136	0.421034	0.385458	0.358304	0.386704	0.366653	0.438029	0.415938	0.453155	0.423227	0.375522	0.397006	0.384945
P36222	CHI3L1	20/14/16/21/19/20	100	TRUE	-0.0392782	0.460609	1.47369	1.0791	0.50242	2.12449	0.31123	0.400022	0.342178	0.296675	0.341279	0.311257	(-0.657, 0.578)	(-0.333, 1.254)	(0.795, 2.153)	(0.49, 1.668)	(-0.175, 1.18)	(1.507, 2.742)	-0.499887	-1.51297	-1.11838	-0.541699	-2.16376	-1.01308	-0.618488	-0.0418117	-1.66388	0.394594	0.97127	-0.650795	0.576677	-1.04539	-1.62207	0.505649	0.462923	0.430312	0.464419	0.440339	0.526059	0.499528	0.544224	0.508282	0.45099	0.476792	0.462307
Q15782	CHI3L2	0/0/0/0/0/0	0	FALSE
Q13231	CHIT1	2/4/6/11/6/9	34.55	FALSE
O00533	CHL1	20/14/16/21/19/20	100	TRUE	-0.0879183	-0.101011	0.383243	0.257886	-0.05617	-0.537132	0.245852	0.315993	0.2703	0.234355	0.269589	0.245874	(-0.576, 0.4)	(-0.728, 0.526)	(-0.153, 0.92)	(-0.207, 0.723)	(-0.591, 0.479)	(-1.025, -0.049)	0.0130925	-0.471161	-0.345804	-0.0317483	0.449214	-0.484254	-0.358897	-0.0448408	0.436121	0.125357	0.439413	0.920375	0.314056	0.795018	0.480962	0.399432	0.365681	0.33992	0.366862	0.347841	0.415555	0.394597	0.429904	0.401512	0.356254	0.376636	0.365194
Q7LBR1	CHMP1B	0/0/0/0/0/0	0	FALSE
Q9UHD1	CHORDC1	0/0/0/0/0/0	0	FALSE
Q9NRG0	CHRAC1	0/0/0/0/0/0	0	FALSE
Q9H2X0	CHRD	0/0/0/0/0/0	0	FALSE
Q9BU40	CHRDL1	14/6/12/13/13/11	62.73	TRUE	-0.0219948	-1.28058	-0.441101	0.287112	0.135727	-0.228019	0.406472	0.733981	0.424238	0.405176	0.462974	0.445326	(-0.836, 0.792)	(-2.75, 0.189)	(-1.29, 0.408)	(-0.524, 1.098)	(-0.791, 1.062)	(-1.119, 0.663)	1.25858	0.419106	-0.309106	-0.157722	0.206024	-0.839477	-1.56769	-1.4163	-1.05256	-0.728212	-0.576828	-0.213082	0.151385	0.51513	0.363746	0.834595	0.583625	0.571675	0.627843	0.607625	0.841856	0.835663	0.878218	0.863527	0.584228	0.636857	0.619386
P12277	CKB	3/0/1/3/1/0	7.27	TRUE	0.581319		-0.729847	0.0603144	-3.41426		0.437155		0.707777	0.570651	0.931595		(-1.3, 2.462)		(-3.775, 2.315)	(-2.395, 2.516)	(-7.423, 0.594)			1.31117	0.521004	3.99558						-0.790162	2.68442		3.47458				0.787203	0.510805	1.22487						0.938408	1.22487
P06732	CKM	0/0/0/0/1/0	0.91	FALSE
Q9Y240	CLEC11A	20/14/16/21/19/20	100	TRUE	-0.0518837	-1.17774	-0.676691	-0.81515	-0.475408	-0.744698	0.345246	0.443743	0.379576	0.3291	0.378579	0.345275	(-0.737, 0.633)	(-2.058, -0.297)	(-1.43, 0.077)	(-1.468, -0.162)	(-1.227, 0.276)	(-1.43, -0.06)	1.12585	0.624807	0.763266	0.423524	0.692814	-0.501047	-0.362589	-0.702331	-0.433041	0.138459	-0.201283	0.0680068	-0.339742	-0.0704519	0.26929	0.560914	0.513518	0.477343	0.515177	0.488466	0.583555	0.554124	0.603705	0.563835	0.500281	0.528903	0.512835
P05452	CLEC3B	20/14/16/21/19/20	100	TRUE	-0.0751307	-0.135437	0.312892	0.216405	0.278986	0.189426	0.226066	0.290562	0.248545	0.215494	0.247892	0.226085	(-0.524, 0.373)	(-0.712, 0.441)	(-0.18, 0.806)	(-0.211, 0.644)	(-0.213, 0.771)	(-0.259, 0.638)	0.0603064	-0.388023	-0.291536	-0.354117	-0.264556	-0.44833	-0.351842	-0.414423	-0.324863	0.0964874	0.0339061	0.123467	-0.0625813	0.0269795	0.0895608	0.367285	0.33625	0.312563	0.337337	0.319846	0.38211	0.362839	0.395305	0.369198	0.327582	0.346324	0.335803
O00299	CLIC1	0/0/0/0/0/0	0	FALSE
Q9Y696	CLIC4	10/9/12/14/12/13	63.64	TRUE	0.0366034	0.263693	-0.00896274	0.431296	0.666171	0.0644018	0.301149	0.350969	0.276761	0.25369	0.30336	0.271089	(-0.566, 0.639)	(-0.438, 0.965)	(-0.562, 0.544)	(-0.076, 0.939)	(0.06, 1.273)	(-0.478, 0.606)	-0.22709	0.0455661	-0.394693	-0.629568	-0.0277984	0.272656	-0.167603	-0.402478	0.199291	-0.440259	-0.675134	-0.0733646	-0.234875	0.366894	0.601769	0.465639	0.407462	0.393718	0.419721	0.404928	0.444019	0.431637	0.484804	0.456429	0.374762	0.405488	0.392384
O75503	CLN5	16/11/14/13/13/15	74.55	TRUE	-0.0828786	0.196134	0.025702	0.0366523	-0.0668648	0.140191	0.215568	0.26609	0.22401	0.230451	0.246967	0.214559	(-0.513, 0.347)	(-0.334, 0.727)	(-0.421, 0.472)	(-0.423, 0.496)	(-0.559, 0.425)	(-0.288, 0.568)	-0.279013	-0.108581	-0.119531	-0.0160138	-0.22307	0.170432	0.159482	0.262999	0.0559427	-0.0109503	0.0925668	-0.114489	0.103517	-0.103539	-0.207056	0.342471	0.31311	0.315237	0.332094	0.303488	0.348262	0.351021	0.370562	0.342118	0.3219	0.32697	0.311025
O94985-2	CLSTN1.isoform2	20/14/16/21/19/20	100	TRUE	-0.086245	-0.193687	0.0938109	0.112627	-0.231827	-0.590224	0.22803	0.293086	0.250705	0.217366	0.250046	0.22805	(-0.539, 0.366)	(-0.775, 0.388)	(-0.404, 0.591)	(-0.319, 0.544)	(-0.728, 0.264)	(-1.043, -0.138)	0.107442	-0.180056	-0.198872	0.145582	0.503979	-0.287498	-0.306314	0.0381399	0.396536	-0.0188159	0.325638	0.684035	0.344454	0.702851	0.358397	0.370476	0.339172	0.315279	0.340268	0.322625	0.38543	0.365992	0.398739	0.372406	0.330429	0.349333	0.338721
Q9H4D0	CLSTN2	7/4/8/11/8/7	40.91	TRUE	-0.136903	0.492433	1.00377	0.948312	1.03576	1.3693	0.808433	1.01218	0.646724	0.547411	0.733389	0.737321	(-1.776, 1.503)	(-1.56, 2.545)	(-0.308, 2.315)	(-0.162, 2.059)	(-0.452, 2.523)	(-0.126, 2.865)	-0.629336	-1.14068	-1.08521	-1.17266	-1.50621	-0.511339	-0.455878	-0.543326	-0.87687	0.055461	-0.0319871	-0.365531	-0.0874481	-0.420992	-0.333544	1.1757	1.04188	0.975698	1.1941	1.17211	1.2116	1.15125	1.3734	1.34461	0.842957	0.969258	0.979811
Q9BQT9	CLSTN3	20/13/15/19/19/19	95.45	TRUE	-0.0987965	0.245944	0.347584	0.167643	-0.0961468	-0.184847	0.208879	0.282089	0.236584	0.208873	0.229976	0.214956	(-0.514, 0.316)	(-0.314, 0.806)	(-0.122, 0.817)	(-0.247, 0.582)	(-0.553, 0.361)	(-0.612, 0.242)	-0.34474	-0.44638	-0.26644	-0.00264969	0.0860502	-0.10164	0.0783007	0.342091	0.43079	0.179941	0.44373	0.53243	0.26379	0.35249	0.0886999	0.349666	0.315637	0.295414	0.312749	0.30007	0.368173	0.351072	0.379476	0.35728	0.314981	0.326576	0.319502
Q00610	CLTC	0/0/0/0/0/0	0	FALSE
P10909	CLU	20/14/16/21/19/20	100	TRUE	-0.117506	-0.542977	0.108367	-0.446577	0.00545305	-0.439568	0.271144	0.3485	0.298106	0.258464	0.297323	0.271167	(-0.656, 0.421)	(-1.235, 0.149)	(-0.483, 0.7)	(-0.959, 0.066)	(-0.585, 0.595)	(-0.978, 0.099)	0.425471	-0.225872	0.329072	-0.122959	0.322063	-0.651343	-0.0963999	-0.54843	-0.103409	0.554944	0.102913	0.547935	-0.45203	-0.00700872	0.445021	0.440523	0.403299	0.374889	0.404603	0.383624	0.458304	0.43519	0.474129	0.442817	0.392903	0.415382	0.402763
Q96KN2	CNDP1	20/14/16/21/19/20	100	TRUE	-0.0879208	0.0841206	0.0781631	0.25188	-0.0915947	-0.397547	0.295611	0.379947	0.325006	0.281787	0.324152	0.295636	(-0.675, 0.499)	(-0.67, 0.838)	(-0.567, 0.723)	(-0.307, 0.811)	(-0.735, 0.552)	(-0.984, 0.189)	-0.172041	-0.166084	-0.339801	0.00367383	0.309626	0.00595753	-0.167759	0.175715	0.481667	-0.173717	0.169758	0.47571	0.343475	0.649426	0.305952	0.480273	0.439691	0.408717	0.441112	0.418241	0.499659	0.47446	0.516913	0.482774	0.428357	0.452864	0.439106
Q9Y2B0	CNPY2	0/0/0/0/0/0	0	FALSE
P26992	CNTFR	20/14/16/21/19/20	100	TRUE	-0.118039	-0.0522994	0.114644	0.0235991	-0.0357607	-0.432695	0.290584	0.373487	0.31948	0.276995	0.31864	0.290609	(-0.695, 0.459)	(-0.793, 0.689)	(-0.519, 0.749)	(-0.526, 0.573)	(-0.668, 0.597)	(-1.009, 0.144)	-0.0657395	-0.232683	-0.141638	-0.0822783	0.314656	-0.166943	-0.0758985	-0.0165387	0.380396	0.0910447	0.150405	0.547339	0.0593598	0.456294	0.396934	0.472107	0.432215	0.401767	0.433612	0.411129	0.491163	0.466392	0.508123	0.474566	0.421073	0.445164	0.43164
Q12860	CNTN1	20/14/16/21/19/20	100	TRUE	-0.11557	-0.153095	0.554356	0.205769	0.339436	-0.189114	0.228094	0.293168	0.250775	0.217427	0.250116	0.228113	(-0.568, 0.337)	(-0.735, 0.429)	(0.057, 1.052)	(-0.226, 0.637)	(-0.157, 0.836)	(-0.642, 0.264)	0.0375252	-0.669926	-0.321339	-0.455005	0.0735447	-0.707451	-0.358864	-0.49253	0.0360195	0.348587	0.21492	0.74347	-0.133666	0.394884	0.52855	0.37058	0.339266	0.315367	0.340363	0.322715	0.385538	0.366094	0.398851	0.372509	0.330521	0.349431	0.338815
Q02246	CNTN2	20/14/16/21/19/20	100	TRUE	-0.0317889	-0.459962	0.683866	0.122734	0.0990446	-0.0348567	0.28947	0.372054	0.318254	0.275933	0.317418	0.289495	(-0.606, 0.543)	(-1.198, 0.278)	(0.052, 1.315)	(-0.425, 0.67)	(-0.531, 0.729)	(-0.609, 0.54)	0.428173	-0.715655	-0.154523	-0.130833	0.0030678	-1.14383	-0.582696	-0.559006	-0.425105	0.561132	0.584821	0.718723	0.0236892	0.15759	0.133901	0.470296	0.430557	0.400226	0.431948	0.409552	0.489279	0.464603	0.506174	0.472745	0.419458	0.443456	0.429984
Q8IWV2	CNTN4	20/12/15/21/19/16	93.64	TRUE	-0.0315831	0.106862	0.459197	0.352639	-0.0445114	-0.0289679	0.194924	0.264747	0.220937	0.1858	0.21521	0.215701	(-0.419, 0.355)	(-0.419, 0.633)	(0.02, 0.898)	(-0.016, 0.722)	(-0.472, 0.383)	(-0.457, 0.399)	-0.138445	-0.490781	-0.384222	0.0129283	-0.00261519	-0.352336	-0.245777	0.151373	0.13583	0.106558	0.503709	0.488165	0.397151	0.381607	-0.0155435	0.326655	0.294286	0.269275	0.292929	0.292097	0.343826	0.323935	0.357069	0.349218	0.287216	0.305864	0.309532
Q9UQ52	CNTN6	0/0/0/0/0/0	0	FALSE
Q9UHC6	CNTNAP2	20/14/15/20/19/20	98.18	TRUE	-0.089779	-0.222746	0.0710095	0.0944823	-0.0633947	-0.52011	0.230355	0.296222	0.261036	0.22469	0.252637	0.23035	(-0.547, 0.367)	(-0.811, 0.365)	(-0.447, 0.589)	(-0.352, 0.54)	(-0.565, 0.438)	(-0.977, -0.063)	0.132967	-0.160788	-0.184261	-0.0263843	0.430331	-0.293756	-0.317229	-0.159352	0.297364	-0.0234728	0.134404	0.59112	0.157877	0.614593	0.456716	0.374246	0.348271	0.321988	0.343873	0.325899	0.393908	0.372934	0.402962	0.376201	0.343791	0.359935	0.34799
Q9C0A0	CNTNAP4	20/14/16/21/19/20	100	TRUE	-0.0953127	-0.320593	0.125279	0.0307744	0.232293	-0.121552	0.231103	0.297036	0.254083	0.220295	0.253416	0.231123	(-0.554, 0.363)	(-0.91, 0.269)	(-0.379, 0.629)	(-0.406, 0.468)	(-0.271, 0.735)	(-0.58, 0.337)	0.22528	-0.220591	-0.126087	-0.327606	0.0262389	-0.445871	-0.351367	-0.552886	-0.199041	0.0945041	-0.107014	0.24683	-0.201519	0.152326	0.353845	0.375469	0.343742	0.319527	0.344853	0.326973	0.390624	0.370924	0.404113	0.377424	0.334881	0.354041	0.343285
O43405	COCH	20/14/16/21/19/20	100	TRUE	-0.0775544	0.026669	0.59159	0.62233	0.733209	0.133964	0.25111	0.322751	0.27608	0.239367	0.275355	0.251132	(-0.576, 0.421)	(-0.614, 0.667)	(0.044, 1.139)	(0.147, 1.097)	(0.187, 1.28)	(-0.364, 0.632)	-0.104223	-0.669144	-0.699885	-0.810763	-0.211519	-0.564921	-0.595661	-0.70654	-0.107295	-0.0307409	-0.141619	0.457625	-0.110878	0.488366	0.599245	0.407974	0.373501	0.34719	0.374708	0.35528	0.424442	0.403036	0.439098	0.410099	0.363873	0.384691	0.373005
P39059	COL15A1	14/6/9/12/14/11	60	TRUE	0.0678799	1.00945	0.739872	0.241418	0.488982	-0.223153	0.297842	0.485815	0.356964	0.305278	0.320052	0.325885	(-0.529, 0.665)	(0.036, 1.983)	(0.025, 1.455)	(-0.37, 0.853)	(-0.152, 1.13)	(-0.876, 0.43)	-0.941565	-0.671992	-0.173538	-0.421102	0.291032	0.269573	0.768027	0.520463	1.2326	0.498454	0.25089	0.963024	-0.247564	0.46457	0.712135	0.563472	0.458263	0.425006	0.444796	0.448493	0.604539	0.567626	0.612136	0.599522	0.470877	0.473573	0.484658
Q07092	COL16A1	0/0/0/0/0/0	0	FALSE
P39060	COL18A1	20/14/16/21/19/20	100	TRUE	-0.0315645	-1.06871	0.479489	-0.366275	-0.0797848	-0.329461	0.505754	0.650044	0.556046	0.482103	0.554585	0.505798	(-1.035, 0.972)	(-2.359, 0.221)	(-0.624, 1.583)	(-1.323, 0.59)	(-1.18, 1.021)	(-1.333, 0.674)	1.03714	-0.511053	0.334711	0.0482203	0.297896	-1.5482	-0.702432	-0.988923	-0.739247	0.845764	0.559274	0.808949	-0.286491	-0.036815	0.249676	0.82169	0.752258	0.699265	0.75469	0.715559	0.854856	0.811743	0.884375	0.825969	0.732867	0.774796	0.751258
P02452	COL1A1	20/14/16/21/19/20	100	TRUE	-0.0833998	0.0493809	-0.0855077	0.156577	0.141712	0.202309	0.25606	0.329113	0.281522	0.244086	0.280783	0.256082	(-0.592, 0.425)	(-0.604, 0.702)	(-0.644, 0.473)	(-0.328, 0.641)	(-0.415, 0.699)	(-0.306, 0.71)	-0.132781	0.00210797	-0.239977	-0.225111	-0.285708	0.134889	-0.107196	-0.0923307	-0.152928	-0.242085	-0.227219	-0.287816	0.0148656	-0.0457313	-0.0605969	0.416016	0.380864	0.354034	0.382095	0.362283	0.432808	0.41098	0.447754	0.418183	0.371046	0.392274	0.380357
P08123	COL1A2	20/14/16/21/19/20	100	TRUE	-0.104768	-0.104526	-0.183149	-0.0449155	0.0878646	0.116239	0.284987	0.366293	0.313326	0.27166	0.312503	0.285012	(-0.67, 0.461)	(-0.831, 0.622)	(-0.805, 0.439)	(-0.584, 0.494)	(-0.532, 0.708)	(-0.449, 0.682)	-0.000241834	0.0783813	-0.0598522	-0.192632	-0.221007	0.0786232	-0.0596104	-0.192391	-0.220765	-0.138234	-0.271014	-0.299388	-0.13278	-0.161155	-0.0283744	0.463014	0.42389	0.394029	0.42526	0.40321	0.481703	0.457409	0.498336	0.465425	0.412963	0.43659	0.423326
P02461	COL3A1	0/0/0/0/0/0	0	FALSE
P08572	COL4A2	0/0/1/0/1/1	2.73	FALSE
P12109	COL6A1	20/14/16/21/19/20	100	TRUE	-0.10223	-0.286426	0.0741998	-0.253753	-0.0247465	-0.427619	0.249157	0.320241	0.273933	0.237505	0.273213	0.249179	(-0.597, 0.392)	(-0.922, 0.349)	(-0.469, 0.618)	(-0.725, 0.218)	(-0.567, 0.517)	(-0.922, 0.067)	0.184196	-0.17643	0.151523	-0.0774836	0.325389	-0.360626	-0.0326724	-0.261679	0.141193	0.327953	0.0989463	0.501819	-0.229007	0.173866	0.402873	0.404801	0.370596	0.344489	0.371794	0.352517	0.421141	0.399901	0.435683	0.406909	0.361043	0.381699	0.370103
P12110	COL6A2	0/0/0/0/0/0	0	FALSE
P12111	COL6A3	20/14/16/21/19/20	100	TRUE	0.0207036	-0.12719	0.808925	0.109617	0.560473	0.163892	0.281386	0.361665	0.309367	0.268227	0.308554	0.281411	(-0.538, 0.579)	(-0.845, 0.591)	(0.195, 1.423)	(-0.423, 0.642)	(-0.052, 1.173)	(-0.395, 0.722)	0.147893	-0.788221	-0.0889137	-0.53977	-0.143188	-0.936115	-0.236807	-0.687663	-0.291082	0.699308	0.248452	0.645033	-0.450856	-0.0542748	0.396581	0.457163	0.418533	0.38905	0.419886	0.398115	0.475616	0.451629	0.492039	0.459544	0.407745	0.431073	0.417977
Q5KU26	COLEC12	17/12/16/20/16/18	90	TRUE	-0.0370436	-0.19022	-0.210594	-0.260497	0.0355815	-0.143537	0.215607	0.279628	0.218047	0.192885	0.234726	0.210579	(-0.466, 0.391)	(-0.746, 0.366)	(-0.644, 0.223)	(-0.644, 0.123)	(-0.431, 0.502)	(-0.562, 0.275)	0.153177	0.17355	0.223454	-0.0726251	0.106493	0.0203732	0.0702771	-0.225802	-0.0466838	0.0499039	-0.246175	-0.067057	-0.296079	-0.116961	0.179118	0.351456	0.307421	0.289649	0.322186	0.302215	0.35367	0.339827	0.379312	0.354942	0.289747	0.317076	0.3035
Q8NBJ5	COLGALT1	0/0/0/0/0/0	0	FALSE
P49747	COMP	19/10/16/20/18/18	91.82	TRUE	-0.0342986	-0.276126	0.30295	0.330985	-0.0947843	-0.117373	0.356874	0.5115	0.381101	0.338351	0.391523	0.368511	(-0.743, 0.675)	(-1.292, 0.74)	(-0.454, 1.06)	(-0.341, 1.003)	(-0.873, 0.683)	(-0.849, 0.615)	0.241827	-0.337248	-0.365283	0.0604856	0.0830743	-0.579076	-0.607111	-0.181342	-0.158753	-0.028035	0.397734	0.420323	0.425769	0.448358	0.0225886	0.618672	0.518973	0.491286	0.53489	0.515964	0.636051	0.615502	0.665829	0.63821	0.506325	0.540498	0.531027
Q14019	COTL1	17/12/14/19/13/16	82.73	TRUE	-0.0339874	0.169149	0.0899419	0.440528	0.289182	-0.11929	0.300885	0.384907	0.32162	0.275085	0.353175	0.312484	(-0.633, 0.565)	(-0.597, 0.935)	(-0.55, 0.73)	(-0.107, 0.988)	(-0.414, 0.992)	(-0.741, 0.503)	-0.203137	-0.123929	-0.474516	-0.323169	0.0853026	0.0792072	-0.271379	-0.120033	0.288439	-0.350586	-0.19924	0.209232	0.151346	0.559818	0.408472	0.485086	0.439082	0.407983	0.465707	0.436481	0.500032	0.474098	0.531808	0.500514	0.42311	0.474252	0.450844
P20674	COX5A	0/0/0/0/0/0	0	FALSE
P14854	COX6B1	0/0/0/0/0/0	0	FALSE
P00450	CP	20/14/16/21/19/20	100	TRUE	-0.0176643	-0.106921	0.0928799	-0.139446	0.237094	0.256235	0.244402	0.314129	0.268705	0.232973	0.267999	0.244423	(-0.503, 0.467)	(-0.73, 0.516)	(-0.44, 0.626)	(-0.602, 0.323)	(-0.295, 0.769)	(-0.229, 0.741)	0.0892565	-0.110544	0.121782	-0.254758	-0.273899	-0.199801	0.032525	-0.344015	-0.363156	0.232326	-0.144214	-0.163355	-0.37654	-0.395681	-0.019141	0.397075	0.363523	0.337915	0.364698	0.345789	0.413103	0.392269	0.427368	0.399143	0.354153	0.374414	0.36304
Q96IY4	CPB2	20/14/16/21/19/20	100	TRUE	0.0347334	-0.403039	-0.036705	-0.136695	0.342536	0.0256601	0.234485	0.301383	0.257802	0.223519	0.257125	0.234505	(-0.431, 0.5)	(-1.001, 0.195)	(-0.548, 0.475)	(-0.58, 0.307)	(-0.168, 0.853)	(-0.44, 0.491)	0.437772	0.0714384	0.171429	-0.307803	0.00907326	-0.366334	-0.266344	-0.745575	-0.428699	0.0999904	-0.379241	-0.0623652	-0.479231	-0.162356	0.316876	0.380964	0.348773	0.324203	0.3499	0.331758	0.396341	0.376352	0.410027	0.382948	0.339782	0.359222	0.348309
P16870	CPE	20/14/16/21/19/20	100	TRUE	-0.0986067	-0.526795	0.0355988	-0.366104	-0.521848	-0.652456	0.242829	0.312107	0.266975	0.231473	0.266273	0.24285	(-0.58, 0.383)	(-1.146, 0.093)	(-0.494, 0.565)	(-0.825, 0.093)	(-1.05, 0.007)	(-1.134, -0.171)	0.428189	-0.134205	0.267498	0.423241	0.553849	-0.562394	-0.160691	-0.00494749	0.125661	0.401703	0.557447	0.688055	0.155744	0.286352	0.130608	0.394519	0.361183	0.335739	0.36235	0.343562	0.410443	0.389743	0.424616	0.396574	0.351872	0.372004	0.360702
P15169	CPN1	18/11/15/18/18/18	89.09	TRUE	0.0262726	0.0307288	-0.428745	-0.158519	-0.259113	0.0509184	0.27159	0.382742	0.290293	0.264543	0.290809	0.270727	(-0.514, 0.566)	(-0.73, 0.792)	(-1.006, 0.148)	(-0.684, 0.367)	(-0.837, 0.319)	(-0.487, 0.589)	-0.00445618	0.455018	0.184792	0.285386	-0.0246458	0.459474	0.189248	0.289842	-0.0201897	-0.270226	-0.169632	-0.479663	0.100594	-0.209437	-0.310031	0.465385	0.398773	0.380841	0.404846	0.383903	0.481381	0.469534	0.50273	0.469691	0.390799	0.406562	0.396302
P22792	CPN2	20/14/16/21/19/20	100	TRUE	-0.00658567	-0.0561103	0.0700998	0.115477	0.325346	0.53987	0.211888	0.272339	0.232958	0.201979	0.232346	0.211907	(-0.427, 0.414)	(-0.597, 0.484)	(-0.392, 0.532)	(-0.285, 0.516)	(-0.136, 0.786)	(0.119, 0.96)	0.0495246	-0.0766855	-0.122063	-0.331931	-0.546456	-0.12621	-0.171587	-0.381456	-0.59598	-0.0453771	-0.255246	-0.46977	-0.209869	-0.424393	-0.214524	0.344251	0.315163	0.292961	0.316181	0.299787	0.358147	0.340084	0.370514	0.346044	0.307039	0.324605	0.314743
P36551	CPOX	20/14/16/21/19/20	100	TRUE	-0.0593966	0.04173	-0.394193	-0.326672	0.132507	-0.0851291	0.213414	0.274301	0.234636	0.203434	0.234019	0.213433	(-0.483, 0.364)	(-0.503, 0.586)	(-0.86, 0.071)	(-0.73, 0.077)	(-0.332, 0.597)	(-0.509, 0.338)	-0.101127	0.334796	0.267275	-0.191904	0.0257325	0.435923	0.368401	-0.0907771	0.126859	-0.0675213	-0.5267	-0.309064	-0.459179	-0.241542	0.217636	0.34673	0.317432	0.295071	0.318458	0.301946	0.360726	0.342533	0.373182	0.348536	0.30925	0.326942	0.31701
Q9Y646	CPQ	20/14/16/21/19/20	100	TRUE	-0.0390631	-0.0808744	-0.114234	-0.234209	-0.218952	-0.361079	0.205056	0.263558	0.225447	0.195467	0.224854	0.205074	(-0.446, 0.368)	(-0.604, 0.442)	(-0.562, 0.333)	(-0.622, 0.154)	(-0.665, 0.227)	(-0.768, 0.046)	0.0418114	0.0751707	0.195146	0.179889	0.322016	0.0333594	0.153335	0.138078	0.280205	0.119976	0.104719	0.246845	-0.015257	0.12687	0.142127	0.333151	0.305001	0.283515	0.305986	0.290121	0.346598	0.329118	0.358567	0.334886	0.297138	0.314138	0.304595
P31327	CPS1	0/0/0/0/0/0	0	FALSE
Q9H3G5	CPVL	20/14/16/20/19/20	99.09	TRUE	-0.00018909	0.195073	-0.569786	-0.399888	-1.09639	-1.02265	0.302183	0.38855	0.332357	0.294751	0.331262	0.30218	(-0.6, 0.6)	(-0.576, 0.966)	(-1.229, 0.09)	(-0.985, 0.185)	(-1.754, -0.439)	(-1.622, -0.423)	-0.195262	0.569597	0.399699	1.0962	1.02246	0.764859	0.594961	1.29146	1.21772	-0.169898	0.526601	0.452864	0.696499	0.622762	-0.0737369	0.490932	0.44949	0.422387	0.450961	0.42752	0.510764	0.489196	0.528411	0.493487	0.443178	0.462913	0.448884
P50238	CRIP1	0/0/0/0/0/0	0	FALSE
P54108	CRISP3	6/2/1/4/6/5	21.82	TRUE	-0.0297491	0.177619	-1.69174	-0.112815	-1.06011	-0.212372	0.508319	1.22804	1.23222	0.596693	0.618387	0.53545	(-1.113, 1.054)	(-2.44, 2.795)	(-4.318, 0.935)	(-1.385, 1.159)	(-2.378, 0.258)	(-1.354, 0.929)	-0.207368	1.662	0.0830655	1.03036	0.182623	1.86936	0.290433	1.23773	0.389991	-1.57893	-0.631633	-1.47937	0.947297	0.0995577	-0.847739	1.29945	1.29791	0.773998	0.790395	0.723142	1.67808	1.36282	1.30917	1.32327	1.3635	1.32356	1.32531
Q9H336	CRISPLD1	0/0/0/0/0/0	0	FALSE
H7BZ55	CROCC2	0/0/0/0/0/0	0	FALSE
P02741	CRP	6/6/8/9/3/11	39.09	TRUE	-0.029171	-0.688628	0.616671	-0.110062	0.291502	0.670098	0.586142	0.653795	0.520674	0.481307	0.883726	0.452077	(-1.222, 1.163)	(-2.019, 0.642)	(-0.443, 1.676)	(-1.089, 0.869)	(-1.506, 2.089)	(-0.25, 1.59)	0.659457	-0.645842	0.0808913	-0.320673	-0.699269	-1.3053	-0.578566	-0.98013	-1.35873	0.726733	0.325168	-0.0534271	-0.401565	-0.78016	-0.378596	0.863128	0.796323	0.749528	1.08261	0.73462	0.855848	0.797082	1.13939	0.785504	0.725212	1.00645	0.698915
Q9NQ79	CRTAC1	20/14/16/21/19/20	100	TRUE	-0.0416563	-0.0276665	0.319933	0.275163	-0.0804779	-0.314891	0.26599	0.341876	0.292439	0.253551	0.291671	0.266013	(-0.57, 0.486)	(-0.706, 0.651)	(-0.26, 0.9)	(-0.228, 0.778)	(-0.659, 0.498)	(-0.843, 0.213)	-0.0139898	-0.36159	-0.316819	0.0388216	0.273234	-0.3476	-0.302829	0.0528115	0.287224	0.0447704	0.400411	0.634824	0.355641	0.590054	0.234413	0.432149	0.395633	0.367762	0.396911	0.376332	0.449592	0.426917	0.465117	0.434399	0.385434	0.407486	0.395107
O75390	CS	0/0/0/0/0/0	0	FALSE
P55060	CSE1L	0/0/0/0/0/0	0	FALSE
P09603	CSF1	18/14/15/21/18/19	95.45	TRUE	-0.0284986	-0.327986	0.0627625	-0.0506687	-0.461168	-0.0886612	0.239141	0.291333	0.256208	0.215686	0.253583	0.232859	(-0.503, 0.446)	(-0.907, 0.251)	(-0.446, 0.572)	(-0.479, 0.378)	(-0.965, 0.042)	(-0.551, 0.374)	0.299488	-0.091261	0.0221702	0.432669	0.0601626	-0.390749	-0.277317	0.133182	-0.239325	0.113431	0.52393	0.151424	0.410499	0.0379924	-0.372507	0.376381	0.35089	0.322347	0.350236	0.333994	0.387263	0.363342	0.399484	0.375522	0.333638	0.356726	0.346084
P07333	CSF1R	20/14/16/21/19/20	100	TRUE	-0.0316244	0.0275889	0.306759	0.121855	0.00121106	-0.704965	0.30872	0.396797	0.339418	0.294283	0.338527	0.308747	(-0.644, 0.581)	(-0.76, 0.815)	(-0.367, 0.98)	(-0.462, 0.706)	(-0.671, 0.673)	(-1.318, -0.092)	-0.0592134	-0.338383	-0.153479	-0.0328355	0.673341	-0.27917	-0.0942657	0.0263779	0.732554	0.184904	0.305548	1.01172	0.120644	0.82682	0.706176	0.501571	0.45919	0.426842	0.460673	0.436788	0.521817	0.4955	0.539835	0.504183	0.447353	0.472947	0.458579
P67870	CSNK2B	0/0/0/0/0/0	0	FALSE
Q6UVK1	CSPG4	0/0/0/0/0/0	0	FALSE
O95196	CSPG5	20/13/16/20/19/19	97.27	TRUE	-0.0665675	-0.0797871	0.259514	0.19698	0.0830997	-0.0301787	0.211714	0.283323	0.232956	0.206496	0.232492	0.217862	(-0.487, 0.354)	(-0.642, 0.483)	(-0.203, 0.722)	(-0.213, 0.607)	(-0.378, 0.545)	(-0.463, 0.402)	0.0132197	-0.326081	-0.263547	-0.149667	-0.0363888	-0.339301	-0.276767	-0.162887	-0.0496085	0.0625341	0.176414	0.289692	0.11388	0.227158	0.113278	0.352631	0.314861	0.29587	0.316495	0.304126	0.36584	0.350965	0.377604	0.359434	0.310293	0.32475	0.318715
P01034	CST3	20/14/16/21/19/20	100	TRUE	-0.101621	-0.113244	0.166939	0.0438211	0.201576	-0.0495053	0.248327	0.319174	0.27302	0.236714	0.272303	0.248348	(-0.594, 0.391)	(-0.747, 0.52)	(-0.375, 0.709)	(-0.426, 0.514)	(-0.339, 0.742)	(-0.542, 0.443)	0.011623	-0.26856	-0.145442	-0.303197	-0.052116	-0.280183	-0.157065	-0.31482	-0.0637391	0.123118	-0.0346369	0.216444	-0.157755	0.0933264	0.251081	0.403452	0.369361	0.343341	0.370555	0.351342	0.419737	0.398568	0.434231	0.405553	0.35984	0.380427	0.36887
Q15828	CST6	0/0/0/0/0/0	0	FALSE
P04080	CSTB	0/0/0/1/0/0	0.91	FALSE
P56545	CTBP2	0/0/0/0/0/0	0	FALSE
Q01459	CTBS	19/14/16/21/19/20	99.09	TRUE	-0.0453531	0.094209	0.676751	-0.254615	0.295771	0.323709	0.248105	0.310652	0.265651	0.23029	0.265097	0.241587	(-0.538, 0.447)	(-0.522, 0.711)	(0.15, 1.204)	(-0.712, 0.202)	(-0.23, 0.822)	(-0.156, 0.803)	-0.139562	-0.722104	0.209262	-0.341124	-0.369062	-0.582542	0.348824	-0.201562	-0.2295	0.931366	0.38098	0.353043	-0.550386	-0.578324	-0.0279375	0.397473	0.363446	0.338503	0.363172	0.346303	0.408404	0.387808	0.422834	0.394588	0.350055	0.37023	0.358841
P29279	CTGF	0/0/0/0/0/0	0	FALSE
P07858	CTSB	20/14/16/21/19/20	100	TRUE	-0.0334432	-0.150278	-0.0970638	-0.307857	-0.192045	-0.404341	0.180947	0.232571	0.19894	0.172485	0.198418	0.180963	(-0.393, 0.326)	(-0.612, 0.311)	(-0.492, 0.298)	(-0.65, 0.034)	(-0.586, 0.202)	(-0.763, -0.045)	0.116835	0.0636206	0.274414	0.158602	0.370898	-0.053214	0.15758	0.0417674	0.254063	0.210794	0.0949815	0.307277	-0.115812	0.0964837	0.212296	0.293982	0.269141	0.250181	0.270011	0.256011	0.305848	0.290423	0.316409	0.295513	0.262203	0.277204	0.268783
P53634	CTSC	20/14/16/21/19/20	100	TRUE	-0.0205636	-0.325293	-0.0376881	-0.257406	-0.71912	-0.553763	0.232436	0.29875	0.25555	0.221567	0.254878	0.232457	(-0.482, 0.441)	(-0.918, 0.268)	(-0.545, 0.469)	(-0.697, 0.182)	(-1.225, -0.213)	(-1.015, -0.092)	0.30473	0.0171245	0.236842	0.698557	0.533199	-0.287605	-0.0678873	0.393827	0.228469	0.219718	0.681432	0.516075	0.461714	0.296357	-0.165357	0.377635	0.345726	0.321371	0.346843	0.328859	0.392878	0.373064	0.406444	0.379602	0.336814	0.356084	0.345266
P07339	CTSD	20/14/16/21/19/20	100	TRUE	-0.0447495	-0.038414	0.282734	-0.173217	-0.155771	-0.024442	0.274931	0.353367	0.302269	0.262073	0.301475	0.274954	(-0.59, 0.501)	(-0.74, 0.663)	(-0.317, 0.883)	(-0.693, 0.347)	(-0.754, 0.442)	(-0.57, 0.521)	-0.00633547	-0.327484	0.128467	0.111022	-0.0203075	-0.321149	0.134803	0.117357	-0.013972	0.455951	0.438506	0.307177	-0.0174455	-0.148775	-0.131329	0.446675	0.408931	0.380124	0.410253	0.388982	0.464704	0.441268	0.480751	0.449001	0.39839	0.421183	0.408388
Q9UBX1	CTSF	20/14/16/21/19/20	100	TRUE	-0.0793002	-0.85668	-0.113686	-0.145276	-0.645593	-0.195589	0.242666	0.311898	0.266797	0.231318	0.266096	0.242687	(-0.561, 0.402)	(-1.476, -0.238)	(-0.643, 0.416)	(-0.604, 0.314)	(-1.174, -0.118)	(-0.677, 0.286)	0.77738	0.0343861	0.0659756	0.566293	0.116289	-0.742994	-0.711404	-0.211086	-0.661091	0.0315895	0.531907	0.0819025	0.500318	0.050313	-0.450005	0.394255	0.360942	0.335515	0.362108	0.343333	0.410169	0.389483	0.424333	0.396309	0.351637	0.371755	0.360461
P09668	CTSH	19/13/16/20/18/19	95.45	TRUE	-0.13687	-0.74999	-0.371291	-1.00806	-0.0403781	-0.549556	0.303434	0.381087	0.324646	0.288117	0.334162	0.304577	(-0.739, 0.466)	(-1.507, 0.007)	(-1.016, 0.273)	(-1.58, -0.436)	(-0.704, 0.623)	(-1.154, 0.055)	0.61312	0.23442	0.871191	-0.0964923	0.412686	-0.378699	0.258071	-0.709612	-0.200434	0.63677	-0.330913	0.178265	-0.967683	-0.458505	0.509178	0.484417	0.445028	0.418654	0.456811	0.43101	0.499353	0.476779	0.527556	0.493454	0.431865	0.461001	0.445839
P07711	CTSL	20/14/16/21/19/20	100	TRUE	-0.0951506	-0.313717	0.482655	-0.124892	-0.0777074	-0.0922419	0.212468	0.273085	0.233596	0.202532	0.232982	0.212487	(-0.517, 0.326)	(-0.856, 0.228)	(0.019, 0.946)	(-0.527, 0.277)	(-0.54, 0.385)	(-0.514, 0.329)	0.218567	-0.577805	0.0297417	-0.0174431	-0.00290868	-0.796372	-0.188825	-0.23601	-0.221475	0.607547	0.560362	0.574897	-0.0471848	-0.0326503	0.0145344	0.345194	0.316025	0.293763	0.317047	0.300608	0.359127	0.341015	0.371528	0.346991	0.307879	0.325493	0.315605
P25774	CTSS	15/9/11/14/11/14	67.27	TRUE	0.0187177	0.216601	0.0230646	0.431532	0.0645073	0.370052	0.178593	0.246012	0.204864	0.178138	0.216445	0.185686	(-0.338, 0.375)	(-0.275, 0.708)	(-0.386, 0.432)	(0.076, 0.787)	(-0.368, 0.497)	(-0.001, 0.741)	-0.197883	-0.00434686	-0.412815	-0.0457896	-0.351334	0.193536	-0.214932	0.152093	-0.153451	-0.408468	-0.0414428	-0.346987	0.367025	0.0614806	-0.305544	0.29892	0.272396	0.25093	0.286185	0.261952	0.321872	0.299836	0.344318	0.320952	0.272518	0.291294	0.276376
Q9UBR2	CTSZ	20/14/16/21/19/20	100	TRUE	-0.0161022	-0.227576	0.0925117	-0.286773	-0.104325	-0.348757	0.224681	0.288782	0.247023	0.214174	0.246374	0.224701	(-0.462, 0.43)	(-0.801, 0.346)	(-0.398, 0.583)	(-0.712, 0.138)	(-0.593, 0.385)	(-0.795, 0.097)	0.211474	-0.108614	0.270671	0.0882224	0.332655	-0.320088	0.0591975	-0.123251	0.121181	0.379285	0.196836	0.441269	-0.182449	0.0619837	0.244432	0.365036	0.334191	0.310649	0.335271	0.317887	0.37977	0.360617	0.392884	0.366937	0.325576	0.344203	0.333746
Q14247	CTTN	0/0/0/0/0/0	0	FALSE
O60888	CUTA	20/13/15/19/19/19	95.45	TRUE	-0.070787	-0.0581822	0.363363	0.195257	0.0739029	0.0343062	0.230068	0.310403	0.260456	0.230645	0.253711	0.236323	(-0.528, 0.386)	(-0.675, 0.558)	(-0.154, 0.881)	(-0.263, 0.653)	(-0.43, 0.578)	(-0.435, 0.504)	-0.0126048	-0.43415	-0.266044	-0.14469	-0.105093	-0.421545	-0.253439	-0.132085	-0.0924884	0.168106	0.28946	0.329057	0.121354	0.160951	0.0395967	0.385178	0.347703	0.326111	0.344572	0.329768	0.405604	0.389297	0.418056	0.389498	0.346931	0.359744	0.351425
P48061	CXCL12	0/0/0/0/0/0	0	FALSE
Q9H2A7	CXCL16	20/13/16/21/19/20	99.09	TRUE	-0.038087	-0.0150404	0.370758	0.455957	-0.0648491	0.142002	0.24203	0.32343	0.266159	0.230715	0.265392	0.242028	(-0.518, 0.442)	(-0.657, 0.627)	(-0.157, 0.899)	(-0.002, 0.914)	(-0.592, 0.462)	(-0.338, 0.622)	-0.0230465	-0.408845	-0.494044	0.0267621	-0.180089	-0.385799	-0.470998	0.0498087	-0.157042	-0.0851992	0.435607	0.228756	0.520806	0.313955	-0.206851	0.403065	0.359985	0.334624	0.361253	0.342419	0.418124	0.398063	0.430635	0.404837	0.3507	0.370827	0.359502
P99999	CYCS	20/14/15/21/19/20	99.09	TRUE	-0.0584521	0.0480438	0.354534	0.250278	0.227238	-0.151017	0.285339	0.366848	0.322973	0.272002	0.312865	0.285345	(-0.625, 0.508)	(-0.68, 0.776)	(-0.286, 0.996)	(-0.29, 0.79)	(-0.394, 0.848)	(-0.717, 0.415)	-0.106496	-0.412986	-0.30873	-0.28569	0.0925649	-0.30649	-0.202234	-0.179195	0.199061	0.104256	0.127296	0.505551	0.0230393	0.401295	0.378255	0.463572	0.431186	0.39451	0.425846	0.403697	0.488208	0.457967	0.499006	0.465987	0.420819	0.445138	0.430768
Q9NRR1	CYTL1	0/0/1/2/3/1	6.36	FALSE
Q14118	DAG1	20/14/16/21/19/20	100	TRUE	-0.0275629	-0.473199	0.760345	0.19071	-0.124836	-0.245719	0.237176	0.304842	0.260761	0.226085	0.260076	0.237197	(-0.498, 0.443)	(-1.078, 0.132)	(0.243, 1.278)	(-0.258, 0.639)	(-0.641, 0.391)	(-0.716, 0.225)	0.445636	-0.787908	-0.218273	0.0972728	0.218156	-1.23354	-0.663909	-0.348363	-0.22748	0.569635	0.885181	1.00606	0.315546	0.436429	0.120884	0.385336	0.352776	0.327924	0.353916	0.335565	0.40089	0.380671	0.414733	0.387343	0.343682	0.363345	0.352307
Q96EP5	DAZAP1	0/0/0/0/0/0	0	FALSE
P07108	DBI	0/0/0/0/0/0	0	FALSE
P43146	DCC	19/11/14/20/17/20	91.82	TRUE	-0.0621404	-0.268464	0.264131	-0.0943009	-0.721359	-0.652589	0.279664	0.38273	0.318389	0.266552	0.312481	0.272273	(-0.618, 0.493)	(-1.029, 0.492)	(-0.368, 0.897)	(-0.624, 0.435)	(-1.342, -0.101)	(-1.194, -0.112)	0.206324	-0.326271	0.0321605	0.659219	0.590449	-0.532595	-0.174163	0.452895	0.384125	0.358432	0.98549	0.91672	0.627058	0.558288	-0.0687701	0.47338	0.423481	0.386349	0.419863	0.390374	0.497348	0.469373	0.510389	0.470964	0.414071	0.443205	0.418853
P81605	DCD	19/14/15/18/18/19	93.64	TRUE	-0.0415722	0.293653	0.00260465	-0.0162238	-0.388863	0.00446349	0.257072	0.321481	0.28294	0.256827	0.281289	0.256746	(-0.552, 0.469)	(-0.345, 0.932)	(-0.559, 0.565)	(-0.526, 0.494)	(-0.948, 0.17)	(-0.506, 0.514)	-0.335225	-0.0441768	-0.0253483	0.347291	-0.0460356	0.291048	0.309877	0.682516	0.289189	0.0188285	0.391468	-0.00185884	0.37264	-0.0206873	-0.393327	0.409955	0.382967	0.363443	0.385091	0.363291	0.427977	0.412484	0.442327	0.410872	0.382523	0.394724	0.381844
P07585	DCN	20/14/16/21/19/20	100	TRUE	-0.104056	-0.664054	-0.850864	-0.583975	-0.606696	-0.497946	0.24587	0.316016	0.270319	0.234372	0.269609	0.245892	(-0.592, 0.384)	(-1.291, -0.037)	(-1.387, -0.314)	(-1.049, -0.119)	(-1.142, -0.072)	(-0.986, -0.01)	0.559999	0.746808	0.479919	0.50264	0.39389	0.18681	-0.0800794	-0.0573585	-0.166109	-0.266889	-0.244168	-0.352918	0.022721	-0.0860292	-0.10875	0.399461	0.365707	0.339945	0.366889	0.347866	0.415585	0.394625	0.429935	0.401541	0.35628	0.376664	0.365221
O94760	DDAH1	3/4/5/2/3/0	15.45	TRUE	-0.342099	0.294451	0.110884	0.998942	0.23619		0.655876	0.497497	0.38514	0.604295	0.81935		(-1.803, 1.119)	(-0.814, 1.403)	(-0.747, 0.969)	(-0.348, 2.345)	(-1.589, 2.062)		-0.63655	-0.452983	-1.34104	-0.578289		0.183566	-0.704491	0.0582608		-0.888058	-0.125306		0.762752			0.681361	0.783113	0.916163	1.28856		0.649508	0.797578	1.11991		0.714312	0.870532
Q16531	DDB1	0/0/0/0/0/0	0	FALSE
Q08345	DDR1	18/11/15/16/17/16	84.55	TRUE	-0.0605093	-0.451596	0.0662265	-0.317108	-0.0472144	-0.400005	0.230474	0.308437	0.247041	0.237521	0.254155	0.238638	(-0.519, 0.398)	(-1.065, 0.162)	(-0.425, 0.558)	(-0.79, 0.155)	(-0.553, 0.458)	(-0.875, 0.075)	0.391086	-0.126736	0.256599	-0.0132949	0.339496	-0.517822	-0.134487	-0.404381	-0.0515908	0.383335	0.113441	0.466231	-0.269894	0.0828965	0.35279	0.38208	0.337181	0.33158	0.346961	0.33253	0.393936	0.392014	0.416922	0.393836	0.342403	0.351822	0.342098
Q92499	DDX1	0/0/0/0/0/0	0	FALSE
Q92841	DDX17	0/0/0/0/0/0	0	FALSE
Q9NUU7	DDX19A	0/0/0/0/0/0	0	FALSE
Q9NR30	DDX21	0/0/0/0/0/0	0	FALSE
O00148	DDX39A	0/0/0/0/0/0	0	FALSE
P17844	DDX5	0/0/0/0/0/0	0	FALSE
P59665	DEFA1	0/0/0/0/0/0	0	FALSE
P60022	DEFB1	0/0/0/0/0/0	0	FALSE
O60231	DHX16	0/0/0/0/0/0	0	FALSE
Q92620	DHX38	0/0/0/0/0/0	0	FALSE
Q08211	DHX9	0/0/0/0/0/0	0	FALSE
Q9UBP4	DKK3	20/14/16/21/19/20	100	TRUE	-0.0979477	0.0967858	0.0801756	0.108217	-0.0827704	-0.445844	0.26751	0.343829	0.294111	0.255	0.293338	0.267533	(-0.629, 0.433)	(-0.586, 0.779)	(-0.503, 0.664)	(-0.398, 0.614)	(-0.665, 0.499)	(-0.977, 0.085)	-0.194733	-0.178123	-0.206165	-0.0151774	0.347897	0.0166101	-0.0114314	0.179556	0.54263	-0.0280415	0.162946	0.52602	0.190988	0.554061	0.363074	0.434618	0.397894	0.369864	0.39918	0.378483	0.452161	0.429357	0.467775	0.436882	0.387637	0.409815	0.397365
P10515	DLAT	0/0/0/0/0/0	0	FALSE
P09622	DLD	6/6/10/13/10/7	47.27	TRUE	-0.114217	-0.187676	0.123492	0.304545	-0.266391	-0.160525	0.504156	0.563208	0.386068	0.341202	0.426976	0.479915	(-1.131, 0.903)	(-1.323, 0.948)	(-0.655, 0.902)	(-0.384, 0.993)	(-1.127, 0.595)	(-1.128, 0.807)	0.0734587	-0.237709	-0.418762	0.152174	0.0463081	-0.311168	-0.492221	0.0787156	-0.0271506	-0.181053	0.389884	0.284017	0.570937	0.465071	-0.105866	0.73618	0.63634	0.609419	0.686904	0.711594	0.686195	0.661323	0.74621	0.765175	0.509925	0.569086	0.607692
P36957	DLST	0/0/0/0/0/0	0	FALSE
Q86Y56	DNAAF5	0/0/0/0/0/0	0	FALSE
O00115	DNASE2	0/0/0/0/0/0	0	FALSE
Q8NFT8	DNER	20/14/16/21/19/20	100	TRUE	-0.0494785	-0.240354	0.220676	0.23019	-0.099091	-0.225945	0.239373	0.307665	0.263176	0.228179	0.262484	0.239394	(-0.525, 0.426)	(-0.851, 0.37)	(-0.302, 0.743)	(-0.223, 0.683)	(-0.62, 0.422)	(-0.701, 0.249)	0.190876	-0.270154	-0.279669	0.0496125	0.176467	-0.46103	-0.470544	-0.141263	-0.0144087	-0.00951431	0.319767	0.446621	0.329281	0.456135	0.126854	0.388905	0.356043	0.330962	0.357194	0.338674	0.404603	0.384197	0.418574	0.39093	0.346865	0.36671	0.35557
O43598	DNPH1	0/0/0/0/0/0	0	FALSE
P42658	DPP6	20/14/15/21/19/19	98.18	TRUE	-0.050253	-0.200134	0.724092	0.26824	0.114434	-0.411925	0.222335	0.286823	0.251814	0.21194	0.244272	0.22914	(-0.492, 0.391)	(-0.769, 0.369)	(0.224, 1.224)	(-0.152, 0.689)	(-0.37, 0.599)	(-0.867, 0.043)	0.149881	-0.774345	-0.318493	-0.164687	0.361672	-0.924226	-0.468374	-0.314569	0.211791	0.455852	0.609657	1.13602	0.153806	0.680166	0.52636	0.361491	0.335888	0.307325	0.33257	0.319779	0.380611	0.357247	0.390786	0.370564	0.327831	0.347648	0.340752
Q9UHL4	DPP7	20/13/16/21/19/20	99.09	TRUE	-0.0793461	-0.460925	-0.0422559	-0.109948	-0.135014	-0.127568	0.207282	0.266419	0.227894	0.197589	0.227295	0.2073	(-0.491, 0.332)	(-0.99, 0.068)	(-0.495, 0.41)	(-0.502, 0.282)	(-0.586, 0.316)	(-0.539, 0.284)	0.381579	-0.0370902	0.0306016	0.0556677	0.0482217	-0.418669	-0.350977	-0.325911	-0.333357	0.0676919	0.092758	0.0853119	0.0250661	0.01762	-0.00744606	0.336768	0.308311	0.286592	0.309308	0.29327	0.350361	0.332691	0.362459	0.338521	0.300364	0.317548	0.307901
Q02487	DSC2	13/7/12/13/17/15	70	TRUE	0.0220257	1.06208	0.476532	0.525266	-0.125154	0.430763	0.231712	0.305634	0.23206	0.219604	0.215714	0.205352	(-0.44, 0.484)	(0.452, 1.672)	(0.013, 0.94)	(0.087, 0.963)	(-0.556, 0.305)	(0.021, 0.841)	-1.04005	-0.454506	-0.50324	0.14718	-0.408737	0.585544	0.53681	1.18723	0.631313	-0.048734	0.601686	0.0457685	0.65042	0.0945025	-0.555917	0.385427	0.323027	0.318201	0.308561	0.307434	0.38517	0.376924	0.389042	0.371019	0.318416	0.309296	0.30773
Q14574	DSC3	0/0/0/0/0/0	0	FALSE
Q02413	DSG1	1/1/0/0/0/1	2.73	FALSE
P15924	DSP	2/4/2/4/1/3	14.55	FALSE
P33316	DUT	0/0/0/0/0/0	0	FALSE
P63167	DYNLL1	0/0/0/0/0/0	0	FALSE
Q99848	EBNA1BP2	0/0/0/0/0/0	0	FALSE
Q13011	ECH1	0/0/0/0/0/0	0	FALSE
P42126	ECI1	0/0/0/0/0/0	0	FALSE
Q16610	ECM1	20/14/16/21/19/20	100	TRUE	-0.0727195	-0.198602	0.039268	0.0680901	-0.731213	-0.413261	0.239209	0.307454	0.262995	0.228022	0.262304	0.239229	(-0.547, 0.402)	(-0.809, 0.412)	(-0.483, 0.561)	(-0.384, 0.521)	(-1.252, -0.211)	(-0.888, 0.061)	0.125883	-0.111987	-0.14081	0.658494	0.340542	-0.237871	-0.266693	0.532611	0.214659	-0.0288221	0.770481	0.452529	0.799303	0.481351	-0.317952	0.388638	0.355799	0.330734	0.356948	0.338441	0.404325	0.383933	0.418286	0.390662	0.346627	0.366458	0.355325
O94769	ECM2	20/14/16/21/19/20	100	TRUE	-0.0698815	-0.698839	-0.106854	-0.0275073	0.0366454	-0.00703282	0.271344	0.348757	0.298326	0.258654	0.297542	0.271367	(-0.608, 0.469)	(-1.391, -0.007)	(-0.699, 0.485)	(-0.541, 0.486)	(-0.554, 0.627)	(-0.546, 0.531)	0.628957	0.0369723	-0.0423742	-0.106527	-0.0628487	-0.591985	-0.671331	-0.735484	-0.691806	-0.0793465	-0.143499	-0.0998209	-0.0641527	-0.0204745	0.0436782	0.440847	0.403596	0.375165	0.4049	0.383907	0.458641	0.435511	0.474478	0.443143	0.393192	0.415688	0.403059
P68104	EEF1A1	20/14/16/21/19/20	100	TRUE	0.0314235	-0.238918	-0.39564	-0.273258	-0.518428	-0.408061	0.137936	0.177288	0.151652	0.131485	0.151253	0.137948	(-0.242, 0.305)	(-0.591, 0.113)	(-0.697, -0.095)	(-0.534, -0.012)	(-0.819, -0.218)	(-0.682, -0.134)	0.270341	0.427063	0.304682	0.549851	0.439484	0.156722	0.0343408	0.27951	0.169143	-0.122382	0.122788	0.012421	0.24517	0.134803	-0.110367	0.224102	0.205165	0.190712	0.205828	0.195156	0.233147	0.221389	0.241198	0.225269	0.199877	0.211312	0.204893
P29692	EEF1D	1/1/1/4/3/1	10	FALSE
O43324	EEF1E1	0/0/0/0/0/0	0	FALSE
P26641	EEF1G	5/3/6/8/5/3	27.27	TRUE	0.23387	-0.0653249	-0.284186	-0.103013	-0.400594	-0.422478	0.229712	0.265843	0.187412	0.160526	0.22447	0.273855	(-0.244, 0.712)	(-0.618, 0.488)	(-0.674, 0.106)	(-0.437, 0.231)	(-0.867, 0.066)	(-0.992, 0.147)	0.299195	0.518056	0.336883	0.634465	0.656348	0.218861	0.0376879	0.335269	0.357153	-0.181173	0.116409	0.138292	0.297581	0.319465	0.0218833	0.342848	0.29804	0.27736	0.336043	0.367945	0.322698	0.305382	0.366158	0.396528	0.243247	0.295973	0.337088
P13639	EEF2	2/1/3/1/1/2	9.09	FALSE
O75071	EFCAB14	0/0/0/0/0/0	0	FALSE
Q12805	EFEMP1	20/14/16/21/19/20	100	TRUE	-0.146913	0.235784	-0.084136	0.478153	0.181859	-0.0832389	0.284407	0.365547	0.312687	0.271106	0.311866	0.284431	(-0.711, 0.417)	(-0.49, 0.961)	(-0.705, 0.536)	(-0.06, 1.016)	(-0.437, 0.801)	(-0.648, 0.481)	-0.382696	-0.0627766	-0.625065	-0.328772	-0.0636738	0.31992	-0.242369	0.0539247	0.319023	-0.562289	-0.265995	-0.000897169	0.296293	0.561391	0.265098	0.46207	0.423026	0.393226	0.424393	0.402389	0.480721	0.456477	0.497321	0.464476	0.412121	0.4357	0.422463
Q12805-5	EFEMP1.isoform5	20/13/14/21/19/20	97.27	TRUE	-0.0547047	0.122473	0.144746	0.298448	0.414692	0.220445	0.191442	0.258041	0.223809	0.18251	0.210194	0.191425	(-0.435, 0.325)	(-0.39, 0.635)	(-0.3, 0.589)	(-0.064, 0.661)	(-0.003, 0.832)	(-0.16, 0.6)	-0.177177	-0.19945	-0.353153	-0.469396	-0.275149	-0.0222732	-0.175975	-0.292219	-0.0979722	-0.153702	-0.269946	-0.075699	-0.116244	0.0780032	0.194247	0.320273	0.294558	0.264688	0.286029	0.270838	0.341345	0.317286	0.346404	0.322167	0.288021	0.305162	0.294405
O95967	EFEMP2	20/14/16/21/19/20	100	TRUE	-0.111758	-0.21786	-0.80803	0.0959459	0.0629619	-0.413553	0.270017	0.347051	0.296867	0.257389	0.296086	0.27004	(-0.648, 0.424)	(-0.907, 0.471)	(-1.397, -0.219)	(-0.415, 0.607)	(-0.525, 0.651)	(-0.949, 0.122)	0.106102	0.696272	-0.207704	-0.17472	0.301795	0.59017	-0.313806	-0.280822	0.195693	-0.903976	-0.870992	-0.394477	0.0329841	0.509499	0.476515	0.438691	0.401622	0.37333	0.40292	0.382029	0.456398	0.43338	0.472158	0.440975	0.391269	0.413655	0.401088
Q96C19	EFHD2	0/0/0/0/0/0	0	FALSE
P20827	EFNA1	0/0/0/0/0/0	0	FALSE
P52797	EFNA3	0/0/0/0/0/0	0	FALSE
P98172	EFNB1	17/14/15/19/18/17	90.91	TRUE	0.0767232	-0.00943997	0.362579	0.0133081	0.24304	-0.457292	0.370444	0.438713	0.384586	0.339136	0.384062	0.371565	(-0.659, 0.813)	(-0.881, 0.862)	(-0.402, 1.127)	(-0.661, 0.687)	(-0.52, 1.006)	(-1.196, 0.281)	0.0861631	-0.285856	0.063415	-0.166316	0.534015	-0.372019	-0.0227481	-0.25248	0.447852	0.349271	0.119539	0.819871	-0.229732	0.4706	0.700332	0.568811	0.533713	0.502063	0.542073	0.526436	0.58091	0.553462	0.60679	0.581251	0.511304	0.539251	0.537686
P52799	EFNB2	0/0/0/0/0/0	0	FALSE
P47813	EIF1AX	0/0/0/0/0/0	0	FALSE
P05198	EIF2S1	0/0/0/0/0/0	0	FALSE
P20042	EIF2S2	0/0/0/0/0/0	0	FALSE
Q14152	EIF3A	0/0/0/0/0/0	0	FALSE
B5ME19	EIF3CL	3/1/5/6/4/5	21.82	TRUE	0.765488	-0.0423756	-6.17284	-6.44642	-3.68053	-6.47889	2.56497	4.09485	1.87491	1.67005	2.18023	1.98437	(-4.672, 6.203)	(-8.723, 8.638)	(-10.147, -2.198)	(-9.987, -2.906)	(-8.302, 0.941)	(-10.686, -2.272)	0.807864	6.93832	7.21191	4.44602	7.24438	6.13046	6.40404	3.63816	6.43652	0.273583	-2.4923	0.306056	-2.76589	0.0324729	2.79836	4.7618	3.39789	3.05644	3.6604	3.07843	4.41264	4.25963	4.84373	4.77214	2.41954	2.79539	2.94656
P60228	EIF3E	0/0/0/0/0/0	0	FALSE
O00303	EIF3F	0/0/0/0/0/0	0	FALSE
O75822	EIF3J	6/3/7/6/5/7	30.91	TRUE	0.0628659	1.4144	0.483676	0.693058	0.138673	0.797129	0.446718	0.760078	0.415827	0.493179	0.498181	0.443347	(-0.859, 0.985)	(-0.154, 2.983)	(-0.375, 1.342)	(-0.325, 1.711)	(-0.89, 1.167)	(-0.118, 1.712)	-1.35153	-0.42081	-0.630192	-0.0758069	-0.734263	0.930724	0.721343	1.27573	0.617271	-0.209381	0.345003	-0.313453	0.554385	-0.104071	-0.658456	0.875109	0.595357	0.635872	0.65682	0.641582	0.863899	0.903411	0.912628	0.883073	0.608014	0.629092	0.621263
Q9Y262	EIF3L	0/0/0/0/0/0	0	FALSE
P60842	EIF4A1	11/8/7/11/10/9	50.91	TRUE	0.0415877	-2.2249	-3.0808	-1.78923	-1.14044	-1.43839	0.625455	0.81092	0.784689	0.631842	0.738051	0.692767	(-1.217, 1.3)	(-3.856, -0.594)	(-4.659, -1.502)	(-3.06, -0.518)	(-2.625, 0.344)	(-2.832, -0.045)	2.26648	3.12239	1.83082	1.18202	1.47998	0.855902	-0.435665	-1.08446	-0.786502	-1.29157	-1.94036	-1.6424	-0.648794	-0.350837	0.297957	1.0258	1.00631	0.888183	0.972409	0.932425	1.12716	1.00825	1.15347	1.07947	1.00906	1.06923	1.0476
P38919	EIF4A3	0/0/0/0/0/0	0	FALSE
P63241	EIF5A	0/0/0/0/0/0	0	FALSE
O60841	EIF5B	0/0/0/0/0/0	0	FALSE
P56537	EIF6	0/0/0/0/0/0	0	FALSE
O94919	ENDOD1	20/14/16/21/19/20	100	TRUE	3.5634e-05	-0.12832	0.644205	0.327605	0.0528069	-0.165567	0.211947	0.272415	0.233023	0.202035	0.23241	0.211965	(-0.421, 0.421)	(-0.669, 0.412)	(0.182, 1.107)	(-0.073, 0.729)	(-0.408, 0.514)	(-0.586, 0.255)	0.128356	-0.644169	-0.327569	-0.0527712	0.165603	-0.772525	-0.455925	-0.181127	0.0372472	0.3166	0.591398	0.809772	0.274798	0.493172	0.218374	0.344346	0.31525	0.293042	0.316269	0.29987	0.358246	0.340178	0.370616	0.34614	0.307123	0.324695	0.314831
P06733	ENO1	20/14/16/21/19/20	100	TRUE	-0.0204409	-0.102241	0.42897	0.376116	0.0300201	-0.121627	0.173684	0.223235	0.190955	0.165562	0.190453	0.173699	(-0.365, 0.324)	(-0.545, 0.341)	(0.05, 0.808)	(0.048, 0.705)	(-0.348, 0.408)	(-0.466, 0.223)	0.0818005	-0.449411	-0.396557	-0.050461	0.101186	-0.531212	-0.478358	-0.132262	0.0193854	0.0528537	0.39895	0.550597	0.346096	0.497743	0.151647	0.282181	0.258337	0.240139	0.259172	0.245734	0.293571	0.278765	0.303708	0.283651	0.251678	0.266077	0.257994
P09104	ENO2	20/13/15/20/18/19	95.45	TRUE	-0.0731748	-0.288108	0.840902	0.643048	0.209975	-0.279153	0.229441	0.295211	0.259725	0.223809	0.258726	0.23568	(-0.529, 0.382)	(-0.874, 0.298)	(0.325, 1.357)	(0.199, 1.087)	(-0.304, 0.724)	(-0.747, 0.189)	0.214933	-0.914076	-0.716223	-0.28315	0.205978	-1.12901	-0.931156	-0.498083	-0.00895447	0.197854	0.630927	1.12005	0.433073	0.922201	0.489128	0.372935	0.346745	0.320725	0.347784	0.328878	0.392732	0.371697	0.407122	0.377132	0.342246	0.363348	0.350467
Q13822-3	ENPP2.isoform3	20/14/16/21/19/20	100	TRUE	-0.0671505	-0.524187	-0.140375	-0.339717	-0.355189	-0.408024	0.245624	0.315699	0.270048	0.234137	0.269339	0.245645	(-0.555, 0.42)	(-1.151, 0.102)	(-0.676, 0.396)	(-0.804, 0.125)	(-0.89, 0.179)	(-0.895, 0.079)	0.457037	0.0732249	0.272566	0.288039	0.340874	-0.383812	-0.184471	-0.168998	-0.116163	0.199341	0.214814	0.267649	0.0154727	0.0683077	0.052835	0.39906	0.365341	0.339604	0.366521	0.347517	0.415168	0.39423	0.429504	0.401139	0.355923	0.376286	0.364855
Q5JZY3	EPHA10	0/0/0/0/0/0	0	FALSE
P54764	EPHA4	20/14/16/21/19/20	100	TRUE	-0.0575513	0.169002	0.36399	0.265183	-0.0728415	-0.156414	0.230865	0.29673	0.253822	0.220068	0.253155	0.230885	(-0.516, 0.401)	(-0.42, 0.758)	(-0.14, 0.868)	(-0.172, 0.702)	(-0.575, 0.43)	(-0.615, 0.302)	-0.226553	-0.421541	-0.322735	0.0152902	0.0988623	-0.194988	-0.0961815	0.241843	0.325416	0.0988064	0.436831	0.520403	0.338025	0.421597	0.0835721	0.375082	0.343388	0.319198	0.344498	0.326636	0.390221	0.370541	0.403696	0.377035	0.334536	0.353676	0.342931
P54756	EPHA5	17/11/15/20/19/19	91.82	TRUE	-0.0155616	0.137191	0.687605	0.0126864	-0.478826	-0.526582	0.307986	0.416005	0.319574	0.2759	0.311776	0.289998	(-0.628, 0.596)	(-0.689, 0.964)	(0.053, 1.323)	(-0.536, 0.561)	(-1.098, 0.141)	(-1.103, 0.05)	-0.152753	-0.703167	-0.028248	0.463265	0.51102	-0.550414	0.124505	0.616018	0.663773	0.674919	1.16643	1.21419	0.491513	0.539268	0.0477557	0.51387	0.443613	0.414546	0.445289	0.424187	0.523643	0.501471	0.536356	0.509866	0.420228	0.442205	0.431371
Q15375	EPHA7	18/9/14/17/16/13	79.09	TRUE	-0.0433737	0.389681	0.359801	0.225943	-0.0292338	0.0980813	0.24487	0.365908	0.271084	0.244881	0.277311	0.293273	(-0.531, 0.444)	(-0.339, 1.118)	(-0.18, 0.9)	(-0.262, 0.714)	(-0.582, 0.523)	(-0.486, 0.682)	-0.433055	-0.403174	-0.269316	-0.0141399	-0.141455	0.0298804	0.163738	0.418915	0.2916	0.133858	0.389034	0.261719	0.255176	0.127861	-0.127315	0.437063	0.364376	0.345648	0.374133	0.383754	0.454057	0.43901	0.478875	0.473843	0.363696	0.386559	0.402081
O15197	EPHB6	9/4/9/12/8/11	48.18	TRUE	-0.033446	0.846471	0.0855037	-0.240881	0.474968	-2.27065	0.523308	0.73602	0.477461	0.408706	0.556622	0.45584	(-1.088, 1.021)	(-0.637, 2.33)	(-0.877, 1.048)	(-1.065, 0.583)	(-0.647, 1.597)	(-3.189, -1.352)	-0.879917	-0.11895	0.207435	-0.508414	2.2372	0.760967	1.08735	0.371503	3.11712	0.326385	-0.389465	2.35615	-0.71585	2.02976	2.74561	0.865494	0.698821	0.667772	0.811543	0.723852	0.863365	0.843794	0.970185	0.901938	0.625265	0.738385	0.679416
Q9NZ08	ERAP1	0/0/0/0/0/0	0	FALSE
O75477	ERLIN1	0/0/0/0/0/0	0	FALSE
P30040	ERP29	0/0/0/0/0/0	0	FALSE
Q96AP7	ESAM	0/0/0/0/0/0	0	FALSE
Q9UBQ6	EXTL2	20/14/16/21/19/20	100	TRUE	-0.0833762	0.190732	0.510659	0.234967	-0.185291	-0.00419868	0.244807	0.314649	0.26915	0.233358	0.268443	0.244828	(-0.569, 0.402)	(-0.434, 0.815)	(-0.023, 1.045)	(-0.228, 0.698)	(-0.718, 0.347)	(-0.49, 0.482)	-0.274109	-0.594036	-0.318344	0.101915	-0.0791776	-0.319927	-0.0442352	0.376023	0.194931	0.275692	0.69595	0.514858	0.420258	0.239166	-0.181092	0.397733	0.364125	0.338474	0.365302	0.346361	0.413787	0.392919	0.428076	0.399804	0.354739	0.375034	0.363641
P00742	F10	13/8/16/18/16/17	80	TRUE	-0.101197	-0.255557	0.553429	0.326266	0.0999291	0.0346305	0.382444	0.516794	0.334608	0.315607	0.366489	0.320171	(-0.863, 0.66)	(-1.284, 0.773)	(-0.113, 1.22)	(-0.302, 0.955)	(-0.63, 0.83)	(-0.603, 0.672)	0.15436	-0.654625	-0.427462	-0.201126	-0.135827	-0.808985	-0.581822	-0.355486	-0.290187	0.227163	0.453499	0.518798	0.226336	0.291635	0.0652986	0.645148	0.504203	0.492625	0.525771	0.498622	0.618558	0.61495	0.666904	0.61066	0.454661	0.490744	0.462956
P03951	F11	0/0/0/0/0/0	0	FALSE
P00748	F12	20/14/16/21/19/20	100	TRUE	0.0360356	-0.033089	-0.322666	0.0290337	0.242147	0.262824	0.226759	0.291452	0.249307	0.216154	0.248652	0.226778	(-0.414, 0.486)	(-0.611, 0.545)	(-0.817, 0.172)	(-0.4, 0.458)	(-0.251, 0.736)	(-0.187, 0.713)	0.0691246	0.358702	0.0070019	-0.206111	-0.226788	0.289577	-0.0621227	-0.275236	-0.295913	-0.3517	-0.564813	-0.58549	-0.213113	-0.23379	-0.0206771	0.36841	0.33728	0.313521	0.33837	0.320826	0.383281	0.363951	0.396516	0.370329	0.328586	0.347385	0.336832
P05160	F13B	11/12/11/14/16/16	72.73	TRUE	0.0766654	-0.589784	-0.540811	-0.171207	-0.355158	-0.33242	0.254307	0.260976	0.243191	0.215422	0.2237	0.208135	(-0.431, 0.584)	(-1.111, -0.069)	(-1.026, -0.056)	(-0.601, 0.259)	(-0.802, 0.091)	(-0.748, 0.083)	0.666449	0.617477	0.247872	0.431823	0.409086	-0.0489727	-0.418577	-0.234626	-0.257364	-0.369604	-0.185654	-0.208391	0.183951	0.161214	-0.0227373	0.364839	0.352055	0.33332	0.338235	0.328775	0.355827	0.339791	0.358977	0.333006	0.324308	0.329923	0.319223
P00734	F2	20/14/16/21/19/20	100	TRUE	-0.0323759	-0.202288	-0.211437	-0.0166573	0.0974469	0.345343	0.260733	0.33512	0.28666	0.24854	0.285907	0.260756	(-0.55, 0.485)	(-0.867, 0.463)	(-0.78, 0.357)	(-0.51, 0.477)	(-0.47, 0.665)	(-0.172, 0.863)	0.169912	0.179061	-0.0157186	-0.129823	-0.377719	0.00914852	-0.185631	-0.299735	-0.547631	-0.194779	-0.308883	-0.556779	-0.114104	-0.362	-0.247896	0.423609	0.387815	0.360495	0.389068	0.368895	0.440707	0.418481	0.455925	0.425815	0.377818	0.399433	0.387299
P12259	F5	20/14/16/21/19/20	100	TRUE	-0.0883215	-0.722241	-0.0382924	-0.423549	-0.598534	-0.557378	0.233578	0.300217	0.256804	0.222654	0.256129	0.233598	(-0.552, 0.375)	(-1.318, -0.126)	(-0.548, 0.471)	(-0.865, 0.018)	(-1.107, -0.09)	(-1.021, -0.094)	0.633919	-0.0500291	0.335228	0.510213	0.469056	-0.683948	-0.298691	-0.123706	-0.164863	0.385257	0.560242	0.519085	0.174985	0.133828	-0.0411567	0.379489	0.347423	0.322949	0.348546	0.330474	0.394807	0.374896	0.40844	0.381466	0.338467	0.357832	0.346961
P00740	F9	20/14/16/21/19/20	100	TRUE	0.00963083	0.034021	0.422095	0.0438891	0.0202954	0.256725	0.221951	0.285273	0.244022	0.211572	0.243381	0.221971	(-0.431, 0.45)	(-0.532, 0.6)	(-0.062, 0.906)	(-0.376, 0.464)	(-0.463, 0.503)	(-0.184, 0.697)	-0.0243902	-0.412465	-0.0342583	-0.0106645	-0.247094	-0.388074	-0.00986809	0.0137257	-0.222704	0.378206	0.4018	0.165371	0.0235937	-0.212836	-0.236429	0.3606	0.33013	0.306874	0.331197	0.314025	0.375155	0.356235	0.38811	0.362478	0.32162	0.340021	0.329691
Q01469	FABP5	10/10/15/14/12/12	66.36	TRUE	0.0479319	-0.254458	-0.271874	-0.32688	-0.297639	-0.17118	0.181254	0.202461	0.142118	0.145559	0.169633	0.16474	(-0.315, 0.41)	(-0.659, 0.15)	(-0.556, 0.012)	(-0.618, -0.036)	(-0.637, 0.042)	(-0.501, 0.158)	0.30239	0.319806	0.374812	0.345571	0.219112	0.0174168	0.0724227	0.0431815	-0.0832776	0.0550059	0.0257647	-0.100694	-0.0292412	-0.1557	-0.126459	0.270617	0.231172	0.232895	0.249869	0.244863	0.248187	0.25118	0.279143	0.264545	0.202369	0.21903	0.21851
Q9BWQ8	FAIM2	0/0/0/0/0/0	0	FALSE
Q8TBP5	FAM174A	0/0/0/0/0/0	0	FALSE
Q92520	FAM3C	20/14/16/21/19/20	100	TRUE	-0.0585219	-0.0472179	0.385489	0.161751	0.116829	-0.0603934	0.206149	0.264962	0.226648	0.196508	0.226052	0.206167	(-0.468, 0.351)	(-0.573, 0.479)	(-0.064, 0.835)	(-0.228, 0.552)	(-0.332, 0.565)	(-0.47, 0.349)	-0.011304	-0.444011	-0.220273	-0.175351	0.00187145	-0.432707	-0.208969	-0.164047	0.0131755	0.223738	0.26866	0.445883	0.0449222	0.222145	0.177223	0.334926	0.306625	0.285025	0.307616	0.291666	0.348445	0.330872	0.360477	0.33667	0.298721	0.315812	0.306217
P49327	FASN	0/0/0/0/0/0	0	FALSE
Q9NYQ8	FAT2	20/14/16/21/19/20	100	TRUE	-0.0393286	0.208344	1.001	-0.0727395	0.4048	-0.253823	0.242355	0.311498	0.266454	0.231021	0.265754	0.242376	(-0.52, 0.442)	(-0.41, 0.827)	(0.472, 1.53)	(-0.531, 0.386)	(-0.123, 0.932)	(-0.735, 0.227)	-0.247672	-1.04033	0.0334109	-0.444129	0.214495	-0.792656	0.281083	-0.196456	0.462167	1.07374	0.5962	1.25482	-0.47754	0.181084	0.658624	0.393749	0.360478	0.335084	0.361643	0.342892	0.409642	0.388983	0.423788	0.3958	0.351186	0.371278	0.359999
P62861	FAU	0/0/0/0/0/0	0	FALSE
P22087	FBL	0/0/0/0/0/0	0	FALSE
P23142	FBLN1	20/14/16/21/19/20	100	TRUE	-0.130435	0.0134032	-0.442169	0.335615	0.330577	-0.106936	0.357169	0.459068	0.392685	0.340466	0.391653	0.3572	(-0.839, 0.578)	(-0.898, 0.924)	(-1.221, 0.337)	(-0.34, 1.011)	(-0.447, 1.108)	(-0.816, 0.602)	-0.143839	0.311734	-0.46605	-0.461013	-0.0234994	0.455572	-0.322212	-0.317174	0.120339	-0.777784	-0.772746	-0.335233	0.00503776	0.442551	0.437513	0.580286	0.531253	0.493828	0.532969	0.505335	0.603708	0.573261	0.624555	0.583308	0.517558	0.547169	0.530546
P23142-4	FBLN1.isoform4	20/14/16/21/19/20	100	TRUE	-0.0916884	0.378589	0.0454809	0.0170022	0.127395	-0.213069	0.257489	0.330949	0.283093	0.245447	0.282349	0.257511	(-0.603, 0.419)	(-0.278, 1.035)	(-0.516, 0.607)	(-0.47, 0.504)	(-0.433, 0.688)	(-0.724, 0.298)	-0.470277	-0.137169	-0.108691	-0.219083	0.12138	0.333108	0.361587	0.251194	0.591657	0.0284787	-0.0819137	0.25855	-0.110392	0.230071	0.340463	0.418337	0.382988	0.356008	0.384226	0.364304	0.435223	0.413273	0.450251	0.420515	0.373116	0.394462	0.382479
P98095	FBLN2	20/12/15/21/19/20	97.27	TRUE	-0.0866715	-0.146276	-0.0416374	0.139522	0.133322	-0.0394591	0.21266	0.296826	0.241009	0.202725	0.233309	0.212635	(-0.509, 0.336)	(-0.736, 0.443)	(-0.52, 0.437)	(-0.263, 0.542)	(-0.33, 0.596)	(-0.462, 0.383)	0.0596041	-0.045034	-0.226193	-0.219994	-0.0472124	-0.104638	-0.285797	-0.279598	-0.106816	-0.181159	-0.17496	-0.00217833	0.00619967	0.178981	0.172781	0.36439	0.321481	0.294006	0.317612	0.300849	0.380973	0.359756	0.386258	0.365673	0.313754	0.3324	0.32122
Q9UBX5	FBLN5	20/14/16/21/19/20	100	TRUE	-0.0679909	-0.231226	0.0497786	0.385216	0.0443018	0.234395	0.203664	0.261768	0.223916	0.194139	0.223327	0.203681	(-0.472, 0.336)	(-0.751, 0.288)	(-0.395, 0.494)	(0, 0.77)	(-0.399, 0.487)	(-0.17, 0.639)	0.163235	-0.117769	-0.453207	-0.112293	-0.302385	-0.281004	-0.616441	-0.275527	-0.46562	-0.335437	0.00547684	-0.184616	0.340914	0.150821	-0.190093	0.330888	0.302929	0.281589	0.303908	0.28815	0.344244	0.326883	0.356131	0.332612	0.29512	0.312005	0.302526
Q53RD9	FBLN7	0/0/0/0/0/0	0	FALSE
P35555	FBN1	0/0/0/0/0/0	0	FALSE
Q9Y6R7	FCGBP	20/14/16/21/19/20	100	TRUE	0.0768471	-0.00696725	0.380935	0.320483	0.268856	0.347362	0.276718	0.355665	0.304235	0.263778	0.303436	0.276742	(-0.472, 0.626)	(-0.713, 0.699)	(-0.223, 0.985)	(-0.203, 0.844)	(-0.333, 0.871)	(-0.202, 0.897)	0.0838143	-0.304088	-0.243636	-0.192009	-0.270515	-0.387902	-0.32745	-0.275823	-0.354329	0.0604519	0.112079	0.0335728	0.0516269	-0.0268792	-0.0785061	0.449579	0.411591	0.382596	0.412921	0.391511	0.467726	0.444137	0.483877	0.451921	0.400981	0.423922	0.411043
O75015	FCGR3B	15/13/13/16/16/17	81.82	TRUE	0.0517957	0.0114457	0.417657	0.546827	0.176946	0.612639	0.259285	0.300619	0.271654	0.244329	0.26487	0.248058	(-0.464, 0.568)	(-0.587, 0.61)	(-0.123, 0.958)	(0.06, 1.033)	(-0.35, 0.704)	(0.119, 1.106)	0.04035	-0.365861	-0.495031	-0.125151	-0.560843	-0.406211	-0.535381	-0.1655	-0.601193	-0.12917	0.240711	-0.194982	0.36988	-0.0658125	-0.435693	0.395347	0.376502	0.356741	0.375277	0.3598	0.402182	0.383503	0.414533	0.39946	0.361721	0.375648	0.371305
P39748	FEN1	0/0/0/0/0/0	0	FALSE
Q9UGM5	FETUB	20/14/16/21/19/20	100	TRUE	0.0515248	-0.910687	-0.0550359	-0.277637	0.2142	0.281882	0.331879	0.426563	0.36488	0.316358	0.363921	0.331907	(-0.607, 0.71)	(-1.757, -0.064)	(-0.779, 0.669)	(-0.905, 0.35)	(-0.508, 0.936)	(-0.377, 0.941)	0.962212	0.106561	0.329162	-0.162675	-0.230357	-0.855651	-0.63305	-1.12489	-1.19257	0.222601	-0.269236	-0.336918	-0.491838	-0.559519	-0.0676817	0.539197	0.493636	0.458862	0.495231	0.469554	0.560961	0.53267	0.580332	0.542005	0.480911	0.508425	0.492979
P02671	FGA	20/14/16/21/19/20	100	TRUE	0.0303962	-0.200422	0.171334	0.0471769	0.103108	0.253404	0.22962	0.29513	0.252454	0.218882	0.25179	0.22964	(-0.425, 0.486)	(-0.786, 0.385)	(-0.33, 0.672)	(-0.387, 0.482)	(-0.397, 0.603)	(-0.202, 0.709)	0.230818	-0.140938	-0.0167807	-0.0727114	-0.223008	-0.371756	-0.247599	-0.30353	-0.453826	0.124157	0.0682268	-0.0820694	-0.0559307	-0.206227	-0.150296	0.37306	0.341537	0.317478	0.342641	0.324875	0.388118	0.368544	0.40152	0.375003	0.332733	0.35177	0.341083
P02675	FGB	20/14/16/21/19/20	100	TRUE	0.0292737	-0.370924	0.105501	-0.0234192	0.0489083	0.259283	0.233955	0.300702	0.257219	0.223014	0.256543	0.233975	(-0.435, 0.494)	(-0.968, 0.226)	(-0.405, 0.616)	(-0.466, 0.419)	(-0.46, 0.558)	(-0.205, 0.724)	0.400198	-0.0762277	0.052693	-0.0196345	-0.23001	-0.476426	-0.347505	-0.419833	-0.630208	0.128921	0.0565932	-0.153782	-0.0723275	-0.282703	-0.210375	0.380103	0.347985	0.323471	0.349109	0.331008	0.395445	0.375501	0.4091	0.382082	0.339014	0.35841	0.347522
P11362	FGFR1	20/13/14/21/19/20	97.27	TRUE	-0.0386082	0.216384	0.477209	0.164947	-0.0169018	-0.0944581	0.176899	0.238438	0.206807	0.168645	0.194226	0.176884	(-0.39, 0.313)	(-0.257, 0.69)	(0.067, 0.888)	(-0.17, 0.5)	(-0.402, 0.369)	(-0.446, 0.257)	-0.254992	-0.515817	-0.203556	-0.0217064	0.0558499	-0.260825	0.0514363	0.233285	0.310842	0.312262	0.494111	0.571667	0.181849	0.259405	0.0775563	0.295944	0.272182	0.244581	0.264301	0.250264	0.315414	0.293183	0.32009	0.297694	0.266141	0.28198	0.27204
P21802	FGFR2	20/14/16/21/19/20	100	TRUE	-0.0535916	-0.190259	0.53194	0.143873	0.331594	0.123817	0.238343	0.306341	0.262043	0.227197	0.261355	0.238363	(-0.527, 0.419)	(-0.798, 0.418)	(0.012, 1.052)	(-0.307, 0.595)	(-0.187, 0.85)	(-0.349, 0.597)	0.136668	-0.585532	-0.197465	-0.385185	-0.177409	-0.722199	-0.334132	-0.521853	-0.314076	0.388067	0.200346	0.408123	-0.18772	0.0200562	0.207777	0.387231	0.354511	0.329537	0.355656	0.337216	0.402861	0.382544	0.416772	0.389248	0.345372	0.365132	0.354039
P02679	FGG	20/14/16/21/19/20	100	TRUE	0.0211339	-0.282265	0.0626891	-0.0361764	0.0775247	0.182833	0.226194	0.290727	0.248687	0.215616	0.248033	0.226214	(-0.428, 0.47)	(-0.859, 0.295)	(-0.431, 0.556)	(-0.464, 0.392)	(-0.415, 0.57)	(-0.266, 0.632)	0.303399	-0.0415553	0.0573102	-0.0563909	-0.1617	-0.344954	-0.246088	-0.35979	-0.465098	0.0988655	-0.0148356	-0.120144	-0.113701	-0.21901	-0.105309	0.367494	0.336441	0.31274	0.337528	0.320028	0.382327	0.363045	0.395529	0.369407	0.327769	0.346521	0.335994
Q14314	FGL2	0/0/0/0/0/0	0	FALSE
P07954	FH	0/0/0/0/0/0	0	FALSE
B1AJZ9	FHAD1	19/13/15/19/18/19	93.64	TRUE	-0.108264	0.191878	0.489695	-0.143147	0.456543	0.428923	0.230133	0.299485	0.255735	0.22376	0.256555	0.230151	(-0.565, 0.349)	(-0.403, 0.787)	(-0.018, 0.998)	(-0.588, 0.301)	(-0.053, 0.966)	(-0.028, 0.886)	-0.300142	-0.597959	0.0348836	-0.564807	-0.537186	-0.297817	0.335026	-0.264665	-0.237044	0.632843	0.0331522	0.0607727	-0.599691	-0.57207	0.0276205	0.377063	0.345549	0.321177	0.34833	0.325964	0.393393	0.374729	0.40617	0.378176	0.339424	0.352998	0.342436
Q00688	FKBP3	0/0/0/0/0/0	0	FALSE
Q02790	FKBP4	0/0/0/0/0/0	0	FALSE
Q5D862	FLG2	11/9/11/11/9/13	58.18	TRUE	-0.005952	-0.366351	-0.288506	-0.140889	-0.477894	-0.118439	0.253563	0.306483	0.253482	0.254925	0.295049	0.232836	(-0.514, 0.502)	(-0.981, 0.248)	(-0.796, 0.219)	(-0.652, 0.37)	(-1.069, 0.113)	(-0.585, 0.348)	0.360399	0.282554	0.134937	0.471942	0.112487	-0.0778457	-0.225462	0.111542	-0.247912	-0.147616	0.189388	-0.170066	0.337005	-0.0224497	-0.359454	0.39825	0.359383	0.358352	0.390144	0.343856	0.397443	0.39521	0.440951	0.384016	0.36067	0.387747	0.344568
P21333	FLNA	15/13/10/17/13/12	72.73	TRUE	0.173848	0.190905	-0.270267	-0.198922	0.542268	0.150619	0.257471	0.299373	0.305282	0.236098	0.295099	0.282723	(-0.34, 0.687)	(-0.406, 0.788)	(-0.879, 0.339)	(-0.67, 0.272)	(-0.046, 1.131)	(-0.413, 0.715)	-0.017057	0.444115	0.372771	-0.368419	0.0232299	0.461172	0.389828	-0.351362	0.0402869	-0.0713447	-0.812535	-0.420885	-0.74119	-0.349541	0.391649	0.397841	0.400834	0.347807	0.385369	0.380279	0.422764	0.382271	0.434842	0.421771	0.387668	0.432944	0.419496
O75369	FLNB	0/0/0/0/0/0	0	FALSE
Q96HJ9-2	FMC1.isoform2	0/0/0/0/0/0	0	FALSE
Q06828	FMOD	20/14/16/21/19/20	100	TRUE	-0.0539312	-0.84935	-0.205944	-0.322486	-0.0770859	-0.162476	0.204151	0.262394	0.224451	0.194604	0.223862	0.204169	(-0.459, 0.351)	(-1.37, -0.329)	(-0.651, 0.239)	(-0.709, 0.064)	(-0.521, 0.367)	(-0.568, 0.243)	0.795418	0.152013	0.268555	0.0231547	0.108545	-0.643406	-0.526864	-0.772264	-0.686874	0.116542	-0.128858	-0.043468	-0.2454	-0.16001	0.0853902	0.33168	0.303654	0.282263	0.304635	0.28884	0.345068	0.327665	0.356983	0.333407	0.295826	0.312751	0.30325
P02751	FN1	20/14/16/21/19/20	100	TRUE	-0.100951	-0.0190334	0.208222	0.488455	0.104554	0.1528	0.235499	0.302686	0.258916	0.224486	0.258236	0.235519	(-0.568, 0.366)	(-0.62, 0.582)	(-0.306, 0.722)	(0.043, 0.934)	(-0.408, 0.617)	(-0.315, 0.62)	-0.0819172	-0.309173	-0.589406	-0.205504	-0.253751	-0.227256	-0.507488	-0.123587	-0.171834	-0.280233	0.103668	0.055422	0.383901	0.335655	-0.0482464	0.38261	0.350281	0.325605	0.351413	0.333192	0.398054	0.377979	0.411799	0.384603	0.341251	0.360775	0.349815
P15328	FOLR1	14/5/10/10/9/8	50.91	TRUE	-0.0662918	-0.117738	-0.0154762	-0.893911	-1.70956	0.0158289	0.519408	0.994928	0.623825	0.612726	0.686413	0.730059	(-1.111, 0.979)	(-2.119, 1.884)	(-1.27, 1.239)	(-2.127, 0.339)	(-3.09, -0.329)	(-1.453, 1.485)	0.0514461	-0.0508156	0.827619	1.64327	-0.0821207	-0.102262	0.776173	1.59183	-0.133567	0.878435	1.69409	-0.031305	0.815653	-0.90974	-1.72539	1.11368	0.812229	0.803932	0.873019	0.909013	1.16576	1.17263	1.24351	1.27776	0.877697	0.918763	0.960634
Q9P0K9	FRRS1L	0/0/0/0/0/0	0	FALSE
Q92765	FRZB	20/14/16/21/19/20	100	TRUE	-0.130185	-0.553826	0.0157782	-0.0860212	0.338526	-0.19319	0.263224	0.338321	0.289399	0.250915	0.288639	0.263247	(-0.653, 0.392)	(-1.225, 0.118)	(-0.559, 0.59)	(-0.584, 0.412)	(-0.234, 0.911)	(-0.716, 0.329)	0.423641	-0.145963	-0.0441639	-0.468712	0.0630051	-0.569604	-0.467805	-0.892353	-0.360636	0.101799	-0.322748	0.208968	-0.424548	0.107169	0.531717	0.427656	0.39152	0.363939	0.392785	0.372419	0.444918	0.422479	0.460281	0.429883	0.381427	0.40325	0.390999
Q16658	FSCN1	0/0/0/0/0/0	0	FALSE
Q12841	FSTL1	20/14/16/21/19/20	100	TRUE	-0.0560668	-0.544729	0.180556	-0.308703	-0.456054	-0.429642	0.351597	0.451906	0.386559	0.335154	0.385543	0.351627	(-0.754, 0.642)	(-1.442, 0.352)	(-0.587, 0.948)	(-0.974, 0.356)	(-1.221, 0.309)	(-1.127, 0.268)	0.488662	-0.236623	0.252636	0.399987	0.373575	-0.725285	-0.236026	-0.0886758	-0.115088	0.489259	0.636609	0.610198	0.14735	0.120938	-0.0264118	0.571233	0.522965	0.486124	0.524655	0.497452	0.59429	0.564318	0.614811	0.574208	0.509484	0.538633	0.522269
O95633	FSTL3	0/0/0/0/0/0	0	FALSE
Q6MZW2	FSTL4	20/14/15/21/19/20	99.09	TRUE	-0.0438384	-0.234117	0.317653	-0.186857	-0.319933	-0.462974	0.219097	0.281682	0.247993	0.208856	0.240232	0.219101	(-0.479, 0.391)	(-0.793, 0.325)	(-0.175, 0.81)	(-0.601, 0.228)	(-0.797, 0.157)	(-0.898, -0.028)	0.190278	-0.361492	0.143019	0.276095	0.419135	-0.55177	-0.0472597	0.0858166	0.228857	0.50451	0.637587	0.780627	0.133076	0.276117	0.14304	0.355952	0.331084	0.302922	0.326984	0.309977	0.374868	0.351648	0.383159	0.357806	0.323124	0.341797	0.330763
Q8N475	FSTL5	16/11/14/20/15/12	80	TRUE	-0.153765	-0.456556	0.0152987	0.0686004	-0.257318	-0.287902	0.239474	0.303897	0.244828	0.20452	0.259998	0.270094	(-0.631, 0.323)	(-1.062, 0.148)	(-0.472, 0.503)	(-0.339, 0.476)	(-0.775, 0.26)	(-0.826, 0.25)	0.30279	-0.169064	-0.222366	0.103553	0.134137	-0.471854	-0.525156	-0.199238	-0.168653	-0.0533016	0.272617	0.303201	0.325918	0.356503	0.0305844	0.376907	0.34348	0.315913	0.366308	0.367267	0.390873	0.367421	0.42411	0.420045	0.318275	0.35462	0.364452
P02794	FTH1	0/0/0/0/0/0	0	FALSE
Q96I24	FUBP3	0/0/0/0/0/0	0	FALSE
P04066	FUCA1	19/14/15/21/18/18	95.45	TRUE	-0.0219501	-0.397174	-0.0244064	-0.127384	-0.0266519	-0.13943	0.199721	0.249445	0.219728	0.1849	0.218076	0.199836	(-0.419, 0.375)	(-0.892, 0.098)	(-0.461, 0.412)	(-0.495, 0.24)	(-0.46, 0.406)	(-0.536, 0.257)	0.375224	0.00245632	0.105434	0.0047018	0.11748	-0.372767	-0.26979	-0.370522	-0.257744	0.102977	0.00224548	0.115024	-0.100732	0.0120462	0.112778	0.317666	0.296066	0.272106	0.297413	0.283141	0.331828	0.311621	0.343097	0.322173	0.286261	0.3068	0.297115
Q9BTY2	FUCA2	18/13/14/21/18/19	93.64	TRUE	-0.0842202	-0.872137	-0.736749	-0.537406	-0.504746	-0.591455	0.331287	0.416986	0.367687	0.297832	0.352216	0.320979	(-0.742, 0.574)	(-1.7, -0.044)	(-1.467, -0.006)	(-1.129, 0.054)	(-1.204, 0.195)	(-1.229, 0.046)	0.787917	0.652529	0.453185	0.420526	0.507235	-0.135388	-0.334731	-0.367391	-0.280682	-0.199343	-0.232003	-0.145294	-0.0326598	0.0540494	0.0867092	0.528917	0.494043	0.445944	0.489012	0.461765	0.555638	0.514212	0.562042	0.527226	0.471275	0.501439	0.488639
P35637	FUS	0/0/0/0/0/0	0	FALSE
Q13283	G3BP1	0/0/0/0/0/0	0	FALSE
P11413	G6PD	0/0/0/0/0/0	0	FALSE
Q14376	GALE	0/0/0/0/0/0	0	FALSE
Q86SR1	GALNT10	1/2/5/4/6/5	20.91	FALSE
Q8IUC8	GALNT13	0/0/0/0/0/0	0	FALSE
Q10471	GALNT2	20/14/16/21/19/20	100	TRUE	-0.0293397	0.0894436	0.520692	0.170684	-0.0653468	-0.357087	0.241953	0.310981	0.266012	0.230638	0.265313	0.241974	(-0.509, 0.451)	(-0.528, 0.707)	(-0.007, 1.049)	(-0.287, 0.628)	(-0.592, 0.461)	(-0.837, 0.123)	-0.118783	-0.550031	-0.200024	0.036007	0.327747	-0.431248	-0.0812404	0.15479	0.44653	0.350008	0.586038	0.877778	0.236031	0.527771	0.29174	0.393096	0.35988	0.334528	0.361043	0.342323	0.408963	0.388337	0.423085	0.395143	0.350603	0.370662	0.359401
Q8NCL4	GALNT6	13/8/11/14/15/13	67.27	TRUE	0.0126186	0.603947	0.436243	-0.0532442	0.0683714	0.0423626	0.254846	0.342351	0.266837	0.236176	0.257746	0.261772	(-0.497, 0.522)	(-0.08, 1.288)	(-0.097, 0.969)	(-0.525, 0.419)	(-0.447, 0.583)	(-0.481, 0.565)	-0.591329	-0.423624	0.0658628	-0.0557528	-0.029744	0.167705	0.657191	0.535576	0.561585	0.489487	0.367871	0.39388	-0.121616	-0.0956068	0.0260088	0.427897	0.368929	0.346888	0.356362	0.367853	0.428727	0.412423	0.445888	0.437457	0.354594	0.376146	0.377626
Q86SF2	GALNT7	14/6/14/17/16/17	76.36	TRUE	-0.106754	0.196455	0.262921	0.132461	-0.425169	-0.357762	0.255376	0.383057	0.245689	0.220711	0.2513	0.233191	(-0.616, 0.402)	(-0.567, 0.96)	(-0.227, 0.752)	(-0.307, 0.572)	(-0.926, 0.076)	(-0.822, 0.107)	-0.303209	-0.369675	-0.239215	0.318415	0.251008	-0.0664665	0.0639934	0.621624	0.554216	0.13046	0.68809	0.620683	0.55763	0.490223	-0.0674073	0.452037	0.3495	0.336382	0.366901	0.353399	0.451632	0.443526	0.48079	0.458997	0.327848	0.352666	0.344497
Q14697	GANAB	20/14/16/21/19/20	100	TRUE	-0.0339262	-0.341554	0.116906	-0.180748	-0.245617	-0.421841	0.204037	0.262247	0.224326	0.194495	0.223736	0.204054	(-0.439, 0.371)	(-0.862, 0.179)	(-0.328, 0.562)	(-0.567, 0.205)	(-0.69, 0.198)	(-0.827, -0.017)	0.307628	-0.150832	0.146822	0.211691	0.387915	-0.45846	-0.160806	-0.0959375	0.0802865	0.297654	0.362523	0.538747	0.064869	0.241093	0.176224	0.331494	0.303484	0.282105	0.304464	0.288678	0.344875	0.327482	0.356783	0.333221	0.295661	0.312576	0.30308
P04406	GAPDH	20/14/16/21/19/20	100	TRUE	-0.0319212	0.280203	0.408494	0.248133	0.153962	-0.0842249	0.178032	0.228824	0.195735	0.169707	0.195221	0.178048	(-0.385, 0.321)	(-0.174, 0.734)	(0.02, 0.797)	(-0.089, 0.585)	(-0.233, 0.541)	(-0.438, 0.269)	-0.312124	-0.440415	-0.280054	-0.185883	0.0523037	-0.128291	0.0320695	0.126241	0.364428	0.160361	0.254532	0.492719	0.0941712	0.332358	0.238187	0.289246	0.264805	0.246151	0.265661	0.251886	0.300921	0.285744	0.311312	0.290752	0.257979	0.272738	0.264453
P41250	GARS	0/0/0/0/0/0	0	FALSE
P22102	GART	0/0/0/0/0/0	0	FALSE
Q14393	GAS6	20/14/16/21/19/20	100	TRUE	-0.0649932	0.309048	-0.117658	0.294116	0.116994	-0.402144	0.265835	0.341677	0.29227	0.253404	0.291502	0.265859	(-0.593, 0.463)	(-0.369, 0.987)	(-0.698, 0.462)	(-0.209, 0.797)	(-0.461, 0.695)	(-0.93, 0.125)	-0.374041	0.0526645	-0.35911	-0.181987	0.337151	0.426706	0.0149315	0.192054	0.711192	-0.411774	-0.234652	0.284486	0.177122	0.696261	0.519138	0.431898	0.395403	0.367549	0.396681	0.376114	0.449331	0.42667	0.464847	0.434147	0.385211	0.40725	0.394877
P02774	GC	20/14/16/21/19/20	100	TRUE	0.0101346	-0.0533651	-0.102362	-0.187623	0.519497	0.214628	0.221635	0.284866	0.243674	0.21127	0.243034	0.221654	(-0.43, 0.45)	(-0.619, 0.512)	(-0.586, 0.381)	(-0.607, 0.232)	(0.037, 1.002)	(-0.225, 0.654)	0.0634997	0.112496	0.197757	-0.509362	-0.204493	0.0489967	0.134258	-0.572862	-0.267993	0.0852611	-0.621859	-0.31699	-0.70712	-0.402251	0.304869	0.360086	0.329659	0.306436	0.330725	0.313577	0.374621	0.355727	0.387556	0.361961	0.321162	0.339536	0.329221
P28676	GCA	12/6/6/13/18/13	61.82	TRUE	0.0281051	-1.82549	-0.67744	0.36125	0.132748	-0.518594	0.507292	0.878237	0.723053	0.480284	0.469782	0.495476	(-0.988, 1.044)	(-3.584, -0.067)	(-2.125, 0.77)	(-0.601, 1.323)	(-0.808, 1.073)	(-1.511, 0.474)	1.8536	0.705545	-0.333145	-0.104643	0.546699	-1.14805	-2.18674	-1.95824	-1.3069	-1.03869	-0.810188	-0.158846	0.228502	0.879844	0.651342	1.01587	0.862532	0.688976	0.670287	0.709307	1.15036	1.00522	1.03444	1.00864	0.854882	0.820863	0.876651
P23434	GCSH	0/0/0/0/0/0	0	FALSE
Q9Y2T3	GDA	18/12/15/21/18/19	93.64	TRUE	-0.0401713	0.0167442	0.943206	0.872634	0.189029	-0.210264	0.241765	0.322995	0.259449	0.218146	0.257161	0.23532	(-0.52, 0.44)	(-0.625, 0.658)	(0.428, 1.459)	(0.439, 1.306)	(-0.322, 0.7)	(-0.678, 0.257)	-0.0569155	-0.983377	-0.912806	-0.2292	0.170093	-0.926461	-0.85589	-0.172285	0.227008	0.0705714	0.754177	1.15347	0.683606	1.0829	0.399293	0.401952	0.354615	0.325785	0.35536	0.337644	0.413116	0.390209	0.428167	0.401811	0.337245	0.362102	0.351421
O95390	GDF11	0/0/0/0/0/0	0	FALSE
P31150	GDI1	18/14/15/21/18/20	96.36	TRUE	0.00657692	0.513634	0.847961	0.920932	0.654186	-0.115725	0.194544	0.23565	0.207627	0.174982	0.205776	0.183673	(-0.38, 0.393)	(0.046, 0.982)	(0.436, 1.26)	(0.574, 1.268)	(0.246, 1.063)	(-0.48, 0.249)	-0.507057	-0.841384	-0.914355	-0.64761	0.122302	-0.334327	-0.407298	-0.140553	0.629359	-0.0729714	0.193774	0.963685	0.266746	1.03666	0.769911	0.303422	0.284234	0.261935	0.285982	0.267971	0.314176	0.29481	0.323294	0.300026	0.270769	0.289013	0.27722
P56159	GFRA1	0/0/0/0/0/0	0	FALSE
O00451	GFRA2	19/13/14/21/19/20	96.36	TRUE	-0.0607814	-0.0903421	0.43224	-0.146415	-0.179099	-0.578322	0.229962	0.30181	0.26317	0.213435	0.246212	0.223855	(-0.517, 0.396)	(-0.69, 0.509)	(-0.09, 0.955)	(-0.57, 0.277)	(-0.668, 0.31)	(-1.023, -0.134)	0.0295608	-0.493022	0.0856333	0.118318	0.517541	-0.522582	0.0560725	0.088757	0.48798	0.578655	0.611339	1.01056	0.0326845	0.431908	0.399223	0.378773	0.349195	0.313678	0.337484	0.320969	0.401898	0.371146	0.405619	0.376821	0.337224	0.354149	0.345142
O75223	GGCT	0/0/0/0/0/0	0	FALSE
Q92820	GGH	20/14/16/21/19/20	100	TRUE	-0.0776681	-0.111229	-0.173022	-0.0897052	-0.228342	-0.344927	0.250022	0.321352	0.274883	0.238329	0.274161	0.250043	(-0.574, 0.418)	(-0.749, 0.526)	(-0.719, 0.372)	(-0.563, 0.383)	(-0.772, 0.316)	(-0.841, 0.151)	0.0335605	0.0953542	0.0120371	0.150674	0.267259	0.0617937	-0.0215234	0.117113	0.233698	-0.0833171	0.0553197	0.171904	0.138637	0.255221	0.116585	0.406205	0.371882	0.345685	0.373084	0.35374	0.422602	0.401288	0.437194	0.408321	0.362296	0.383023	0.371387
P19440	GGT1	0/0/0/0/0/0	0	FALSE
Q6ZMI3	GLDN	20/13/16/19/18/20	96.36	TRUE	-0.0993705	0.199649	0.383918	0.292918	0.401023	0.136504	0.203549	0.272088	0.223886	0.204025	0.22835	0.20354	(-0.504, 0.305)	(-0.341, 0.74)	(-0.061, 0.828)	(-0.112, 0.698)	(-0.052, 0.854)	(-0.268, 0.541)	-0.29902	-0.483289	-0.392288	-0.500394	-0.235875	-0.184269	-0.0932684	-0.201374	0.0631453	0.0910003	-0.0171053	0.247414	-0.108106	0.156414	0.264519	0.339001	0.302773	0.28847	0.307667	0.287974	0.35173	0.341324	0.365484	0.340516	0.30174	0.315479	0.30235
Q92896	GLG1	0/0/0/0/0/0	0	FALSE
Q04760	GLO1	6/3/6/8/4/3	27.27	TRUE	0.11979	0.364214	0.768483	0.910747	1.12262	0.074774	0.38889	0.545998	0.357519	0.296479	0.485239	0.614691	(-0.689, 0.929)	(-0.771, 1.5)	(0.025, 1.512)	(0.294, 1.527)	(0.114, 2.132)	(-1.204, 1.353)	-0.244424	-0.648693	-0.790958	-1.00283	0.0450155	-0.404269	-0.546533	-0.75841	0.28944	-0.142264	-0.354141	0.693709	-0.211877	0.835973	1.04785	0.653603	0.508284	0.485605	0.637505	0.773785	0.623315	0.616448	0.811242	0.911857	0.46064	0.630955	0.764397
Q9HC38	GLOD4	0/0/0/0/0/0	0	FALSE
P17900	GM2A	20/14/16/21/19/20	100	TRUE	-0.0898621	0.00522069	0.225405	0.0790886	0.071263	-0.0425392	0.226393	0.290982	0.248905	0.215806	0.248251	0.226413	(-0.539, 0.359)	(-0.572, 0.583)	(-0.269, 0.719)	(-0.349, 0.507)	(-0.421, 0.564)	(-0.492, 0.407)	-0.0950828	-0.315267	-0.168951	-0.161125	-0.0473229	-0.220184	-0.0738679	-0.0660423	0.0477599	0.146316	0.154142	0.267944	0.0078256	0.121628	0.113802	0.367817	0.336737	0.313015	0.337825	0.320309	0.382663	0.363364	0.395877	0.369732	0.328057	0.346825	0.336289
P60983	GMFB	0/0/0/0/0/0	0	FALSE
P49915	GMPS	0/0/0/0/0/0	0	FALSE
A8MTJ3	GNAT3	0/0/0/0/0/0	0	FALSE
P63218	GNG5	0/0/0/0/0/0	0	FALSE
Q9UJJ9	GNPTG	19/13/15/21/19/19	96.36	TRUE	-0.0737892	-0.281175	0.137628	-0.365993	-0.430196	-0.195975	0.292658	0.384517	0.32235	0.271214	0.312362	0.292911	(-0.655, 0.507)	(-1.045, 0.482)	(-0.502, 0.778)	(-0.904, 0.173)	(-1.05, 0.19)	(-0.778, 0.386)	0.207386	-0.211418	0.292204	0.356406	0.122186	-0.418804	0.0848181	0.14902	-0.0852002	0.503622	0.567824	0.333603	0.0642023	-0.170018	-0.234221	0.479784	0.435617	0.399523	0.433421	0.414641	0.501321	0.471956	0.516123	0.48643	0.419477	0.444317	0.436999
O00461	GOLIM4	19/13/16/19/19/20	96.36	TRUE	-0.0364528	0.0598363	-0.0831621	0.285717	0.213898	-0.228745	0.232746	0.305756	0.249483	0.226611	0.249008	0.226611	(-0.499, 0.426)	(-0.547, 0.667)	(-0.579, 0.412)	(-0.164, 0.736)	(-0.281, 0.708)	(-0.679, 0.221)	-0.096289	0.0467093	-0.32217	-0.250351	0.192292	0.142998	-0.22588	-0.154062	0.288581	-0.368879	-0.297061	0.145583	0.0718183	0.514462	0.442643	0.384101	0.341105	0.324849	0.34098	0.324849	0.395005	0.381501	0.410603	0.381501	0.336685	0.347504	0.336685
Q8NBJ4	GOLM1	20/13/16/21/19/20	99.09	TRUE	-0.0886473	-0.189301	0.260568	-0.0104024	-0.199536	-0.48043	0.291414	0.392613	0.320488	0.277802	0.319897	0.291419	(-0.667, 0.49)	(-0.969, 0.59)	(-0.376, 0.897)	(-0.562, 0.541)	(-0.834, 0.435)	(-1.059, 0.098)	0.100654	-0.349215	-0.0782449	0.110888	0.391782	-0.449869	-0.178898	0.0102348	0.291129	0.27097	0.460104	0.740998	0.189133	0.470027	0.280894	0.487534	0.433484	0.40292	0.435218	0.412293	0.50767	0.482948	0.527048	0.490404	0.422269	0.446571	0.432881
P17174	GOT1	20/14/16/21/19/20	100	TRUE	-0.050712	0.224139	0.718083	0.789168	0.108427	-0.341541	0.285215	0.366586	0.313576	0.271877	0.312752	0.28524	(-0.617, 0.515)	(-0.503, 0.952)	(0.096, 1.34)	(0.25, 1.329)	(-0.512, 0.729)	(-0.908, 0.225)	-0.274851	-0.768795	-0.83988	-0.159139	0.290829	-0.493943	-0.565029	0.115712	0.565681	-0.0710853	0.609655	1.05962	0.680741	1.13071	0.449969	0.463383	0.424228	0.394343	0.425599	0.403532	0.482087	0.457774	0.498734	0.465796	0.413293	0.436938	0.423664
P00505	GOT2	20/14/15/21/19/19	98.18	TRUE	-0.0556696	0.157403	0.513649	0.488131	0.330356	0.173857	0.163663	0.211133	0.185363	0.156011	0.179811	0.168672	(-0.381, 0.269)	(-0.262, 0.576)	(0.146, 0.882)	(0.178, 0.798)	(-0.027, 0.687)	(-0.161, 0.509)	-0.213073	-0.569319	-0.543801	-0.386025	-0.229527	-0.356246	-0.330728	-0.172953	-0.0164539	0.0255178	0.183293	0.339792	0.157775	0.314274	0.156499	0.266097	0.24725	0.226225	0.244808	0.235392	0.280171	0.262973	0.287662	0.272775	0.241319	0.255907	0.250831
P35052	GPC1	17/10/14/16/15/12	76.36	TRUE	-0.116113	-0.463546	0.578423	0.143397	0.423612	-0.0243959	0.207629	0.302218	0.221846	0.206763	0.241217	0.238834	(-0.53, 0.298)	(-1.066, 0.139)	(0.136, 1.021)	(-0.269, 0.555)	(-0.057, 0.904)	(-0.5, 0.452)	0.347434	-0.694536	-0.25951	-0.539724	-0.0917168	-1.04197	-0.606944	-0.887158	-0.43915	0.435026	0.154811	0.602819	-0.280214	0.167793	0.448008	0.361442	0.30429	0.293628	0.32736	0.318312	0.372783	0.365378	0.409432	0.390047	0.301476	0.329161	0.326411
P06744	GPI	19/13/14/21/19/20	96.36	TRUE	-0.0490954	0.752091	1.21481	0.90787	0.498336	0.149219	0.215734	0.280727	0.245624	0.200214	0.230559	0.210003	(-0.477, 0.379)	(0.195, 1.309)	(0.727, 1.702)	(0.51, 1.305)	(0.041, 0.956)	(-0.268, 0.566)	-0.801186	-1.2639	-0.956966	-0.547432	-0.198315	-0.462714	-0.155779	0.253755	0.602872	0.306935	0.716469	1.06559	0.409534	0.758651	0.349117	0.353421	0.326638	0.294261	0.316303	0.301109	0.371901	0.345435	0.373973	0.351295	0.316039	0.335016	0.323068
P80108	GPLD1	19/13/16/21/19/20	98.18	TRUE	-0.0390547	-0.0449895	0.109648	0.184103	0.341208	0.112667	0.266622	0.347553	0.285428	0.247436	0.284849	0.259581	(-0.568, 0.49)	(-0.735, 0.645)	(-0.457, 0.676)	(-0.307, 0.675)	(-0.224, 0.907)	(-0.403, 0.628)	0.00593479	-0.148703	-0.223158	-0.380263	-0.151721	-0.154638	-0.229092	-0.386198	-0.157656	-0.0744549	-0.23156	-0.00301841	-0.157105	0.0714365	0.228542	0.437387	0.390277	0.363701	0.390721	0.372172	0.448801	0.427522	0.462969	0.434857	0.376127	0.397703	0.38558
Q14956	GPNMB	15/9/14/14/18/17	79.09	TRUE	0.0601938	1.10126	0.587665	0.863114	0.677558	1.75824	0.408291	0.566754	0.413577	0.408272	0.40061	0.384138	(-0.753, 0.873)	(-0.028, 2.23)	(-0.236, 1.411)	(0.05, 1.676)	(-0.12, 1.475)	(0.993, 2.523)	-1.04106	-0.527472	-0.80292	-0.617364	-1.69805	0.513593	0.238144	0.4237	-0.656984	-0.275449	-0.0898928	-1.17058	0.185556	-0.895128	-1.08068	0.691578	0.583032	0.578574	0.580842	0.562427	0.706054	0.702978	0.735346	0.695967	0.577938	0.563524	0.565682
Q5T848	GPR158	0/0/0/0/0/0	0	FALSE
O15354	GPR37	4/4/2/4/4/5	20.91	TRUE	-0.13503	-0.293911	0.495827	1.83085	-0.389092	0.124836	0.874451	0.778303	1.0523	0.756366	0.836476	0.700165	(-2.011, 1.74)	(-1.963, 1.375)	(-1.761, 2.753)	(0.209, 3.453)	(-2.183, 1.405)	(-1.377, 1.627)	0.158881	-0.630857	-1.96588	0.254062	-0.259866	-0.789738	-2.12476	0.0951809	-0.418747	-1.33503	0.884919	0.370991	2.21995	1.70602	-0.513928	1.12982	1.35434	1.17666	1.26006	1.15048	1.29351	1.1083	1.21622	1.09298	1.31217	1.35267	1.26746
O60883	GPR37L1	0/0/0/0/0/0	0	FALSE
P22352	GPX3	20/14/16/21/19/20	100	TRUE	-0.0370036	-0.244701	0.527661	0.0819235	-0.079339	0.290126	0.224157	0.288108	0.246446	0.213674	0.245799	0.224176	(-0.482, 0.408)	(-0.816, 0.327)	(0.039, 1.017)	(-0.342, 0.506)	(-0.567, 0.408)	(-0.155, 0.735)	0.207697	-0.564665	-0.118927	0.0423354	-0.32713	-0.772362	-0.326624	-0.165362	-0.534827	0.445738	0.607	0.237535	0.161262	-0.208203	-0.369465	0.364183	0.33341	0.309923	0.334488	0.317145	0.378883	0.359775	0.391966	0.36608	0.324816	0.343399	0.332967
P48058	GRIA4	6/3/6/6/5/5	28.18	TRUE	-0.332223	-0.368874	-0.418431	0.205798	-0.251345	-1.31158	0.465198	0.593547	0.374053	0.366026	0.492559	0.425034	(-1.297, 0.633)	(-1.6, 0.862)	(-1.194, 0.357)	(-0.553, 0.965)	(-1.273, 0.77)	(-2.193, -0.43)	0.036651	0.0862087	-0.538021	-0.0808778	0.979358	0.0495577	-0.574672	-0.117529	0.942707	-0.624229	-0.167086	0.893149	0.457143	1.51738	1.06024	0.670336	0.626836	0.591294	0.760243	0.681296	0.726353	0.693725	0.872767	0.777656	0.523229	0.589142	0.546457
P06396	GSN	20/14/16/21/19/20	100	TRUE	-0.101691	0.442746	0.326721	0.53289	0.625738	-0.00404464	0.285613	0.367097	0.314014	0.272256	0.313188	0.285637	(-0.668, 0.465)	(-0.286, 1.171)	(-0.296, 0.95)	(-0.007, 1.073)	(0.004, 1.247)	(-0.571, 0.563)	-0.544437	-0.428412	-0.634581	-0.727429	-0.0976464	0.116025	-0.0901444	-0.182992	0.446791	-0.206169	-0.299016	0.330766	-0.0928472	0.536935	0.629782	0.46403	0.42482	0.394893	0.426193	0.404095	0.48276	0.458413	0.49943	0.466446	0.413869	0.437547	0.424255
P15170	GSPT1	0/0/0/0/0/0	0	FALSE
P00390	GSR	4/4/12/13/6/9	43.64	TRUE	-0.0904347	0.595315	1.26187	0.988926	-0.708461	-0.208177	0.666299	0.942743	0.380665	0.359814	0.578257	0.465053	(-1.44, 1.26)	(-1.315, 2.505)	(0.491, 2.033)	(0.26, 1.718)	(-1.88, 0.463)	(-1.15, 0.734)	-0.68575	-1.35231	-1.07936	0.618026	0.117742	-0.666556	-0.39361	1.30378	0.803493	0.272946	1.97033	1.47005	1.69739	1.1971	-0.500284	1.14665	0.754938	0.75608	0.898465	0.827694	1.02076	1.01224	1.15136	1.05558	0.52202	0.689424	0.609022
P48637	GSS	0/0/0/0/0/0	0	FALSE
P78417	GSTO1	0/0/0/0/0/0	0	FALSE
P09211	GSTP1	16/12/16/20/18/20	92.73	TRUE	-0.00484903	0.118078	0.150318	-0.0306864	-0.0757522	-0.135962	0.189035	0.236725	0.184957	0.163867	0.189599	0.167947	(-0.38, 0.371)	(-0.352, 0.588)	(-0.217, 0.518)	(-0.356, 0.295)	(-0.452, 0.301)	(-0.47, 0.198)	-0.122927	-0.155167	0.0258374	0.0709032	0.131113	-0.0322395	0.148765	0.193831	0.25404	0.181004	0.22607	0.286279	0.0450658	0.105275	0.0602093	0.303606	0.264096	0.250004	0.266187	0.252771	0.300363	0.288456	0.314699	0.290814	0.246229	0.261394	0.249528
P78347	GTF2I	0/0/0/0/0/0	0	FALSE
P16403	H1-2	17/13/14/15/16/16	82.73	TRUE	-0.0331567	0.236747	-0.451787	0.070413	-0.259427	0.362975	0.256623	0.325248	0.282821	0.273479	0.287232	0.274079	(-0.544, 0.478)	(-0.411, 0.884)	(-1.015, 0.111)	(-0.474, 0.615)	(-0.831, 0.312)	(-0.182, 0.908)	-0.269904	0.418631	-0.10357	0.22627	-0.396132	0.688534	0.166334	0.496174	-0.126228	-0.5222	-0.192361	-0.814763	0.32984	-0.292562	-0.622402	0.412239	0.382813	0.376412	0.391419	0.377001	0.430015	0.425581	0.447227	0.430138	0.391906	0.399925	0.393612
P07305	H1F0	0/0/0/0/0/0	0	FALSE
Q92522	H1FX	0/0/0/0/0/0	0	FALSE
P04908	H2AC4;H2AC8	20/14/16/21/19/20	100	TRUE	0.0432465	-0.0740892	-0.570118	-0.167624	-0.793807	-0.518778	0.271745	0.349273	0.298767	0.259037	0.297982	0.271768	(-0.496, 0.583)	(-0.767, 0.619)	(-1.163, 0.023)	(-0.682, 0.346)	(-1.385, -0.202)	(-1.058, 0.021)	0.117336	0.613364	0.210871	0.837053	0.562025	0.496029	0.0935352	0.719717	0.444689	-0.402493	0.223689	-0.0513395	0.626182	0.351154	-0.275028	0.441499	0.404193	0.375719	0.405499	0.384474	0.459319	0.436154	0.47518	0.443798	0.393774	0.416302	0.403655
O75367	H2AFY	0/0/0/0/0/0	0	FALSE
P06889	IGLV3-1	0/0/0/0/0/0	0	FALSE
Q8N257	H2BC26	20/14/16/21/19/20	100	TRUE	0.0342997	0.0810631	-0.393586	-0.0615382	-0.689424	-0.345564	0.23459	0.301517	0.257917	0.223619	0.257239	0.23461	(-0.431, 0.5)	(-0.517, 0.679)	(-0.905, 0.118)	(-0.505, 0.382)	(-1.2, -0.179)	(-0.811, 0.12)	-0.0467634	0.427885	0.0958379	0.723723	0.379864	0.474649	0.142601	0.770487	0.426627	-0.332047	0.295838	-0.0480215	0.627885	0.284026	-0.34386	0.381134	0.348929	0.324348	0.350056	0.331906	0.396518	0.37652	0.41021	0.383119	0.339934	0.359382	0.348465
Q14520	HABP2	20/14/16/21/19/20	100	TRUE	0.0174625	0.261243	-0.0471467	-0.152049	0.467709	0.161664	0.272608	0.350382	0.299715	0.259859	0.298928	0.272631	(-0.524, 0.558)	(-0.434, 0.957)	(-0.642, 0.548)	(-0.668, 0.364)	(-0.126, 1.061)	(-0.379, 0.703)	-0.243781	0.0646092	0.169512	-0.450246	-0.144202	0.30839	0.413293	-0.206466	0.0995789	0.104903	-0.514856	-0.208811	-0.619758	-0.313714	0.306045	0.442901	0.405476	0.376912	0.406787	0.385695	0.460778	0.437539	0.476689	0.445207	0.395024	0.417624	0.404937
P40939	HADHA	0/0/0/0/0/0	0	FALSE
P55084	HADHB	0/0/0/0/0/0	0	FALSE
P12081	HARS	0/0/0/0/0/0	0	FALSE
P69905	HBA1	20/14/16/21/19/20	100	TRUE	-0.0603265	0.326356	0.179001	0.472939	0.770594	0.402409	0.575313	0.739447	0.632521	0.548408	0.630859	0.575363	(-1.202, 1.081)	(-1.141, 1.794)	(-1.076, 1.434)	(-0.615, 1.561)	(-0.481, 2.023)	(-0.739, 1.544)	-0.386682	-0.239328	-0.533266	-0.83092	-0.462736	0.147354	-0.146583	-0.444238	-0.0760537	-0.293938	-0.591593	-0.223408	-0.297655	0.0705297	0.368185	0.9347	0.855719	0.795438	0.858485	0.813973	0.972428	0.923385	1.00601	0.939567	0.833661	0.881357	0.854581
P68871	HBB	19/14/16/21/19/20	99.09	TRUE	-0.115775	0.362293	-0.158521	0.401921	0.901957	0.179452	0.611166	0.76427	0.653764	0.566554	0.651473	0.59429	(-1.329, 1.097)	(-1.155, 1.879)	(-1.456, 1.139)	(-0.723, 1.526)	(-0.391, 2.195)	(-1, 1.359)	-0.478068	0.0427463	-0.517696	-1.01773	-0.295227	0.520815	-0.0396281	-0.539664	0.182841	-0.560443	-1.06048	-0.337973	-0.500035	0.222469	0.722505	0.976634	0.897828	0.834933	0.901035	0.852935	1.00454	0.953825	1.03925	0.970547	0.86119	0.910413	0.882864
P02042	HBD	2/2/2/3/4/4	15.45	FALSE
P69891	HBG1	11/8/15/13/13/13	66.36	TRUE	0.0788312	0.182547	-1.20889	0.0543625	0.763595	-0.264308	1.00518	1.22508	0.840441	0.885093	0.994407	0.93493	(-1.93, 2.088)	(-2.266, 2.631)	(-2.889, 0.471)	(-1.715, 1.824)	(-1.224, 2.751)	(-2.133, 1.605)	-0.103715	1.28772	0.0244687	-0.684764	0.343139	1.39143	0.128184	-0.581049	0.446855	-1.26325	-1.97248	-0.94458	-0.709233	0.318671	1.0279	1.57665	1.30333	1.33413	1.42256	1.38209	1.48905	1.50439	1.64593	1.55241	1.2068	1.26968	1.28267
P51858	HDGF	0/0/0/0/0/0	0	FALSE
P06865	HEXA	20/14/16/21/19/20	100	TRUE	-0.0633895	-0.330335	-0.150208	-0.411306	-0.168459	-0.524781	0.281736	0.362114	0.309751	0.26856	0.308937	0.28176	(-0.622, 0.496)	(-1.049, 0.388)	(-0.765, 0.464)	(-0.944, 0.122)	(-0.782, 0.445)	(-1.084, 0.034)	0.266946	0.0868188	0.347917	0.105069	0.461391	-0.180127	0.0809708	-0.161877	0.194446	0.261098	0.0182505	0.374573	-0.242847	0.113475	0.356322	0.457731	0.419053	0.389533	0.420408	0.39861	0.476206	0.45219	0.49265	0.460114	0.408251	0.431608	0.418496
P07686	HEXB	20/14/16/21/19/19	99.09	TRUE	-0.0465963	-0.251561	0.197914	-0.693764	0.0904016	-0.298474	0.295711	0.381363	0.325374	0.281877	0.324939	0.304836	(-0.633, 0.54)	(-1.008, 0.505)	(-0.448, 0.844)	(-1.253, -0.134)	(-0.555, 0.735)	(-0.903, 0.307)	0.204965	-0.24451	0.647167	-0.136998	0.251877	-0.449475	0.442202	-0.341963	0.0469123	0.891678	0.107513	0.496388	-0.784165	-0.39529	0.388875	0.480822	0.439739	0.40877	0.44228	0.425341	0.500109	0.475172	0.519721	0.492889	0.42843	0.454143	0.446217
Q04756	HGFAC	19/14/15/21/19/18	96.36	TRUE	0.122875	0.193345	0.236333	0.431652	0.2998	0.468321	0.157735	0.197242	0.173925	0.146206	0.169152	0.162596	(-0.19, 0.436)	(-0.198, 0.585)	(-0.109, 0.582)	(0.141, 0.722)	(-0.036, 0.636)	(0.145, 0.791)	-0.0704707	-0.113458	-0.308777	-0.176925	-0.345447	-0.0429877	-0.238307	-0.106454	-0.274976	-0.195319	-0.0634665	-0.231988	0.131852	-0.0366695	-0.168522	0.251541	0.235181	0.215461	0.233785	0.226989	0.262284	0.246455	0.269465	0.256736	0.226489	0.240601	0.237241
P49773	HINT1	0/0/0/0/0/0	0	FALSE
P0C0S8	HIST1H2AG	0/0/0/0/0/0	0	FALSE
O60814	HIST1H2BK	8/5/7/15/7/13	50	TRUE	-0.0645333	-0.0407055	-0.64309	-0.576656	-0.517452	-0.638216	0.226685	0.28302	0.237664	0.161791	0.254917	0.181418	(-0.521, 0.392)	(-0.61, 0.529)	(-1.121, -0.165)	(-0.902, -0.251)	(-1.031, -0.004)	(-1.003, -0.273)	-0.0238278	0.578557	0.512122	0.452919	0.573683	0.602385	0.53595	0.476746	0.59751	-0.0664348	-0.125638	-0.00487458	-0.0592036	0.0615603	0.120764	0.366389	0.331068	0.279433	0.353436	0.287881	0.367125	0.325937	0.377348	0.336836	0.287376	0.345462	0.299582
P68431	HIST1H3A	20/14/16/21/19/20	100	TRUE	0.0561909	0.0256091	-0.824211	-0.284101	-0.850109	-0.638862	0.255728	0.328686	0.281157	0.243769	0.280419	0.25575	(-0.451, 0.564)	(-0.627, 0.678)	(-1.382, -0.266)	(-0.768, 0.2)	(-1.407, -0.294)	(-1.146, -0.131)	0.0305819	0.880402	0.340292	0.9063	0.695053	0.84982	0.30971	0.875718	0.664471	-0.54011	0.0258983	-0.185348	0.566008	0.354761	-0.211247	0.415477	0.38037	0.353574	0.381599	0.361813	0.432247	0.410447	0.447173	0.41764	0.370565	0.391765	0.379864
P62805	HIST1H4A	20/14/16/21/19/20	100	TRUE	0.032268	-0.0352034	-0.391301	-0.239976	-0.621062	-0.351639	0.238288	0.306271	0.261983	0.227145	0.261295	0.238309	(-0.441, 0.505)	(-0.643, 0.573)	(-0.911, 0.129)	(-0.691, 0.211)	(-1.14, -0.103)	(-0.825, 0.121)	0.0674714	0.423569	0.272244	0.65333	0.383907	0.356098	0.204773	0.585858	0.316435	-0.151325	0.229761	-0.0396626	0.381085	0.111662	-0.269423	0.387143	0.35443	0.329462	0.355575	0.337139	0.402769	0.382456	0.416677	0.389159	0.345293	0.365048	0.353958
P52789	HK2	0/0/0/0/0/0	0	FALSE
P01891	HLA-A.P01891	0/0/0/0/0/0	0	FALSE
P04439	HLA-A.P04439	0/0/0/0/0/0	0	FALSE
P30504	HLA-C.P30504	13/8/11/9/11/15	60.91	TRUE	-0.191275	-0.877055	-0.0397363	0.29003	0.101379	-0.233721	0.340277	0.48017	0.348846	0.387162	0.380726	0.30484	(-0.873, 0.49)	(-1.839, 0.085)	(-0.739, 0.659)	(-0.486, 1.066)	(-0.661, 0.864)	(-0.844, 0.377)	0.685781	-0.151538	-0.481304	-0.292654	0.042446	-0.837319	-1.16708	-0.978435	-0.643335	-0.329766	-0.141116	0.193984	0.18865	0.52375	0.3351	0.574606	0.483745	0.506631	0.533936	0.468546	0.588097	0.607785	0.637341	0.581998	0.520105	0.52053	0.468279
P10321	HLA-C.P10321	0/0/0/0/0/0	0	FALSE
B2RPK0	HMGB1P1	0/0/0/0/0/0	0	FALSE
P09651	HNRNPA1	0/0/0/0/0/0	0	FALSE
P22626	HNRNPA2B1	0/0/0/0/0/0	0	FALSE
P51991	HNRNPA3	0/0/0/0/0/0	0	FALSE
Q99729	HNRNPAB	14/10/10/15/10/12	64.55	TRUE	0.118135	-0.0148474	-0.338799	-0.144733	-0.558029	-0.136067	0.247261	0.319385	0.28203	0.228306	0.297617	0.264995	(-0.376, 0.613)	(-0.654, 0.624)	(-0.903, 0.225)	(-0.601, 0.312)	(-1.153, 0.037)	(-0.666, 0.394)	0.132982	0.456934	0.262868	0.676164	0.254201	0.323952	0.129886	0.543182	0.121219	-0.194066	0.21923	-0.202733	0.413296	-0.00866662	-0.421963	0.398785	0.371012	0.334577	0.389693	0.369722	0.422086	0.390448	0.449808	0.426258	0.360718	0.409622	0.39392
P07910-2	HNRNPC.isoform2	0/0/0/0/0/0	0	FALSE
Q14103	HNRNPD	0/0/0/0/0/0	0	FALSE
P31943	HNRNPH1	0/0/0/0/0/0	0	FALSE
P61978	HNRNPK	14/9/11/14/9/11	61.82	TRUE	-0.0213913	0.0623111	0.174089	-0.00909604	-0.135096	-0.282597	0.229653	0.309161	0.256196	0.227144	0.305705	0.271055	(-0.481, 0.438)	(-0.557, 0.681)	(-0.339, 0.687)	(-0.464, 0.446)	(-0.747, 0.477)	(-0.825, 0.26)	-0.0837024	-0.19548	-0.0122953	0.113704	0.261206	-0.111778	0.0714071	0.197407	0.344908	0.183185	0.309184	0.456686	0.126	0.273501	0.147502	0.38248	0.345367	0.323622	0.386465	0.358682	0.402035	0.382073	0.454209	0.410588	0.342121	0.398053	0.371733
P14866	HNRNPL	0/0/0/0/0/0	0	FALSE
P52272	HNRNPM	0/0/0/0/0/0	0	FALSE
O43390	HNRNPR	0/0/0/0/0/0	0	FALSE
Q00839	HNRNPU	0/0/0/0/0/0	0	FALSE
Q9UJC3	HOOK1	0/0/0/0/0/0	0	FALSE
P00738	HP	20/14/16/21/19/20	100	TRUE	0.00457018	0.269767	0.25818	0.486518	0.37015	0.38606	0.172625	0.221874	0.18979	0.164552	0.189291	0.17264	(-0.338, 0.347)	(-0.171, 0.71)	(-0.118, 0.635)	(0.16, 0.813)	(-0.005, 0.746)	(0.043, 0.729)	-0.265197	-0.25361	-0.481947	-0.36558	-0.38149	0.0115871	-0.21675	-0.100383	-0.116293	-0.228338	-0.11197	-0.12788	0.116367	0.100458	-0.0159095	0.28046	0.256762	0.238674	0.257591	0.244235	0.29178	0.277065	0.301856	0.28192	0.250143	0.264454	0.25642
P00739	HPR	19/14/16/21/19/20	99.09	TRUE	0.0268013	-0.177323	-0.0101984	0.00590819	0.117169	0.0410095	0.256387	0.320548	0.274206	0.237678	0.273454	0.249332	(-0.482, 0.536)	(-0.814, 0.459)	(-0.554, 0.534)	(-0.466, 0.478)	(-0.426, 0.66)	(-0.454, 0.536)	0.204125	0.0369997	0.0208931	-0.0903678	-0.0142082	-0.167125	-0.183231	-0.294492	-0.218333	-0.0161066	-0.127367	-0.051208	-0.111261	-0.0351013	0.0761595	0.409316	0.376439	0.35023	0.378375	0.357848	0.421455	0.400173	0.436084	0.407176	0.361289	0.381971	0.370371
P00492	HPRT1	4/5/7/11/6/7	36.36	TRUE	-0.152292	0.729127	0.991953	0.52772	0.103226	-0.794584	0.573109	0.466552	0.372536	0.294956	0.455175	0.40094	(-1.321, 1.017)	(-0.222, 1.681)	(0.232, 1.752)	(-0.074, 1.129)	(-0.825, 1.032)	(-1.612, 0.023)	-0.881419	-1.14424	-0.680012	-0.255518	0.642293	-0.262826	0.201407	0.625901	1.52371	0.464233	0.888727	1.78654	0.424494	1.3223	0.89781	0.709011	0.670532	0.63912	0.766895	0.727022	0.577138	0.545102	0.707914	0.654636	0.470575	0.611024	0.567421
P02790	HPX	20/14/16/21/19/20	100	TRUE	0.00135495	0.279085	0.261878	0.155504	0.279139	0.506986	0.175076	0.225024	0.192485	0.166888	0.191979	0.175091	(-0.346, 0.349)	(-0.167, 0.726)	(-0.12, 0.644)	(-0.176, 0.487)	(-0.102, 0.66)	(0.16, 0.854)	-0.27773	-0.260523	-0.154149	-0.277784	-0.505631	0.017207	0.123581	-5.35393e-05	-0.227901	0.106374	-0.0172606	-0.245108	-0.123635	-0.351482	-0.227848	0.284442	0.260407	0.242063	0.261249	0.247703	0.295923	0.280999	0.306142	0.285923	0.253695	0.268209	0.260061
P04196	HRG	20/14/16/21/19/20	100	TRUE	0.029853	-0.287025	-0.194831	-0.0535993	-0.219381	-0.158919	0.288332	0.370592	0.317003	0.274848	0.31617	0.288357	(-0.542, 0.602)	(-1.022, 0.448)	(-0.824, 0.434)	(-0.599, 0.492)	(-0.847, 0.408)	(-0.731, 0.413)	0.316878	0.224684	0.0834523	0.249234	0.188772	-0.0921941	-0.233425	-0.0676438	-0.128106	-0.141231	0.0245503	-0.0359119	0.165782	0.105319	-0.0604622	0.468448	0.428865	0.398653	0.430251	0.407942	0.487356	0.462777	0.504185	0.470887	0.41781	0.441713	0.428294
Q86YZ3	HRNR	0/0/0/0/0/0	0	FALSE
Q8IZP7	HS6ST3	14/8/12/17/14/11	69.09	TRUE	-0.0838389	0.184317	0.478084	-0.056082	-0.0219628	-0.344586	0.273302	0.366182	0.289362	0.239525	0.294736	0.334502	(-0.63, 0.462)	(-0.547, 0.915)	(-0.1, 1.056)	(-0.534, 0.422)	(-0.61, 0.566)	(-1.012, 0.323)	-0.268156	-0.561923	-0.0277568	-0.061876	0.260747	-0.293767	0.240399	0.20628	0.528903	0.534166	0.500047	0.82267	-0.0341192	0.288504	0.322623	0.452043	0.396409	0.363936	0.406348	0.43713	0.459022	0.440462	0.493358	0.521895	0.373958	0.409734	0.455117
P07900	HSP90AA1	1/2/2/4/2/2	11.82	FALSE
P08238	HSP90AB1	20/14/15/21/19/20	99.09	TRUE	0.0221076	0.000832963	0.114647	0.365438	-0.370308	-0.046237	0.168856	0.21709	0.191127	0.160963	0.185145	0.168859	(-0.313, 0.357)	(-0.43, 0.432)	(-0.265, 0.494)	(0.046, 0.685)	(-0.738, -0.003)	(-0.381, 0.289)	0.0212746	-0.0925391	-0.34333	0.392416	0.0683446	-0.113814	-0.364605	0.371141	0.04707	-0.250791	0.484955	0.160884	0.735746	0.411675	-0.324071	0.274329	0.255164	0.23346	0.252004	0.238897	0.288908	0.271012	0.295298	0.275758	0.249029	0.26342	0.254916
Q58FF8	HSP90AB2P	0/0/0/0/0/0	0	FALSE
Q58FF6	HSP90AB4P	0/0/0/0/0/0	0	FALSE
P14625	HSP90B1	20/13/16/21/19/20	99.09	TRUE	0.0282012	0.143	0.136143	-0.257629	-0.10019	0.0916508	0.250193	0.337077	0.275154	0.238506	0.274647	0.250198	(-0.468, 0.525)	(-0.526, 0.812)	(-0.41, 0.682)	(-0.731, 0.216)	(-0.645, 0.445)	(-0.405, 0.588)	-0.114798	-0.107941	0.28583	0.128391	-0.0634496	0.00685707	0.400629	0.243189	0.0513489	0.393772	0.236332	0.0444918	-0.157439	-0.34928	-0.19184	0.418571	0.372166	0.345926	0.373655	0.353973	0.435859	0.414634	0.452496	0.421036	0.362538	0.383403	0.371649
P48723	HSPA13	15/6/14/10/12/9	60	TRUE	-0.0302572	0.681457	0.224406	0.657732	0.172875	-0.140394	0.252881	0.435025	0.257929	0.299939	0.30207	0.318803	(-0.537, 0.476)	(-0.19, 1.553)	(-0.292, 0.741)	(0.057, 1.259)	(-0.432, 0.778)	(-0.779, 0.498)	-0.711714	-0.254663	-0.687989	-0.203132	0.110136	0.457051	0.0237248	0.508582	0.82185	-0.433326	0.0515312	0.3648	0.484857	0.798126	0.313268	0.505529	0.358755	0.391229	0.389447	0.404563	0.506203	0.534492	0.554854	0.542087	0.394674	0.393679	0.403262
P08107	HSPA1A;HSPA1B	18/13/13/18/17/20	90	TRUE	0.0425289	0.0925212	0.0657318	-0.0144348	-0.0972287	-0.0165263	0.201669	0.25638	0.230303	0.195625	0.218905	0.190208	(-0.358, 0.443)	(-0.417, 0.602)	(-0.392, 0.523)	(-0.403, 0.374)	(-0.532, 0.338)	(-0.395, 0.362)	-0.0499923	-0.0232029	0.0569637	0.139758	0.0590552	0.0267894	0.106956	0.18975	0.109048	0.0801666	0.162961	0.0822581	0.082794	0.00209158	-0.0807024	0.32401	0.306499	0.281568	0.302195	0.277512	0.344102	0.323532	0.350328	0.320251	0.301813	0.316938	0.298704
P34932	HSPA4	0/0/0/0/0/0	0	FALSE
P11021	HSPA5	20/14/16/21/19/20	100	TRUE	-0.0089034	-0.144133	0.230266	0.12837	-0.394873	-0.248012	0.195287	0.251001	0.214706	0.186154	0.214141	0.195304	(-0.396, 0.379)	(-0.642, 0.354)	(-0.196, 0.656)	(-0.241, 0.498)	(-0.82, 0.03)	(-0.636, 0.14)	0.13523	-0.239169	-0.137274	0.38597	0.239109	-0.374399	-0.272504	0.25074	0.103879	0.101896	0.625139	0.478278	0.523244	0.376382	-0.146861	0.317279	0.290469	0.270007	0.291408	0.276299	0.330085	0.313438	0.341483	0.318931	0.282982	0.299172	0.290083
P11142	HSPA8	16/12/14/20/15/13	81.82	TRUE	0.0422974	-0.39544	-0.173184	-0.285497	-0.176431	-0.225592	0.189989	0.228299	0.197965	0.164427	0.204933	0.2108	(-0.336, 0.42)	(-0.85, 0.059)	(-0.567, 0.221)	(-0.613, 0.042)	(-0.584, 0.231)	(-0.645, 0.194)	0.437737	0.215482	0.327794	0.218728	0.26789	-0.222255	-0.109943	-0.219009	-0.169848	0.112313	0.00324653	0.0524078	-0.109066	-0.0599049	0.0491613	0.295195	0.272981	0.250727	0.279184	0.285742	0.298978	0.28084	0.316576	0.320528	0.256322	0.284027	0.292636
P38646	HSPA9	0/0/0/0/0/0	0	FALSE
P04792	HSPB1	18/14/16/21/17/20	96.36	TRUE	0.0434364	-0.0198079	-0.175993	0.0195318	-0.318088	-0.108491	0.142341	0.172843	0.147899	0.128315	0.154491	0.134661	(-0.239, 0.326)	(-0.363, 0.323)	(-0.47, 0.118)	(-0.235, 0.274)	(-0.625, -0.011)	(-0.376, 0.159)	0.0632443	0.219429	0.0239046	0.361525	0.151928	0.156185	-0.0393397	0.29828	0.0886833	-0.195524	0.142096	-0.0675015	0.33762	0.128023	-0.209597	0.223187	0.205394	0.191814	0.211378	0.196067	0.227618	0.216138	0.239466	0.21991	0.195066	0.210884	0.199967
P10809	HSPD1	9/5/6/10/5/8	39.09	TRUE	0.0640843	0.220241	0.312486	0.12239	1.71421	0.766226	0.643963	0.81717	0.746207	0.573298	0.863493	0.64169	(-1.245, 1.373)	(-1.44, 1.881)	(-1.204, 1.829)	(-1.043, 1.287)	(-0.041, 3.469)	(-0.538, 2.07)	-0.156157	-0.248402	-0.058306	-1.65013	-0.702142	-0.0922452	0.0978507	-1.49397	-0.545985	0.190096	-1.40173	-0.45374	-1.59182	-0.643836	0.947986	1.05115	0.997475	0.866674	1.10122	0.915201	1.09299	0.996234	1.16767	1.03509	0.93549	1.11023	0.976596
P61604	HSPE1	0/0/0/0/0/0	0	FALSE
P98160	HSPG2	20/14/16/21/19/20	100	TRUE	-0.0917324	-0.412459	0.0950561	0.437348	0.405941	0.1577	0.362188	0.465519	0.398203	0.34525	0.397157	0.362219	(-0.81, 0.627)	(-1.336, 0.511)	(-0.695, 0.885)	(-0.248, 1.122)	(-0.382, 1.194)	(-0.561, 0.877)	0.320727	-0.186788	-0.52908	-0.497673	-0.249432	-0.507515	-0.849807	-0.8184	-0.570159	-0.342292	-0.310885	-0.0626437	0.0314069	0.279648	0.248241	0.58844	0.538718	0.500768	0.540459	0.512436	0.612192	0.581317	0.633331	0.591504	0.524831	0.554858	0.538001
Q92743	HTRA1	20/14/16/21/18/20	99.09	TRUE	-0.0695511	-0.0735848	0.326326	0.351445	0.620996	0.20424	0.202739	0.260499	0.22286	0.193257	0.227171	0.202772	(-0.472, 0.333)	(-0.591, 0.443)	(-0.116, 0.769)	(-0.032, 0.735)	(0.17, 1.072)	(-0.198, 0.607)	0.00403373	-0.395878	-0.420996	-0.690547	-0.273791	-0.399911	-0.42503	-0.694581	-0.277825	-0.0251184	-0.29467	0.122086	-0.269552	0.147205	0.416756	0.329397	0.301562	0.280318	0.306044	0.28685	0.342692	0.32541	0.357406	0.331113	0.293789	0.314027	0.301161
Q9Y4L1	HYOU1	18/13/16/19/18/19	93.64	TRUE	-0.0111507	-0.23733	0.0811443	0.0630547	0.0174533	-0.850762	0.383766	0.486003	0.398651	0.36311	0.409308	0.374149	(-0.773, 0.751)	(-1.203, 0.728)	(-0.711, 0.873)	(-0.658, 0.784)	(-0.796, 0.83)	(-1.594, -0.108)	0.226179	-0.092295	-0.0742054	-0.028604	0.839611	-0.318474	-0.300384	-0.254783	0.613432	0.0180896	0.063691	0.931906	0.0456014	0.913817	0.868215	0.616137	0.550637	0.52729	0.561838	0.537474	0.626535	0.607435	0.656659	0.620015	0.536327	0.564435	0.547744
P41252	IARS	0/0/0/0/0/0	0	FALSE
P13598	ICAM2	0/0/0/0/0/0	0	FALSE
Q9UMF0	ICAM5	11/5/8/15/12/11	56.36	TRUE	-0.00952761	0.298802	0.593283	0.236677	-0.0653903	-0.113611	0.204838	0.283822	0.218576	0.157539	0.193835	0.207835	(-0.42, 0.401)	(-0.27, 0.868)	(0.155, 1.032)	(-0.079, 0.553)	(-0.454, 0.323)	(-0.53, 0.303)	-0.308329	-0.60281	-0.246205	0.0558627	0.104083	-0.294481	0.0621243	0.364192	0.412412	0.356605	0.658673	0.706893	0.302068	0.350288	0.0482202	0.332811	0.293958	0.258953	0.299848	0.314741	0.350447	0.323694	0.357236	0.374855	0.267016	0.292264	0.311829
O75144	ICOSLG	17/12/14/20/16/18	88.18	TRUE	-0.0154278	0.0484769	0.20276	0.0107281	-0.0252099	0.277824	0.208633	0.266415	0.222971	0.186285	0.226605	0.202011	(-0.43, 0.399)	(-0.481, 0.578)	(-0.241, 0.646)	(-0.36, 0.381)	(-0.476, 0.425)	(-0.124, 0.679)	-0.0639047	-0.218188	-0.026156	0.0097821	-0.293252	-0.154283	0.0377487	0.0736868	-0.229347	0.192032	0.22797	-0.0750637	0.0359381	-0.267096	-0.303034	0.33608	0.305843	0.281169	0.315219	0.292054	0.345322	0.325654	0.359208	0.336831	0.289389	0.317269	0.301
P50213	IDH3A	0/0/0/0/0/0	0	FALSE
P01344	IGF2	20/14/16/21/19/20	100	TRUE	-0.0820584	-0.268339	-0.183181	-0.0255413	-0.00700209	-0.176873	0.250481	0.321942	0.275388	0.238767	0.274664	0.250502	(-0.579, 0.415)	(-0.907, 0.371)	(-0.73, 0.363)	(-0.499, 0.448)	(-0.552, 0.538)	(-0.674, 0.32)	0.186281	0.101122	-0.0565172	-0.0750563	0.0948146	-0.0851581	-0.242798	-0.261337	-0.091466	-0.15764	-0.176179	-0.00630791	-0.0185392	0.151332	0.169871	0.406951	0.372565	0.346319	0.373769	0.354389	0.423377	0.402025	0.437997	0.40907	0.362961	0.383726	0.372069
P35858	IGFALS	20/14/16/21/19/20	100	TRUE	0.0837198	0.199334	-0.134704	0.321645	0.111528	0.518793	0.246262	0.316519	0.27075	0.234745	0.270038	0.246283	(-0.405, 0.572)	(-0.429, 0.827)	(-0.672, 0.403)	(-0.144, 0.787)	(-0.424, 0.647)	(0.03, 1.008)	-0.115614	0.218424	-0.237926	-0.0278085	-0.435074	0.334038	-0.122311	0.0878059	-0.319459	-0.45635	-0.246233	-0.653498	0.210117	-0.197148	-0.407265	0.400097	0.366289	0.340486	0.367473	0.34842	0.416246	0.395254	0.430619	0.40218	0.356847	0.377263	0.365802
P18065	IGFBP2	20/14/16/21/19/20	100	TRUE	-0.0880321	-0.488752	0.171722	0.0795561	0.0341537	-0.223625	0.249448	0.320614	0.274252	0.237782	0.273532	0.249469	(-0.583, 0.407)	(-1.125, 0.147)	(-0.373, 0.716)	(-0.392, 0.551)	(-0.509, 0.577)	(-0.719, 0.271)	0.40072	-0.259754	-0.167588	-0.122186	0.135593	-0.660474	-0.568308	-0.522906	-0.265127	0.0921657	0.137568	0.395347	0.0454024	0.303181	0.257779	0.405273	0.371028	0.344891	0.372227	0.352927	0.421631	0.400367	0.436191	0.407384	0.361464	0.382144	0.370535
P17936	IGFBP3	0/0/0/0/0/0	0	FALSE
P22692	IGFBP4	18/11/12/17/17/19	85.45	TRUE	-0.0308227	0.416931	0.467095	0.464526	0.11704	-0.10286	0.313671	0.437059	0.373417	0.312786	0.343249	0.303645	(-0.655, 0.593)	(-0.453, 1.286)	(-0.276, 1.21)	(-0.158, 1.087)	(-0.566, 0.8)	(-0.707, 0.501)	-0.447753	-0.497917	-0.495349	-0.147863	0.0720373	-0.0501638	-0.0475958	0.299891	0.519791	0.00256803	0.350055	0.569954	0.347487	0.567386	0.2199	0.533839	0.486747	0.443988	0.470671	0.436123	0.574191	0.539921	0.573654	0.531314	0.487359	0.503508	0.480929
P24593	IGFBP5	15/8/13/15/12/14	70	TRUE	-0.0949544	0.119791	0.324627	-0.214399	-0.666263	-0.0237763	0.329657	0.505529	0.341097	0.317782	0.381317	0.327365	(-0.753, 0.563)	(-0.89, 1.129)	(-0.356, 1.006)	(-0.849, 0.42)	(-1.428, 0.095)	(-0.677, 0.63)	-0.214746	-0.419582	0.119445	0.571309	-0.071178	-0.204836	0.334191	0.786054	0.143568	0.539027	0.99089	0.348404	0.451864	-0.190623	-0.642487	0.598625	0.471953	0.458635	0.509204	0.46512	0.606272	0.598207	0.640998	0.60305	0.465972	0.512483	0.47316
P24592	IGFBP6	20/14/16/21/19/20	100	TRUE	0.0164313	-0.194607	-0.137685	-0.402589	-0.074437	-0.0640031	0.221076	0.284148	0.243059	0.210737	0.242421	0.221095	(-0.422, 0.455)	(-0.758, 0.369)	(-0.62, 0.345)	(-0.821, 0.016)	(-0.556, 0.407)	(-0.503, 0.375)	0.211038	0.154117	0.41902	0.0908683	0.0804344	-0.0569213	0.207982	-0.12017	-0.130604	0.264903	-0.0632484	-0.0736823	-0.328152	-0.338585	-0.0104339	0.359178	0.328828	0.305664	0.329891	0.312786	0.373676	0.35483	0.386579	0.361048	0.320352	0.33868	0.328391
Q16270	IGFBP7	20/14/16/21/19/20	100	TRUE	-0.121931	-0.66514	-0.314055	-0.714054	-1.00877	-0.816137	0.385131	0.495007	0.423428	0.36712	0.422315	0.385164	(-0.886, 0.642)	(-1.647, 0.317)	(-1.154, 0.526)	(-1.443, 0.014)	(-1.847, -0.171)	(-1.58, -0.052)	0.543208	0.192124	0.592122	0.886839	0.694206	-0.351084	0.0489141	0.34363	0.150997	0.399998	0.694715	0.502082	0.294716	0.102083	-0.192633	0.625715	0.572843	0.532489	0.574694	0.544897	0.650971	0.61814	0.673449	0.628973	0.558077	0.590005	0.572081
P01876	IGHA1	20/14/16/21/19/20	100	TRUE	-0.016081	-0.0100808	0.334137	0.292486	0.468339	0.49442	0.214329	0.275476	0.235641	0.204306	0.235022	0.214347	(-0.441, 0.409)	(-0.557, 0.537)	(-0.133, 0.802)	(-0.113, 0.698)	(0.002, 0.935)	(0.069, 0.92)	-0.00600025	-0.350218	-0.308567	-0.48442	-0.510501	-0.344218	-0.302567	-0.47842	-0.504501	0.0416511	-0.134202	-0.160283	-0.175853	-0.201934	-0.0260812	0.348216	0.318792	0.296335	0.319822	0.30324	0.362271	0.344001	0.374781	0.350029	0.310575	0.328343	0.318368
P01877	IGHA2	20/14/16/21/19/20	100	TRUE	-0.0410133	-0.0446346	0.325692	0.284152	0.456874	0.42315	0.215828	0.277403	0.23729	0.205735	0.236667	0.215847	(-0.469, 0.387)	(-0.595, 0.506)	(-0.145, 0.797)	(-0.124, 0.692)	(-0.013, 0.927)	(-0.005, 0.851)	0.00362134	-0.366705	-0.325165	-0.497888	-0.464163	-0.370326	-0.328787	-0.501509	-0.467785	0.0415395	-0.131183	-0.0974586	-0.172722	-0.138998	0.0337242	0.350652	0.321023	0.298408	0.32206	0.305362	0.364806	0.346408	0.377403	0.352478	0.312748	0.330641	0.320596
P01880	IGHD	12/5/5/8/8/9	42.73	TRUE	-0.181553	-0.132756	0.742615	0.490177	-0.259372	0.370009	0.379755	0.635176	0.590457	0.445798	0.500702	0.447985	(-0.952, 0.589)	(-1.421, 1.155)	(-0.455, 1.94)	(-0.414, 1.394)	(-1.275, 0.756)	(-0.539, 1.279)	-0.0487973	-0.924168	-0.67173	0.0778185	-0.551562	-0.87537	-0.622933	0.126616	-0.502765	0.252438	1.00199	0.372606	0.749549	0.120168	-0.629381	0.739158	0.697075	0.585216	0.622483	0.585561	0.854274	0.772245	0.817328	0.778181	0.734395	0.749691	0.732928
P01857	IGHG1	20/14/16/21/19/20	100	TRUE	0.0775557	-0.0203899	-0.346738	0.00725145	-0.0232376	0.305695	0.238899	0.307056	0.262655	0.227727	0.261965	0.23892	(-0.397, 0.552)	(-0.63, 0.589)	(-0.868, 0.174)	(-0.445, 0.459)	(-0.543, 0.497)	(-0.168, 0.78)	0.0979456	0.424294	0.0703043	0.100793	-0.228139	0.326349	-0.0276414	0.00284768	-0.326085	-0.35399	-0.323501	-0.652434	0.030489	-0.298444	-0.328933	0.388135	0.355338	0.330306	0.356486	0.338003	0.403801	0.383436	0.417745	0.390156	0.346178	0.365984	0.354865
P01859	IGHG2	20/14/16/21/19/20	100	TRUE	0.0248757	-0.00500818	0.194842	0.0625967	0.216034	0.329707	0.205361	0.263949	0.225781	0.195757	0.225188	0.205378	(-0.383, 0.432)	(-0.529, 0.519)	(-0.253, 0.643)	(-0.326, 0.451)	(-0.231, 0.663)	(-0.078, 0.737)	0.0298839	-0.169966	-0.037721	-0.191158	-0.304831	-0.19985	-0.0676048	-0.221042	-0.334715	0.132245	-0.0211925	-0.134865	-0.153437	-0.26711	-0.113673	0.333645	0.305453	0.283935	0.30644	0.290551	0.347113	0.329607	0.359099	0.335383	0.297579	0.314604	0.305047
P01860	IGHG3	20/14/16/21/19/20	100	TRUE	0.0268019	0.51934	-0.616529	0.0198115	0.345892	-0.0572615	0.232206	0.298453	0.255296	0.221347	0.254625	0.232226	(-0.434, 0.488)	(-0.073, 1.112)	(-1.123, -0.11)	(-0.419, 0.459)	(-0.159, 0.851)	(-0.518, 0.404)	-0.492538	0.643331	0.00699038	-0.31909	0.0840633	1.13587	0.499529	0.173448	0.576602	-0.636341	-0.962421	-0.559268	-0.326081	0.077073	0.403154	0.37726	0.345382	0.321052	0.346499	0.328533	0.392488	0.372693	0.406041	0.379225	0.336479	0.35573	0.344923
P01861	IGHG4	20/14/16/21/19/20	100	TRUE	0.00198874	-0.906893	-0.450613	-0.401243	-0.0960852	-0.020051	0.266354	0.342344	0.29284	0.253898	0.29207	0.266377	(-0.527, 0.531)	(-1.586, -0.228)	(-1.032, 0.131)	(-0.905, 0.103)	(-0.676, 0.484)	(-0.549, 0.509)	0.908882	0.452602	0.403232	0.0980739	0.0220398	-0.45628	-0.50565	-0.810808	-0.886842	-0.0493702	-0.354528	-0.430562	-0.305158	-0.381192	-0.0760342	0.43274	0.396175	0.368266	0.397455	0.376847	0.450207	0.427502	0.465753	0.434994	0.385962	0.408044	0.395648
P01871	IGHM.P01871	20/14/16/21/19/20	100	TRUE	0.0891011	-0.226652	-0.333144	0.379616	-0.018754	-0.0958118	0.268323	0.344874	0.295004	0.255774	0.294229	0.268346	(-0.443, 0.622)	(-0.911, 0.458)	(-0.919, 0.252)	(-0.128, 0.887)	(-0.603, 0.565)	(-0.628, 0.437)	0.315753	0.422245	-0.290515	0.107855	0.184913	0.106492	-0.606268	-0.207898	-0.13084	-0.71276	-0.31439	-0.237332	0.39837	0.475428	0.0770579	0.435939	0.399103	0.370988	0.400392	0.379632	0.453535	0.430662	0.469196	0.438209	0.388815	0.41106	0.398572
P04220	IGHM.P04220	18/10/16/17/18/18	88.18	TRUE	0.0634865	0.35155	-0.356965	0.666073	0.0590992	-0.197467	0.331172	0.501527	0.344709	0.337368	0.356626	0.330826	(-0.595, 0.722)	(-0.646, 1.349)	(-1.042, 0.328)	(-0.005, 1.337)	(-0.65, 0.768)	(-0.855, 0.46)	-0.288064	0.420451	-0.602586	0.00438724	0.260953	0.708515	-0.314523	0.292451	0.549017	-1.02304	-0.416064	-0.159498	0.606974	0.86354	0.256566	0.597316	0.477777	0.474141	0.491292	0.468458	0.61327	0.617927	0.649008	0.603266	0.476728	0.487589	0.477275
P23083	IGHV1-2	20/14/16/21/19/20	100	TRUE	0.0686811	-0.0427084	-0.21129	0.0822203	-0.196175	-0.395766	0.221146	0.284238	0.243136	0.210804	0.242498	0.221165	(-0.37, 0.508)	(-0.607, 0.521)	(-0.694, 0.271)	(-0.336, 0.501)	(-0.677, 0.285)	(-0.835, 0.043)	0.111389	0.279971	-0.0135392	0.264856	0.464447	0.168581	-0.124929	0.153466	0.353057	-0.29351	-0.0151152	0.184476	0.278395	0.477986	0.199591	0.359292	0.328932	0.305761	0.329995	0.312885	0.373794	0.354943	0.386702	0.361163	0.320453	0.338787	0.328495
P01743	IGHV1-46	19/14/15/20/19/20	97.27	TRUE	0.0467395	-0.332236	-0.32134	0.260341	-0.0373967	0.259194	0.230471	0.28846	0.256116	0.219781	0.246795	0.224431	(-0.411, 0.504)	(-0.905, 0.24)	(-0.83, 0.187)	(-0.176, 0.697)	(-0.527, 0.453)	(-0.186, 0.705)	0.378976	0.368079	-0.213602	0.0841362	-0.212455	-0.0108967	-0.592578	-0.29484	-0.591431	-0.581681	-0.283943	-0.580534	0.297738	0.00114689	-0.296591	0.369233	0.344552	0.318467	0.337666	0.321691	0.386035	0.36388	0.393141	0.366559	0.334757	0.348667	0.340239
P01766	IGHV3-13	20/14/16/21/19/20	100	TRUE	0.0998695	-0.0101272	-0.150976	-0.199756	-0.129562	0.303645	0.287069	0.368968	0.315614	0.273644	0.314785	0.287094	(-0.47, 0.67)	(-0.742, 0.722)	(-0.777, 0.475)	(-0.743, 0.343)	(-0.754, 0.495)	(-0.266, 0.873)	0.109997	0.250846	0.299625	0.229431	-0.203775	0.140849	0.189629	0.119434	-0.313772	0.0487798	-0.0214146	-0.454621	-0.0701944	-0.503401	-0.433206	0.466395	0.426986	0.396907	0.428366	0.406155	0.485221	0.46075	0.501976	0.468824	0.415979	0.439778	0.426418
P01764	IGHV3-23.P01764	20/14/16/21/19/20	100	TRUE	0.0343055	0.00584627	-0.174759	0.1104	-0.124783	0.407606	0.288383	0.370657	0.317059	0.274896	0.316226	0.288408	(-0.538, 0.607)	(-0.73, 0.741)	(-0.804, 0.454)	(-0.435, 0.656)	(-0.752, 0.503)	(-0.165, 0.98)	0.0284592	0.209064	-0.0760941	0.159089	-0.3733	0.180605	-0.104553	0.130629	-0.401759	-0.285158	-0.0499755	-0.582364	0.235183	-0.297206	-0.532389	0.46853	0.42894	0.398723	0.430326	0.408014	0.487441	0.462858	0.504273	0.47097	0.417883	0.441791	0.428369
P01775	IGHV3-23.P01775	1/2/0/2/2/1	7.27	FALSE
P01776	IGHV3-23.P01776	20/14/16/21/19/20	100	TRUE	0.0137805	0.407148	0.341378	0.265581	0.287809	0.536293	0.171288	0.220156	0.188321	0.163278	0.187826	0.171303	(-0.326, 0.354)	(-0.03, 0.844)	(-0.032, 0.715)	(-0.058, 0.59)	(-0.085, 0.661)	(0.196, 0.876)	-0.393367	-0.327598	-0.2518	-0.274029	-0.522513	0.0657693	0.141567	0.119338	-0.129146	0.0757977	0.0535688	-0.194915	-0.0222289	-0.270713	-0.248484	0.278288	0.254773	0.236826	0.255597	0.242344	0.289521	0.27492	0.299518	0.279738	0.248206	0.262406	0.254435
P01779	IGHV3-23.P01779	20/14/16/21/19/20	100	TRUE	0.038327	-0.110578	-0.0881362	0.208122	-0.0176981	0.317968	0.303342	0.389884	0.333506	0.289156	0.332629	0.303368	(-0.564, 0.64)	(-0.884, 0.663)	(-0.75, 0.574)	(-0.366, 0.782)	(-0.678, 0.642)	(-0.284, 0.92)	0.148906	0.126463	-0.169795	0.0560251	-0.279641	-0.0224422	-0.318701	-0.0928804	-0.428546	-0.296259	-0.0704381	-0.406104	0.22582	-0.109845	-0.335666	0.492834	0.45119	0.419406	0.452648	0.429179	0.512726	0.486868	0.530431	0.4954	0.43956	0.464708	0.45059
P01768	IGHV3-30.P01768	6/5/5/8/5/8	33.64	TRUE	0.384174	-0.736269	-0.482396	-0.463751	0.234477	-0.19074	0.517174	0.579574	0.508112	0.410113	0.55669	0.409129	(-0.677, 1.445)	(-1.925, 0.453)	(-1.525, 0.56)	(-1.305, 0.378)	(-0.908, 1.377)	(-1.03, 0.649)	1.12044	0.866569	0.847925	0.149697	0.574914	-0.253873	-0.272518	-0.970746	-0.545529	-0.0186446	-0.716873	-0.291655	-0.698228	-0.273011	0.425217	0.760864	0.734712	0.673221	0.793703	0.656552	0.766016	0.704088	0.846731	0.725086	0.637863	0.752833	0.664853
P01773	IGHV3-30.P01773	9/7/4/8/10/8	41.82	TRUE	0.0369897	-0.310472	-0.851808	-0.833348	-0.981868	-0.0665825	0.40258	0.58794	0.581253	0.408174	0.413913	0.43465	(-0.779, 0.853)	(-1.503, 0.882)	(-2.031, 0.327)	(-1.661, -0.006)	(-1.821, -0.142)	(-0.948, 0.815)	0.347462	0.888798	0.870337	1.01886	0.103572	0.541336	0.522876	0.671397	-0.243889	-0.0184603	0.13006	-0.785225	0.148521	-0.766765	-0.915286	0.664745	0.697041	0.5705	0.613692	0.616719	0.809739	0.711286	0.790892	0.769895	0.708588	0.724213	0.740547
P01771	IGHV3-33.P01771	20/14/16/21/19/20	100	TRUE	0.0283249	0.369979	0.107027	0.400186	0.169261	-0.130842	0.288714	0.371083	0.317423	0.275212	0.316589	0.288739	(-0.545, 0.601)	(-0.366, 1.106)	(-0.523, 0.737)	(-0.146, 0.946)	(-0.459, 0.798)	(-0.704, 0.442)	-0.341654	-0.0787023	-0.371861	-0.140936	0.159167	0.262952	-0.0302075	0.200718	0.500821	-0.293159	-0.062234	0.237869	0.230925	0.531028	0.300103	0.469068	0.429432	0.399181	0.43082	0.408482	0.488001	0.46339	0.504852	0.471511	0.418363	0.442298	0.428861
P01772	IGHV3-33.P01772	20/14/16/21/19/20	100	TRUE	-0.0197583	0.260022	0.100672	-0.503403	0.265292	0.261037	0.27023	0.347325	0.297101	0.257592	0.29632	0.270253	(-0.556, 0.517)	(-0.429, 0.949)	(-0.489, 0.69)	(-1.015, 0.008)	(-0.323, 0.853)	(-0.275, 0.797)	-0.27978	-0.120431	0.483644	-0.28505	-0.280796	0.159349	0.763424	-0.00527012	-0.00101554	0.604075	-0.164619	-0.160365	-0.768694	-0.76444	0.00425458	0.439037	0.401939	0.373624	0.403238	0.38233	0.456758	0.433722	0.47253	0.441323	0.391578	0.413981	0.401405
P01763	IGHV3-48	16/8/11/15/16/17	75.45	TRUE	0.0355388	-0.117831	0.144628	0.269975	-0.112214	0.369199	0.243751	0.362156	0.291416	0.246787	0.259346	0.236329	(-0.45, 0.521)	(-0.84, 0.604)	(-0.436, 0.726)	(-0.222, 0.762)	(-0.629, 0.405)	(-0.102, 0.84)	0.153369	-0.109089	-0.234436	0.147753	-0.33366	-0.262459	-0.387806	-0.00561607	-0.487029	-0.125347	0.256843	-0.22457	0.38219	-0.0992234	-0.481413	0.436715	0.381334	0.347783	0.357928	0.339856	0.462452	0.439566	0.453351	0.432992	0.376126	0.378108	0.373045
P01767	IGHV3-53	20/14/16/20/19/20	99.09	TRUE	-0.0182171	-0.202476	-0.169161	-0.467018	-0.192815	-0.399499	0.202313	0.260227	0.222483	0.198017	0.222111	0.202311	(-0.42, 0.383)	(-0.719, 0.314)	(-0.611, 0.272)	(-0.86, -0.074)	(-0.634, 0.248)	(-0.801, 0.002)	0.184259	0.150944	0.448801	0.174598	0.381282	-0.0333143	0.264542	-0.00966098	0.197023	0.297856	0.0236533	0.230338	-0.274203	-0.0675185	0.206684	0.328735	0.300914	0.283426	0.302195	0.286229	0.342052	0.328831	0.35432	0.330482	0.296333	0.31013	0.300505
P01780	IGHV3-7.P01780	20/14/16/21/19/20	100	TRUE	0.0655021	-0.420779	-0.551005	-0.42758	-0.766795	-0.481379	0.239908	0.308353	0.263764	0.228689	0.263071	0.239929	(-0.411, 0.542)	(-1.033, 0.191)	(-1.074, -0.028)	(-0.881, 0.026)	(-1.289, -0.245)	(-0.958, -0.005)	0.486281	0.616508	0.493082	0.832297	0.546881	0.130226	0.00680059	0.346016	0.0605996	-0.123426	0.215789	-0.0696269	0.339215	0.053799	-0.285416	0.389774	0.356839	0.331702	0.357992	0.339431	0.405507	0.385056	0.41951	0.391804	0.347641	0.36753	0.356365
P01781	IGHV3-7.P01781	20/14/16/21/19/20	100	TRUE	0.0637469	-0.446566	-0.441977	-0.0818347	-0.0349503	0.0179458	0.259796	0.333915	0.285629	0.247646	0.284879	0.259818	(-0.452, 0.579)	(-1.109, 0.216)	(-1.009, 0.125)	(-0.573, 0.41)	(-0.6, 0.53)	(-0.498, 0.534)	0.510313	0.505724	0.145582	0.0986973	0.0458011	-0.00458839	-0.364731	-0.411615	-0.464511	-0.360143	-0.407027	-0.459923	-0.0468844	-0.0997806	-0.0528962	0.422085	0.38642	0.359198	0.387669	0.367568	0.439122	0.416976	0.454286	0.424283	0.376459	0.397997	0.385906
P80419	IGHV3-7.P80419	11/7/10/7/9/13	51.82	TRUE	0.0756985	-0.541722	-0.973968	0.373985	-0.201156	-0.611494	0.470045	0.616583	0.470764	0.562171	0.550752	0.411759	(-0.87, 1.021)	(-1.782, 0.699)	(-1.921, -0.027)	(-0.757, 1.505)	(-1.309, 0.907)	(-1.44, 0.217)	0.61742	1.04967	-0.298286	0.276854	0.687193	0.432246	-0.915707	-0.340566	0.0697721	-1.34795	-0.772812	-0.362474	0.575141	0.985479	0.410338	0.769473	0.667689	0.733889	0.739301	0.626701	0.776294	0.831297	0.858613	0.747233	0.729382	0.714962	0.625619
P06331	IGHV4-34	20/14/16/21/19/20	100	TRUE	0.0572473	-0.165157	-0.121525	0.434629	-0.0683568	0.33116	0.244456	0.314199	0.268765	0.233024	0.268059	0.244478	(-0.428, 0.542)	(-0.789, 0.458)	(-0.655, 0.412)	(-0.028, 0.897)	(-0.6, 0.464)	(-0.154, 0.816)	0.222404	0.178773	-0.377381	0.125604	-0.273912	-0.0436314	-0.599786	-0.0968	-0.496316	-0.556154	-0.0531686	-0.452685	0.502986	0.103469	-0.399516	0.397164	0.363604	0.33799	0.364779	0.345866	0.413195	0.392356	0.427463	0.399232	0.354231	0.374498	0.363121
P01824	IGHV4-39	20/14/16/21/19/20	100	TRUE	0.038226	-0.0181049	-0.19211	-0.0146915	0.164699	0.222088	0.222181	0.285568	0.244274	0.211791	0.243632	0.2222	(-0.403, 0.479)	(-0.585, 0.549)	(-0.677, 0.293)	(-0.435, 0.406)	(-0.319, 0.648)	(-0.219, 0.663)	0.0563309	0.230336	0.0529175	-0.126473	-0.183862	0.174005	-0.00341342	-0.182804	-0.240193	-0.177418	-0.356809	-0.414198	-0.179391	-0.236779	-0.0573885	0.360973	0.330471	0.307191	0.331539	0.314349	0.375543	0.356603	0.388511	0.362853	0.321953	0.340372	0.330032
P01834	IGKC	20/14/16/21/19/20	100	TRUE	0.0660473	0.0377106	0.0575992	0.0459788	0.154953	0.412685	0.226918	0.291657	0.249482	0.216306	0.248827	0.226937	(-0.384, 0.516)	(-0.541, 0.616)	(-0.437, 0.553)	(-0.383, 0.475)	(-0.339, 0.649)	(-0.038, 0.863)	0.0283367	0.00844806	0.0200685	-0.088906	-0.346637	-0.0198887	-0.00826825	-0.117243	-0.374974	0.0116204	-0.097354	-0.355085	-0.108974	-0.366706	-0.257731	0.368669	0.337517	0.313741	0.338608	0.321051	0.38355	0.364206	0.396794	0.370589	0.328817	0.347629	0.337068
P04430	IGKV1-16	18/12/15/19/19/19	92.73	TRUE	0.0125118	0.321919	0.288388	-0.258638	-0.0476508	0.120787	0.231504	0.309063	0.248502	0.219541	0.242257	0.224949	(-0.447, 0.472)	(-0.292, 0.936)	(-0.205, 0.782)	(-0.695, 0.178)	(-0.529, 0.434)	(-0.326, 0.568)	-0.309407	-0.275876	0.27115	0.0601626	-0.108275	0.0335313	0.580557	0.36957	0.201133	0.547026	0.336039	0.167601	-0.210988	-0.379425	-0.168437	0.38721	0.339434	0.318701	0.332959	0.322841	0.395647	0.38127	0.408139	0.381522	0.330659	0.344088	0.334793
P01610	IGKV1-17	20/14/16/21/19/20	100	TRUE	0.0638247	-0.209132	0.0156079	-0.00221129	0.156229	0.223748	0.244136	0.313787	0.268413	0.232719	0.267707	0.244157	(-0.421, 0.548)	(-0.832, 0.414)	(-0.517, 0.548)	(-0.464, 0.46)	(-0.375, 0.687)	(-0.261, 0.708)	0.272957	0.0482168	0.066036	-0.0924038	-0.159923	-0.22474	-0.206921	-0.36536	-0.432879	0.0178192	-0.140621	-0.20814	-0.15844	-0.225959	-0.067519	0.396644	0.363128	0.337547	0.364302	0.345413	0.412654	0.391842	0.426903	0.398709	0.353767	0.374007	0.362645
P01594	IGKV1-33	1/2/2/4/5/8	20	FALSE
P01597	IGKV1-39.P01597	20/14/15/20/19/20	98.18	TRUE	0.0292712	0.0904042	-0.0374046	-0.040888	-0.0774814	-0.0372869	0.2359	0.303194	0.267475	0.230128	0.259157	0.235937	(-0.439, 0.498)	(-0.511, 0.692)	(-0.568, 0.494)	(-0.498, 0.416)	(-0.592, 0.437)	(-0.506, 0.431)	-0.061133	0.0666758	0.0701592	0.106753	0.0665581	0.127809	0.131292	0.167886	0.127691	0.00348341	0.0400768	-0.000117735	0.0365934	-0.00360114	-0.0401946	0.383318	0.356851	0.329735	0.352337	0.33377	0.403246	0.381355	0.413044	0.385345	0.351968	0.369361	0.356629
P01612	IGKV1-39.P01612	20/13/16/19/19/20	97.27	TRUE	-0.00615268	-0.0733205	-0.385046	0.814426	0.205211	-0.177509	0.264714	0.35379	0.29116	0.264694	0.290578	0.264706	(-0.532, 0.519)	(-0.776, 0.629)	(-0.963, 0.193)	(0.289, 1.34)	(-0.372, 0.782)	(-0.703, 0.348)	0.0671678	0.378894	-0.820579	-0.211364	0.171357	0.311726	-0.887747	-0.278531	0.104189	-1.19947	-0.590257	-0.207537	0.609215	0.991936	0.38272	0.440846	0.393759	0.374437	0.395391	0.37451	0.45738	0.442053	0.471325	0.442798	0.392818	0.40569	0.393212
P01598	IGKV1-5.P01598	20/14/16/21/19/20	100	TRUE	0.0656768	0.0523612	0.0697389	0.0805152	0.355554	0.543734	0.254207	0.326731	0.279485	0.242319	0.278751	0.254229	(-0.439, 0.57)	(-0.596, 0.701)	(-0.485, 0.624)	(-0.4, 0.561)	(-0.198, 0.909)	(0.039, 1.048)	0.0133156	-0.00406212	-0.0148384	-0.289877	-0.478057	-0.0173777	-0.028154	-0.303193	-0.491372	-0.0107762	-0.285815	-0.473995	-0.275039	-0.463218	-0.188179	0.413005	0.378107	0.351471	0.379329	0.359661	0.429676	0.408006	0.444513	0.415156	0.368361	0.389435	0.377604
P01602	IGKV1-5.P01602	20/14/16/21/19/20	100	TRUE	0.0220149	0.00435306	0.413951	0.295426	0.0702875	1.18023	0.288712	0.37108	0.317421	0.27521	0.316587	0.288737	(-0.551, 0.595)	(-0.732, 0.741)	(-0.216, 1.044)	(-0.251, 0.842)	(-0.558, 0.699)	(0.607, 1.753)	0.0176619	-0.391936	-0.273411	-0.0482726	-1.15822	-0.409598	-0.291073	-0.0659345	-1.17588	0.118524	0.343663	-0.766284	0.225139	-0.884808	-1.10995	0.469065	0.42943	0.399178	0.430818	0.40848	0.487998	0.463387	0.504849	0.471508	0.41836	0.442295	0.428859
P01604	IGKV1-5.P01604	19/13/15/19/19/16	91.82	TRUE	0.0376884	0.083947	0.00122661	0.0923383	-0.107039	0.220012	0.201408	0.262824	0.222365	0.195836	0.216313	0.214664	(-0.362, 0.438)	(-0.438, 0.606)	(-0.441, 0.443)	(-0.297, 0.481)	(-0.537, 0.323)	(-0.206, 0.646)	-0.0462586	0.0364618	-0.0546499	0.144727	-0.182324	0.0827204	-0.0083913	0.190986	-0.136065	-0.0911117	0.108265	-0.218786	0.199377	-0.127674	-0.327051	0.330347	0.300724	0.281114	0.298557	0.295211	0.342541	0.327921	0.351488	0.341401	0.295853	0.307549	0.307727
P01611	IGKV1D-12	20/14/16/21/19/20	100	TRUE	0.0221254	-0.324016	-0.0335467	-0.0038136	0.159221	0.248368	0.188898	0.24279	0.207682	0.180064	0.207136	0.188915	(-0.353, 0.397)	(-0.806, 0.158)	(-0.446, 0.379)	(-0.361, 0.354)	(-0.252, 0.57)	(-0.127, 0.623)	0.346141	0.0556721	0.025939	-0.137096	-0.226243	-0.290469	-0.320202	-0.483237	-0.572384	-0.0297331	-0.192768	-0.281915	-0.163035	-0.252182	-0.0891468	0.306899	0.280967	0.261174	0.281875	0.26726	0.319287	0.303184	0.330312	0.308498	0.273724	0.289385	0.280593
P01605	IGKV1D-33.P01605	14/11/11/14/12/14	69.09	TRUE	0.192282	-0.432588	0.0274405	-0.271861	0.351323	0.0252101	0.283215	0.348535	0.308038	0.273089	0.323986	0.287839	(-0.374, 0.758)	(-1.129, 0.264)	(-0.588, 0.643)	(-0.817, 0.274)	(-0.296, 0.999)	(-0.55, 0.6)	0.62487	0.164842	0.464143	-0.159041	0.167072	-0.460029	-0.160727	-0.783911	-0.457798	0.299302	-0.323883	0.00223036	-0.623184	-0.297071	0.326113	0.448165	0.418196	0.393997	0.430249	0.401901	0.461693	0.441285	0.496267	0.454171	0.41122	0.452948	0.422249
P01608	IGKV1D-33.P01608	20/14/16/21/19/20	100	TRUE	0.0374168	-0.433853	-0.345424	-0.174447	-0.161944	-0.0328804	0.209354	0.269082	0.230172	0.199563	0.229567	0.209372	(-0.378, 0.453)	(-0.968, 0.1)	(-0.802, 0.111)	(-0.57, 0.222)	(-0.618, 0.294)	(-0.448, 0.383)	0.47127	0.382841	0.211863	0.199361	0.0702972	-0.0884292	-0.259407	-0.271909	-0.400973	-0.170977	-0.18348	-0.312544	-0.0125024	-0.141566	-0.129064	0.340133	0.311393	0.289457	0.312399	0.296201	0.353862	0.336016	0.366082	0.341905	0.303366	0.320722	0.310979
P01609	IGKV1D-33.P01609	15/13/16/16/19/20	90	TRUE	0.0395791	-0.583227	-0.223971	-0.339118	-0.25407	-0.466225	0.285754	0.327983	0.269662	0.267214	0.271228	0.2449	(-0.528, 0.608)	(-1.235, 0.069)	(-0.76, 0.312)	(-0.87, 0.192)	(-0.793, 0.285)	(-0.953, 0.021)	0.622806	0.26355	0.378697	0.293649	0.505804	-0.359256	-0.244109	-0.329157	-0.117002	0.115147	0.0300985	0.242254	-0.0850483	0.127107	0.212155	0.433125	0.393955	0.391925	0.399206	0.376657	0.423752	0.42454	0.439323	0.410112	0.378575	0.376644	0.36388
P01613	IGKV1D-33.P01613	20/14/16/21/19/20	100	TRUE	0.0430017	-0.0330608	-0.0396073	-0.15731	0.234603	0.470692	0.242358	0.311502	0.266458	0.231025	0.265758	0.242379	(-0.438, 0.524)	(-0.651, 0.585)	(-0.568, 0.489)	(-0.616, 0.301)	(-0.293, 0.762)	(-0.01, 0.952)	0.0760625	0.082609	0.200312	-0.191602	-0.42769	0.00654648	0.12425	-0.267664	-0.503752	0.117703	-0.274211	-0.510299	-0.391914	-0.628002	-0.236088	0.393755	0.360484	0.335089	0.361649	0.342897	0.409649	0.388989	0.423794	0.395806	0.351191	0.371284	0.360004
P06310	IGKV2-30	20/13/16/21/19/20	99.09	TRUE	0.0886581	0.127751	-0.206487	-0.214924	-0.207394	0.142127	0.238921	0.319595	0.262727	0.227751	0.261993	0.238925	(-0.386, 0.563)	(-0.507, 0.762)	(-0.728, 0.315)	(-0.667, 0.237)	(-0.727, 0.313)	(-0.332, 0.616)	-0.0390929	0.295145	0.303582	0.296053	-0.0534685	0.334238	0.342675	0.335145	-0.0143756	0.0084372	0.000907335	-0.348614	-0.00752986	-0.357051	-0.349521	0.398159	0.355369	0.33033	0.356591	0.338024	0.412907	0.393219	0.425545	0.399942	0.346201	0.366042	0.354891
P01615	IGKV2D-28.P01615	20/13/16/20/19/19	97.27	TRUE	-0.00256034	-0.291554	0.165606	-0.457414	-0.168618	0.059737	0.252143	0.337644	0.277296	0.24684	0.277313	0.259539	(-0.503, 0.498)	(-0.962, 0.379)	(-0.385, 0.716)	(-0.947, 0.033)	(-0.719, 0.382)	(-0.456, 0.575)	0.288993	-0.168167	0.454854	0.166058	-0.0622973	-0.45716	0.165861	-0.122936	-0.351291	0.623021	0.334224	0.105869	-0.288796	-0.517151	-0.228355	0.420757	0.375216	0.353284	0.376728	0.362045	0.436079	0.420331	0.450431	0.425422	0.369434	0.386699	0.378082
P01616	IGKV2D-28.P01616	20/14/16/21/19/20	100	TRUE	0.0272247	0.0729198	0.0457087	0.0499299	0.244697	0.437743	0.337018	0.433168	0.37053	0.321257	0.369557	0.337047	(-0.642, 0.696)	(-0.787, 0.933)	(-0.69, 0.781)	(-0.588, 0.687)	(-0.489, 0.978)	(-0.231, 1.107)	-0.0456952	-0.018484	-0.0227052	-0.217473	-0.410518	0.0272112	0.0229899	-0.171778	-0.364823	-0.00422124	-0.198989	-0.392034	-0.194767	-0.387813	-0.193045	0.547547	0.50128	0.465967	0.5029	0.476825	0.569648	0.540919	0.589318	0.550398	0.488358	0.516298	0.500613
P01617	IGKV2D-28.P01617	20/14/16/21/19/20	100	TRUE	0.0626553	0.0864094	-0.219264	-0.0417468	0.0163819	0.294926	0.235297	0.302426	0.258694	0.224293	0.258014	0.235317	(-0.404, 0.53)	(-0.514, 0.687)	(-0.733, 0.294)	(-0.487, 0.403)	(-0.496, 0.528)	(-0.172, 0.762)	-0.0237542	0.281919	0.104402	0.0462733	-0.232271	0.305673	0.128156	0.0700275	-0.208517	-0.177517	-0.235646	-0.51419	-0.0581288	-0.336673	-0.278545	0.382282	0.34998	0.325325	0.351111	0.332906	0.397712	0.377654	0.411446	0.384273	0.340958	0.360465	0.349514
P04433	IGKV3-11	20/14/16/21/19/20	100	TRUE	0.0593208	-0.278511	-0.0987513	0.00605423	0.00756902	-0.124828	0.248864	0.319864	0.273611	0.237226	0.272892	0.248886	(-0.435, 0.553)	(-0.913, 0.356)	(-0.642, 0.444)	(-0.465, 0.477)	(-0.534, 0.549)	(-0.619, 0.369)	0.337831	0.158072	0.0532666	0.0517518	0.184148	-0.179759	-0.284565	-0.28608	-0.153683	-0.104806	-0.10632	0.0260763	-0.00151479	0.130882	0.132397	0.404325	0.37016	0.344084	0.371356	0.352102	0.420645	0.399431	0.43517	0.40643	0.360618	0.38125	0.369668
P01624	IGKV3-15.P01624	19/13/15/17/18/19	91.82	TRUE	-0.0208309	0.0016807	0.172444	0.0928723	0.230819	0.0803908	0.182886	0.23726	0.202883	0.188555	0.200508	0.182925	(-0.384, 0.343)	(-0.47, 0.473)	(-0.231, 0.576)	(-0.282, 0.468)	(-0.168, 0.629)	(-0.283, 0.444)	-0.0225116	-0.193274	-0.113703	-0.25165	-0.101222	-0.170763	-0.0911916	-0.229138	-0.0787101	0.0795712	-0.0583756	0.0920527	-0.137947	0.0124815	0.150428	0.298426	0.272505	0.262794	0.272486	0.25849	0.312462	0.304594	0.319676	0.299831	0.275558	0.279176	0.271853
P04207	IGKV3-15.P04207	20/14/15/21/19/19	98.18	TRUE	-0.0376561	-0.194388	-0.223608	-0.138191	0.257479	0.427144	0.193191	0.249288	0.220209	0.184159	0.212551	0.19911	(-0.421, 0.346)	(-0.689, 0.3)	(-0.661, 0.214)	(-0.504, 0.227)	(-0.164, 0.679)	(0.032, 0.822)	0.156732	0.185952	0.100535	-0.295135	-0.4648	0.0292194	-0.0561975	-0.451868	-0.621532	-0.0854169	-0.481087	-0.650752	-0.39567	-0.565335	-0.169664	0.31414	0.293103	0.267045	0.289229	0.277871	0.332737	0.310498	0.339997	0.322074	0.28537	0.30006	0.296737
P01619	IGKV3-20.P01619	19/11/15/18/15/17	86.36	TRUE	-0.00373714	0.767805	0.127403	0.437771	-0.139947	0.596075	0.325594	0.474174	0.359271	0.327158	0.388155	0.34554	(-0.651, 0.644)	(-0.175, 1.711)	(-0.587, 0.842)	(-0.213, 1.088)	(-0.912, 0.632)	(-0.091, 1.283)	-0.771542	-0.13114	-0.441508	0.13621	-0.599812	0.640402	0.330034	0.907751	0.17173	-0.310368	0.267349	-0.468672	0.577718	-0.158304	-0.736021	0.572284	0.485917	0.462949	0.511621	0.475486	0.595236	0.582672	0.640541	0.588483	0.484244	0.52515	0.496516
P01621	IGKV3-20.P01621	20/14/16/21/19/20	100	TRUE	0.0737524	-0.293166	-0.439811	-0.490674	-0.678112	-0.154542	0.250265	0.321664	0.275151	0.238561	0.274428	0.250286	(-0.423, 0.57)	(-0.931, 0.345)	(-0.986, 0.106)	(-0.964, -0.017)	(-1.223, -0.134)	(-0.651, 0.342)	0.366918	0.513563	0.564426	0.751864	0.228294	0.146645	0.197508	0.384946	-0.138624	0.0508627	0.238301	-0.285269	0.187438	-0.336132	-0.52357	0.4066	0.372243	0.346021	0.373446	0.354083	0.423012	0.401679	0.437619	0.408718	0.362648	0.383396	0.371748
P04206	IGKV3-20.P04206	20/14/16/21/19/20	100	TRUE	0.07861	-0.606757	0.0375736	-0.0702962	-0.237525	0.306236	0.255288	0.328121	0.280673	0.243349	0.279936	0.25531	(-0.428, 0.585)	(-1.258, 0.044)	(-0.519, 0.595)	(-0.553, 0.413)	(-0.793, 0.318)	(-0.2, 0.813)	0.685367	0.0410364	0.148906	0.316135	-0.227626	-0.644331	-0.536461	-0.369232	-0.912993	0.10787	0.275098	-0.268663	0.167229	-0.376532	-0.543761	0.414762	0.379715	0.352966	0.380942	0.36119	0.431503	0.409741	0.446403	0.416921	0.369927	0.391091	0.37921
P06311	IGKV3-20.P06311	14/12/15/16/18/20	86.36	TRUE	-0.0335606	-0.00908363	-0.22054	0.0195686	-0.196012	0.0331683	0.213498	0.251207	0.200974	0.191874	0.199578	0.176041	(-0.458, 0.391)	(-0.509, 0.491)	(-0.62, 0.179)	(-0.362, 0.401)	(-0.593, 0.201)	(-0.317, 0.383)	-0.0244769	0.186979	-0.0531292	0.162451	-0.0667288	0.211456	-0.0286522	0.186928	-0.0422519	-0.240109	-0.0245279	-0.253708	0.215581	-0.0135997	-0.22918	0.326609	0.292969	0.287511	0.29566	0.27708	0.324953	0.316994	0.337023	0.308063	0.278316	0.276001	0.266872
P18135	IGKV3-20.P18135	20/14/16/21/19/20	100	TRUE	0.0424249	-0.289721	0.206728	0.0255186	0.0662061	0.518415	0.254924	0.327652	0.280273	0.243002	0.279536	0.254946	(-0.463, 0.548)	(-0.94, 0.36)	(-0.349, 0.763)	(-0.457, 0.508)	(-0.489, 0.621)	(0.012, 1.024)	0.332146	-0.164303	0.0169063	-0.0237811	-0.47599	-0.49645	-0.31524	-0.355928	-0.808137	0.18121	0.140522	-0.311687	-0.0406874	-0.492897	-0.452209	0.41417	0.379173	0.352462	0.380398	0.360675	0.430887	0.409156	0.445766	0.416326	0.369399	0.390533	0.378669
P01625	IGKV4-1.P01625	20/14/16/21/19/20	100	TRUE	0.00280761	0.1688	0.381853	0.0494322	-0.020197	0.552277	0.20201	0.259643	0.222097	0.192563	0.221514	0.202027	(-0.398, 0.404)	(-0.346, 0.684)	(-0.059, 0.823)	(-0.333, 0.432)	(-0.46, 0.419)	(0.151, 0.953)	-0.165993	-0.379045	-0.0466246	0.0230046	-0.549469	-0.213053	0.119368	0.188997	-0.383476	0.332421	0.40205	-0.170424	0.0696292	-0.502845	-0.572474	0.328202	0.300469	0.279303	0.30144	0.285811	0.341449	0.324229	0.35324	0.329911	0.292724	0.309471	0.30007
P06312	IGKV4-1.P06312	20/14/16/21/19/20	100	TRUE	-0.0324939	0.126435	0.199402	0.0398645	0.0145686	0.146995	0.203198	0.261169	0.223403	0.193695	0.222816	0.203215	(-0.436, 0.371)	(-0.392, 0.645)	(-0.244, 0.643)	(-0.345, 0.424)	(-0.428, 0.457)	(-0.256, 0.55)	-0.158929	-0.231896	-0.0723584	-0.0470625	-0.179489	-0.0729668	0.0865707	0.111867	-0.0205594	0.159538	0.184833	0.0524074	0.0252959	-0.10713	-0.132426	0.330132	0.302236	0.280945	0.303213	0.287492	0.343457	0.326135	0.355317	0.331851	0.294445	0.311291	0.301834
P0CG05	IGLC2;IGLC3	20/14/16/21/19/20	100	TRUE	-0.000819228	-0.0588347	0.119467	0.0604768	0.333327	0.301284	0.215189	0.276582	0.236587	0.205126	0.235965	0.215208	(-0.428, 0.426)	(-0.608, 0.49)	(-0.35, 0.589)	(-0.347, 0.468)	(-0.135, 0.802)	(-0.126, 0.728)	0.0580155	-0.120286	-0.061296	-0.334146	-0.302103	-0.178302	-0.119311	-0.392162	-0.360118	0.0589902	-0.21386	-0.181817	-0.27285	-0.240807	0.0320434	0.349613	0.320072	0.297524	0.321106	0.304457	0.363725	0.345381	0.376285	0.351434	0.311821	0.329661	0.319646
A0M8Q6	IGLC7	0/0/0/0/0/0	0	FALSE
P15814	IGLL1	14/10/10/12/12/13	64.55	TRUE	0.00591038	-0.0751	-0.0314172	-0.283625	-0.26184	-0.360674	0.26416	0.350812	0.313458	0.275978	0.300428	0.278326	(-0.523, 0.534)	(-0.777, 0.627)	(-0.659, 0.596)	(-0.836, 0.269)	(-0.863, 0.339)	(-0.918, 0.196)	0.0810104	0.0373276	0.289536	0.267751	0.366584	-0.0436828	0.208525	0.18674	0.285574	0.252208	0.230423	0.329257	-0.0217849	0.0770484	0.0988333	0.43955	0.412948	0.381978	0.401314	0.38313	0.474989	0.439989	0.485678	0.457747	0.42001	0.419002	0.418944
B9A064	IGLL5	20/14/16/21/19/20	100	TRUE	0.0429768	0.127129	-0.422886	0.0877604	0.229662	0.19032	0.28964	0.372274	0.318442	0.276095	0.317605	0.289666	(-0.532, 0.618)	(-0.612, 0.866)	(-1.055, 0.209)	(-0.46, 0.636)	(-0.401, 0.86)	(-0.385, 0.765)	-0.0841521	0.465863	-0.0447836	-0.186685	-0.147343	0.550015	0.0393685	-0.102533	-0.0631911	-0.510646	-0.652548	-0.613206	-0.141902	-0.10256	0.039342	0.470573	0.430811	0.400462	0.432203	0.409794	0.489568	0.464877	0.506473	0.473024	0.419706	0.443718	0.430238
A6NGN9	IGLON5	17/11/13/13/14/11	71.82	TRUE	-0.0843911	0.158665	-0.0487313	0.329401	0.177957	0.0119626	0.21971	0.303141	0.245895	0.244579	0.256446	0.266824	(-0.523, 0.354)	(-0.446, 0.764)	(-0.539, 0.442)	(-0.159, 0.817)	(-0.334, 0.69)	(-0.52, 0.544)	-0.243056	-0.0356598	-0.413792	-0.262349	-0.0963537	0.207397	-0.170736	-0.0192923	0.146703	-0.378132	-0.226689	-0.0606939	0.151444	0.317439	0.165995	0.371405	0.330513	0.329882	0.34222	0.344633	0.391223	0.39363	0.416752	0.401417	0.344841	0.35096	0.366355
P01703	IGLV1-40	11/6/10/10/9/13	53.64	TRUE	-0.0504861	0.415788	0.0726702	0.117407	-0.292024	-0.474405	0.292697	0.419273	0.29203	0.296321	0.330092	0.267257	(-0.639, 0.538)	(-0.427, 1.259)	(-0.514, 0.66)	(-0.478, 0.713)	(-0.956, 0.372)	(-1.012, 0.063)	-0.466274	-0.123156	-0.167893	0.241538	0.423919	0.343118	0.298382	0.707812	0.890193	-0.0447365	0.364694	0.547075	0.409431	0.591812	0.182381	0.507641	0.412362	0.416246	0.444884	0.397084	0.508517	0.51557	0.546969	0.49996	0.415866	0.443185	0.396345
P01699	IGLV1-44	20/14/16/21/19/20	100	TRUE	0.0531435	-0.386474	0.0341295	0.0106435	-0.171355	0.135102	0.218235	0.280496	0.239936	0.208029	0.239305	0.218254	(-0.38, 0.486)	(-0.943, 0.17)	(-0.442, 0.51)	(-0.402, 0.423)	(-0.646, 0.304)	(-0.298, 0.568)	0.439617	0.0190141	0.0425	0.224499	-0.0819587	-0.420603	-0.397117	-0.215118	-0.521576	0.0234859	0.205485	-0.100973	0.181999	-0.124459	-0.306458	0.354562	0.324602	0.301735	0.325651	0.308766	0.368873	0.35027	0.381611	0.356408	0.316235	0.334327	0.32417
P01700	IGLV1-47.P01700	15/12/12/15/16/14	76.36	TRUE	-0.00611214	-0.19543	0.138855	0.150181	0.438552	0.476299	0.210857	0.262034	0.241599	0.212556	0.225894	0.226418	(-0.426, 0.414)	(-0.718, 0.327)	(-0.343, 0.62)	(-0.273, 0.574)	(-0.012, 0.889)	(0.025, 0.928)	0.189318	-0.144967	-0.156293	-0.444664	-0.482411	-0.334285	-0.345611	-0.633983	-0.671729	-0.011326	-0.299697	-0.337444	-0.288372	-0.326118	-0.0377468	0.338415	0.317901	0.297123	0.302196	0.309274	0.355738	0.339022	0.356809	0.343941	0.316043	0.320178	0.32818
P04208	IGLV1-47.P04208	20/14/16/21/19/20	100	TRUE	0.00814937	-0.125313	-0.226224	-0.259889	0.0610014	0.02223	0.213462	0.274362	0.234689	0.20348	0.234072	0.213481	(-0.415, 0.432)	(-0.67, 0.419)	(-0.692, 0.24)	(-0.664, 0.144)	(-0.404, 0.526)	(-0.401, 0.446)	0.133463	0.234373	0.268038	-0.052852	-0.0140807	0.10091	0.134575	-0.186315	-0.147543	0.0336648	-0.287225	-0.248454	-0.32089	-0.282119	0.0387714	0.346808	0.317504	0.295137	0.31853	0.302014	0.360807	0.34261	0.373266	0.348614	0.309319	0.327016	0.317081
P01701	IGLV1-51.P01701	20/14/16/21/19/19	99.09	TRUE	-0.0367236	-0.436699	-0.171569	-0.0146832	0.503704	0.237688	0.224024	0.287697	0.246266	0.213551	0.246059	0.230552	(-0.481, 0.408)	(-1.008, 0.134)	(-0.66, 0.317)	(-0.439, 0.409)	(0.015, 0.992)	(-0.22, 0.695)	0.399976	0.134846	-0.0220403	-0.540428	-0.274412	-0.26513	-0.422016	-0.940403	-0.674387	-0.156886	-0.675273	-0.409257	-0.518387	-0.252371	0.266016	0.364109	0.333353	0.309768	0.334309	0.321668	0.378681	0.359648	0.391865	0.368689	0.324707	0.34333	0.33592
P01702	IGLV1-51.P01702	20/14/16/21/19/20	100	TRUE	0.047458	-0.532151	-0.418784	-0.256992	-0.0566398	-0.0588708	0.265227	0.340895	0.291601	0.252824	0.290835	0.26525	(-0.479, 0.574)	(-1.209, 0.144)	(-0.997, 0.16)	(-0.759, 0.245)	(-0.634, 0.521)	(-0.585, 0.468)	0.579609	0.466242	0.30445	0.104098	0.106329	-0.113367	-0.275159	-0.475511	-0.47328	-0.161792	-0.362145	-0.359914	-0.200352	-0.198121	0.00223101	0.430909	0.394498	0.366708	0.395773	0.375253	0.448303	0.425693	0.463783	0.433153	0.384329	0.406317	0.393974
P01708	IGLV2-11.P01708	14/9/10/16/12/13	67.27	TRUE	-0.00481319	-0.798825	-0.57022	-0.0401541	-0.307078	-0.385128	0.367642	0.509829	0.421562	0.328099	0.408373	0.380907	(-0.739, 0.73)	(-1.818, 0.22)	(-1.413, 0.272)	(-0.696, 0.615)	(-1.123, 0.509)	(-1.146, 0.376)	0.794012	0.565407	0.0353409	0.302264	0.380315	-0.228605	-0.758671	-0.491747	-0.413697	-0.530066	-0.263142	-0.185091	0.266923	0.344974	0.0780508	0.617562	0.55237	0.49133	0.559741	0.542231	0.653825	0.605996	0.678616	0.657921	0.53052	0.587198	0.579998
P01719	IGLV2-11.P01719	15/11/14/13/16/16	77.27	TRUE	0.0416758	0.154839	-0.0894119	0.474145	0.461761	0.208142	0.212088	0.267005	0.21722	0.220801	0.219368	0.206563	(-0.381, 0.464)	(-0.377, 0.687)	(-0.522, 0.344)	(0.034, 0.914)	(0.025, 0.899)	(-0.204, 0.62)	-0.113163	0.131088	-0.432469	-0.420086	-0.166466	0.244251	-0.319306	-0.306922	-0.0533032	-0.563557	-0.551173	-0.297554	0.0123835	0.266003	0.253619	0.340757	0.3057	0.307184	0.308844	0.297137	0.34273	0.347573	0.352587	0.335673	0.306893	0.299905	0.295109
P01714	IGLV3-19	20/14/16/21/19/20	100	TRUE	0.0595327	-0.309536	-0.33308	-0.2783	0.0216164	0.0265433	0.252267	0.324237	0.277352	0.240469	0.276623	0.252288	(-0.441, 0.56)	(-0.953, 0.334)	(-0.883, 0.217)	(-0.756, 0.199)	(-0.527, 0.571)	(-0.474, 0.527)	0.369068	0.392612	0.337832	0.0379163	0.0329893	0.0235439	-0.0312362	-0.331152	-0.336079	-0.0547801	-0.354696	-0.359623	-0.299916	-0.304843	-0.00492693	0.409853	0.375221	0.348789	0.376434	0.356916	0.426396	0.404892	0.44112	0.411987	0.365549	0.386463	0.374722
P80748	IGLV3-21	20/14/16/21/19/20	100	TRUE	0.0550736	-0.0329256	-0.0839552	-0.0959231	0.197017	0.335459	0.247783	0.318474	0.272422	0.236195	0.271706	0.247804	(-0.437, 0.547)	(-0.665, 0.599)	(-0.625, 0.457)	(-0.565, 0.373)	(-0.342, 0.736)	(-0.156, 0.827)	0.0879992	0.139029	0.150997	-0.141943	-0.280385	0.0510296	0.0629974	-0.229943	-0.368384	0.0119678	-0.280972	-0.419414	-0.29294	-0.431382	-0.138442	0.402568	0.368552	0.342589	0.369743	0.350572	0.418817	0.397695	0.433279	0.404664	0.359051	0.379593	0.368061
P01717	IGLV3-25	19/12/15/21/19/19	95.45	TRUE	0.0592278	-0.0491143	-0.558409	-0.088747	-0.131894	-0.0632143	0.286391	0.389812	0.317827	0.265557	0.305927	0.286078	(-0.509, 0.628)	(-0.823, 0.725)	(-1.19, 0.073)	(-0.616, 0.439)	(-0.739, 0.476)	(-0.631, 0.505)	0.108342	0.617636	0.147975	0.191122	0.122442	0.509294	0.0396327	0.0827795	0.0141	-0.469662	-0.426515	-0.495194	0.0431468	-0.0255327	-0.0686795	0.482671	0.429239	0.391255	0.423419	0.404825	0.501558	0.471834	0.507365	0.484375	0.411634	0.432012	0.428069
P06317	IGLV6-57.P06317	13/10/12/13/17/15	72.73	TRUE	0.209121	-0.676717	-0.0529086	0.127535	-0.224277	0.156104	0.434348	0.539252	0.436001	0.416325	0.404949	0.401083	(-0.658, 1.076)	(-1.753, 0.399)	(-0.923, 0.817)	(-0.703, 0.958)	(-1.032, 0.584)	(-0.644, 0.956)	0.885839	0.26203	0.0815863	0.433399	0.053017	-0.623808	-0.804252	-0.45244	-0.832822	-0.180444	0.171369	-0.209013	0.351813	-0.0285693	-0.380382	0.692305	0.618197	0.602082	0.601235	0.591669	0.690491	0.683881	0.693385	0.669947	0.602931	0.589976	0.591275
P06318	IGLV6-57.P06318	0/0/0/0/0/0	0	FALSE
P04211	IGLV7-43	20/14/16/21/19/20	100	TRUE	0.017557	-0.460875	0.0131532	-0.240724	-0.113529	0.0614192	0.224155	0.288105	0.246444	0.213672	0.245797	0.224174	(-0.427, 0.462)	(-1.033, 0.111)	(-0.476, 0.502)	(-0.665, 0.183)	(-0.601, 0.374)	(-0.383, 0.506)	0.478432	0.00440381	0.258281	0.131086	-0.0438622	-0.474028	-0.220151	-0.347346	-0.522295	0.253877	0.126683	-0.048266	-0.127194	-0.302143	-0.174949	0.36418	0.333407	0.30992	0.334485	0.317142	0.37888	0.359772	0.391963	0.366077	0.324813	0.343396	0.332964
Q96ID5	IGSF21	0/0/0/0/0/0	0	FALSE
Q969P0	IGSF8	20/14/16/21/19/20	100	TRUE	-0.0732059	-0.398214	0.570921	0.476015	0.263516	0.0258674	0.227466	0.292362	0.250085	0.216829	0.249428	0.227486	(-0.525, 0.378)	(-0.978, 0.182)	(0.075, 1.067)	(0.046, 0.906)	(-0.231, 0.758)	(-0.426, 0.477)	0.325008	-0.644127	-0.549221	-0.336722	-0.0990734	-0.969135	-0.874229	-0.661731	-0.424082	0.0949059	0.307405	0.545053	0.212499	0.450147	0.237649	0.36956	0.338333	0.314499	0.339426	0.321827	0.384477	0.365087	0.397753	0.371485	0.329612	0.348469	0.337883
O95998	IL18BP	16/11/15/14/14/15	77.27	TRUE	-0.0817222	0.468171	0.205976	0.574529	0.433456	0.176738	0.229963	0.301893	0.232917	0.237478	0.264267	0.229262	(-0.54, 0.376)	(-0.133, 1.07)	(-0.258, 0.67)	(0.101, 1.048)	(-0.093, 0.96)	(-0.28, 0.634)	-0.549893	-0.287698	-0.656251	-0.515178	-0.25846	0.262195	-0.106358	0.0347153	0.291433	-0.368553	-0.22748	0.029238	0.141073	0.397791	0.256718	0.377495	0.329862	0.331616	0.357098	0.324184	0.381947	0.386036	0.415872	0.379755	0.331105	0.343043	0.328375
P40189	IL6ST	20/14/16/21/19/20	100	TRUE	-0.0743008	-0.00103425	0.312318	0.0199686	-0.131838	-0.278855	0.259302	0.33328	0.285086	0.247175	0.284337	0.259324	(-0.589, 0.44)	(-0.662, 0.66)	(-0.253, 0.878)	(-0.471, 0.51)	(-0.696, 0.432)	(-0.793, 0.236)	-0.0732666	-0.386619	-0.0942694	0.0575369	0.204554	-0.313352	-0.0210028	0.130803	0.277821	0.292349	0.444155	0.591173	0.151806	0.298824	0.147018	0.421283	0.385685	0.358515	0.386932	0.366869	0.438287	0.416183	0.453422	0.423477	0.375743	0.39724	0.385172
Q12906	ILF3	0/0/0/0/0/0	0	FALSE
Q9NX62	IMPAD1	14/7/13/18/18/14	76.36	TRUE	-0.0456952	1.33417	0.572259	-0.0743449	0.271402	0.296251	0.262604	0.39369	0.261343	0.22353	0.248583	0.259357	(-0.569, 0.478)	(0.55, 2.119)	(0.051, 1.093)	(-0.52, 0.371)	(-0.224, 0.767)	(-0.221, 0.813)	-1.37987	-0.617954	0.0286496	-0.317097	-0.341946	0.761911	1.40852	1.06277	1.03792	0.646604	0.300858	0.276008	-0.345746	-0.370596	-0.0248493	0.473477	0.366114	0.341274	0.357895	0.369824	0.47418	0.459252	0.489122	0.474877	0.340421	0.355537	0.368477
P46940	IQGAP1	0/0/0/0/0/0	0	FALSE
Q02556	IRF8	0/0/0/0/0/0	0	FALSE
O14498	ISLR	20/14/16/21/19/20	100	TRUE	-0.179843	-0.32379	0.0226994	-0.0374744	-0.129342	-0.171676	0.149292	0.191885	0.164138	0.142311	0.163706	0.149305	(-0.476, 0.116)	(-0.705, 0.057)	(-0.303, 0.348)	(-0.32, 0.245)	(-0.454, 0.196)	(-0.468, 0.125)	0.143947	-0.202542	-0.142368	-0.0505005	-0.00816672	-0.346489	-0.286315	-0.194447	-0.152114	0.0601738	0.152042	0.194375	0.0918678	0.134202	0.0423338	0.242552	0.222057	0.206414	0.222775	0.211224	0.252343	0.239616	0.261056	0.243815	0.216333	0.22871	0.221762
P05556	ITGB1	0/0/0/0/0/0	0	FALSE
P19827	ITIH1	20/14/16/21/19/20	100	TRUE	0.0204779	-0.0642152	-0.0189095	0.105284	0.43045	0.37827	0.203841	0.261996	0.224111	0.194309	0.223522	0.203859	(-0.384, 0.425)	(-0.584, 0.456)	(-0.464, 0.426)	(-0.28, 0.491)	(-0.013, 0.874)	(-0.026, 0.783)	0.0846932	0.0393874	-0.0848065	-0.409972	-0.357792	-0.0453057	-0.1695	-0.494665	-0.442485	-0.124194	-0.449359	-0.397179	-0.325165	-0.272985	0.0521797	0.331177	0.303193	0.281835	0.304173	0.288402	0.344545	0.327168	0.356442	0.332902	0.295378	0.312277	0.30279
P19823	ITIH2	20/14/16/21/19/20	100	TRUE	0.0129364	0.111563	-0.0634358	0.214313	0.554763	0.330905	0.186395	0.239573	0.20493	0.177678	0.204391	0.186411	(-0.357, 0.383)	(-0.364, 0.587)	(-0.47, 0.343)	(-0.138, 0.567)	(0.149, 0.96)	(-0.039, 0.701)	-0.0986265	0.0763721	-0.201377	-0.541827	-0.317969	0.174999	-0.102751	-0.4432	-0.219342	-0.277749	-0.618199	-0.394341	-0.34045	-0.116592	0.223858	0.302833	0.277244	0.257713	0.27814	0.263718	0.315056	0.299167	0.325935	0.30441	0.270097	0.28555	0.276875
Q06033	ITIH3	19/14/16/20/19/20	98.18	TRUE	0.00100635	-0.471063	0.0506547	0.0463881	0.109645	-0.260123	0.259844	0.324225	0.277509	0.246225	0.277297	0.252495	(-0.515, 0.517)	(-1.115, 0.173)	(-0.5, 0.602)	(-0.442, 0.535)	(-0.441, 0.66)	(-0.761, 0.241)	0.472069	-0.0496484	-0.0453817	-0.108638	0.261129	-0.521718	-0.517451	-0.580707	-0.21094	0.00426669	-0.0589898	0.310778	-0.0632565	0.306511	0.369767	0.413258	0.3791	0.358033	0.38209	0.362649	0.426685	0.408423	0.441667	0.412413	0.370124	0.386883	0.375113
Q14624	ITIH4	20/14/16/21/19/20	100	TRUE	-0.00523623	-0.291193	0.219986	0.0277508	0.455535	0.143915	0.220644	0.283593	0.242585	0.210326	0.241947	0.220663	(-0.443, 0.433)	(-0.854, 0.272)	(-0.261, 0.701)	(-0.39, 0.445)	(-0.025, 0.936)	(-0.294, 0.582)	0.285956	-0.225222	-0.032987	-0.460771	-0.149151	-0.511178	-0.318943	-0.746728	-0.435107	0.192235	-0.23555	0.0760709	-0.427784	-0.116164	0.31162	0.358477	0.328186	0.305067	0.329247	0.312175	0.372946	0.354137	0.385824	0.360344	0.319726	0.338019	0.32775
Q86UX2	ITIH5	20/14/16/21/19/20	100	TRUE	-0.0770248	-0.745397	-0.185232	-0.652299	-0.531908	-0.71282	0.256626	0.32984	0.282144	0.244625	0.281403	0.256648	(-0.586, 0.432)	(-1.4, -0.091)	(-0.745, 0.375)	(-1.138, -0.167)	(-1.09, 0.027)	(-1.222, -0.204)	0.668372	0.108207	0.575274	0.454883	0.635796	-0.560166	-0.0930982	-0.213489	-0.032577	0.467067	0.346677	0.527589	-0.120391	0.0605212	0.180912	0.416935	0.381705	0.354816	0.382939	0.363084	0.433765	0.411888	0.448743	0.419107	0.371866	0.393141	0.381198
Q9Y287	ITM2B	0/0/0/0/0/0	0	FALSE
P57087	JAM2	4/3/1/1/4/4	15.45	TRUE	-0.0201745	0.0130847	0.146536	-0.733546	-0.0474357	-0.540882	0.658102	0.847514	1.14887	1.19477	0.751175	0.577778	(-1.538, 1.497)	(-1.941, 1.967)	(-2.503, 2.796)	(-3.489, 2.022)	(-1.78, 1.685)	(-1.873, 0.791)	-0.0332592	-0.166711	0.713371	0.0272612	0.520708	-0.133451	0.74663	0.0605204	0.553967	0.880082	0.193972	0.687418	-0.68611	-0.192664	0.493446	0.933473	1.36883	1.45595	1.11478	0.851835	1.55296	1.67143	1.37951	0.950304	1.53972	1.22697	1.36208
Q9BX67	JAM3	0/0/0/0/0/0	0	FALSE
P01591	JCHAIN	18/11/14/20/16/18	88.18	TRUE	0.0337949	0.00359482	-0.290512	0.260847	0.236391	-0.0963315	0.232882	0.325418	0.258357	0.215708	0.260125	0.233147	(-0.429, 0.497)	(-0.643, 0.651)	(-0.804, 0.223)	(-0.168, 0.69)	(-0.281, 0.754)	(-0.56, 0.367)	0.0302001	0.324306	-0.227052	-0.202596	0.130126	0.294106	-0.257252	-0.232796	0.0999264	-0.551358	-0.526902	-0.19418	0.024456	0.357178	0.332722	0.400441	0.347349	0.316988	0.347648	0.329496	0.413811	0.392265	0.428439	0.402234	0.335471	0.365046	0.34859
P41229	KDM5C	19/13/16/19/18/19	94.55	TRUE	0.044083	-0.111461	-0.172628	0.338578	0.173079	0.147756	0.200107	0.260142	0.213931	0.195107	0.218698	0.200244	(-0.353, 0.442)	(-0.628, 0.405)	(-0.598, 0.252)	(-0.049, 0.726)	(-0.261, 0.607)	(-0.25, 0.545)	0.155544	0.216711	-0.294495	-0.128996	-0.103673	0.0611667	-0.450039	-0.28454	-0.259218	-0.511206	-0.345707	-0.320384	0.165499	0.190822	0.0253222	0.327212	0.293662	0.280047	0.299466	0.283428	0.33645	0.32687	0.349811	0.328138	0.288619	0.301454	0.291754
Q5VV43	KIAA0319	0/0/0/0/0/0	0	FALSE
Q8N8K9	KIAA1958	20/14/16/21/19/20	100	TRUE	-0.0875765	-0.136261	-0.257154	-0.204782	-0.0131934	-0.518953	0.251093	0.322728	0.276061	0.23935	0.275335	0.251114	(-0.586, 0.411)	(-0.777, 0.504)	(-0.805, 0.291)	(-0.68, 0.27)	(-0.56, 0.533)	(-1.017, -0.021)	0.0486841	0.169578	0.117206	-0.074383	0.431376	0.120894	0.0685216	-0.123067	0.382692	-0.0523722	-0.243961	0.261798	-0.191589	0.314171	0.505759	0.407945	0.373475	0.347165	0.374682	0.355255	0.424412	0.403007	0.439067	0.41007	0.363847	0.384664	0.372978
O60282	KIF5C	19/14/16/20/19/19	97.27	TRUE	0.0723793	-0.113628	-0.224316	-0.749563	0.161907	-0.153581	0.239421	0.298964	0.255901	0.227082	0.25617	0.239654	(-0.403, 0.548)	(-0.707, 0.48)	(-0.732, 0.284)	(-1.2, -0.299)	(-0.347, 0.67)	(-0.629, 0.322)	0.186007	0.296695	0.821942	-0.0895279	0.22596	0.110688	0.635935	-0.275535	0.0399531	0.525247	-0.386223	-0.0707351	-0.91147	-0.595982	0.315488	0.382452	0.351687	0.330438	0.353482	0.339366	0.393554	0.376093	0.407777	0.382878	0.341044	0.356982	0.348943
P10721	KIT	20/14/16/21/19/20	100	TRUE	-0.0727826	0.213693	-0.032758	-0.270516	0.337949	-0.603523	0.281636	0.361986	0.309642	0.268466	0.308828	0.281661	(-0.632, 0.486)	(-0.505, 0.932)	(-0.647, 0.582)	(-0.803, 0.262)	(-0.275, 0.951)	(-1.162, -0.045)	-0.286476	-0.0400246	0.197734	-0.410732	0.53074	0.246451	0.484209	-0.124256	0.817216	0.237758	-0.370707	0.570765	-0.608465	0.333006	0.941472	0.457569	0.418906	0.389396	0.420259	0.398469	0.476039	0.45203	0.492477	0.459952	0.408107	0.431456	0.418348
Q9UBX7	KLK11	9/7/6/14/8/8	47.27	TRUE	-0.0967672	0.53508	0.972042	0.920778	0.650784	0.329151	0.58245	0.679064	0.669332	0.437514	0.606513	0.580589	(-1.272, 1.079)	(-0.835, 1.905)	(-0.379, 2.323)	(0.038, 1.804)	(-0.573, 1.875)	(-0.843, 1.501)	-0.631847	-1.06881	-1.01755	-0.747551	-0.425918	-0.436962	-0.385698	-0.115704	0.205929	0.0512633	0.321258	0.642891	0.269995	0.591628	0.321633	0.896193	0.892138	0.727295	0.851167	0.817244	0.945114	0.80127	0.932062	0.90206	0.797626	0.90683	0.891932
Q92876	KLK6	20/14/16/21/19/20	100	TRUE	-0.10875	-0.199331	0.386254	0.0776887	0.0813188	-0.124766	0.257725	0.331254	0.283353	0.245673	0.282609	0.257748	(-0.62, 0.403)	(-0.857, 0.458)	(-0.176, 0.949)	(-0.41, 0.565)	(-0.48, 0.642)	(-0.636, 0.387)	0.0905808	-0.495004	-0.186439	-0.190069	0.0160157	-0.585585	-0.27702	-0.28065	-0.074565	0.308565	0.304935	0.51102	-0.00363004	0.202455	0.206085	0.418722	0.38334	0.356336	0.384579	0.364639	0.435623	0.413653	0.450665	0.420902	0.373459	0.394825	0.382831
P03952	KLKB1	20/14/16/21/19/20	100	TRUE	0.0436793	-0.482005	-0.239763	-0.0951235	0.00471278	0.14696	0.240567	0.309201	0.264489	0.229317	0.263794	0.240588	(-0.434, 0.521)	(-1.096, 0.132)	(-0.765, 0.285)	(-0.55, 0.36)	(-0.519, 0.528)	(-0.33, 0.624)	0.525685	0.283443	0.138803	0.0389665	-0.10328	-0.242242	-0.386882	-0.486718	-0.628965	-0.14464	-0.244476	-0.386723	-0.0998363	-0.242083	-0.142247	0.390845	0.35782	0.332613	0.358976	0.340363	0.406622	0.386114	0.420662	0.392881	0.348596	0.36854	0.357344
P01042	KNG1	20/14/16/21/19/20	100	TRUE	0.0409571	-0.00198319	0.103825	-0.153361	0.293368	0.384252	0.259951	0.334114	0.2858	0.247795	0.285049	0.259974	(-0.475, 0.557)	(-0.665, 0.661)	(-0.463, 0.671)	(-0.645, 0.338)	(-0.272, 0.859)	(-0.132, 0.9)	0.0429403	-0.0628679	0.194319	-0.252411	-0.343294	-0.105808	0.151378	-0.295351	-0.386235	0.257187	-0.189543	-0.280427	-0.446729	-0.537613	-0.0908837	0.422338	0.386651	0.359413	0.387901	0.367788	0.439385	0.417226	0.454557	0.424537	0.376684	0.398235	0.386137
P01042-2	KNG1.isoform2	20/14/16/21/19/20	100	TRUE	0.0260492	0.0913425	-0.0552361	-0.230328	0.22598	0.0264471	0.298271	0.383366	0.32793	0.284322	0.327069	0.298297	(-0.566, 0.618)	(-0.669, 0.852)	(-0.706, 0.596)	(-0.795, 0.334)	(-0.423, 0.875)	(-0.566, 0.618)	-0.0652932	0.0812854	0.256378	-0.199931	-0.000397863	0.146579	0.321671	-0.134638	0.0648954	0.175092	-0.281216	-0.0816832	-0.456309	-0.256775	0.199533	0.484595	0.443648	0.412395	0.445081	0.422004	0.504155	0.478729	0.521564	0.487119	0.432212	0.456939	0.443058
Q14974	KPNB1	0/0/0/0/0/0	0	FALSE
P04264	KRT1	20/14/16/21/19/20	100	TRUE	0.00671004	-0.151965	-0.193819	-0.221572	-0.330144	-0.156631	0.171401	0.220301	0.188445	0.163385	0.18795	0.171416	(-0.333, 0.347)	(-0.589, 0.285)	(-0.568, 0.18)	(-0.546, 0.103)	(-0.703, 0.043)	(-0.497, 0.184)	0.158675	0.200529	0.228282	0.336854	0.163342	0.041854	0.0696077	0.178179	0.0046669	0.0277538	0.136325	-0.0371871	0.108572	-0.0649408	-0.173512	0.278472	0.254942	0.236982	0.255766	0.242504	0.289712	0.275101	0.299716	0.279922	0.24837	0.26258	0.254603
P13645	KRT10	20/14/16/21/19/20	100	TRUE	0.0254987	-0.096016	-0.230069	-0.29709	-0.2505	0.0164494	0.18519	0.238023	0.203605	0.176529	0.20307	0.185206	(-0.342, 0.393)	(-0.568, 0.376)	(-0.634, 0.174)	(-0.647, 0.053)	(-0.653, 0.152)	(-0.351, 0.384)	0.121515	0.255568	0.322589	0.275999	0.00904931	0.134053	0.201074	0.154484	-0.112465	0.0670209	0.0204304	-0.246519	-0.0465905	-0.31354	-0.266949	0.300874	0.275451	0.256047	0.276341	0.262013	0.313018	0.297232	0.323827	0.302441	0.26835	0.283703	0.275084
P13646	KRT13	6/7/6/10/5/11	40.91	TRUE	0.0436344	0.185104	-0.595695	-0.0828809	-0.820319	-0.825732	0.336084	0.347167	0.322831	0.236309	0.359583	0.225131	(-0.639, 0.727)	(-0.52, 0.891)	(-1.252, 0.06)	(-0.563, 0.397)	(-1.551, -0.09)	(-1.283, -0.368)	-0.14147	0.639329	0.126515	0.863953	0.869366	0.780799	0.267985	1.00542	1.01084	-0.512814	0.224624	0.230037	0.737438	0.742851	0.00541281	0.485444	0.478014	0.414035	0.494768	0.400927	0.478872	0.422838	0.525875	0.415259	0.391958	0.465698	0.400385
P02533	KRT14	20/14/16/21/19/20	100	TRUE	0.0109172	0.0431716	-0.0392161	-0.148844	-0.256581	-0.137101	0.178735	0.229727	0.196508	0.170376	0.195992	0.17875	(-0.344, 0.366)	(-0.413, 0.499)	(-0.429, 0.351)	(-0.487, 0.189)	(-0.646, 0.132)	(-0.492, 0.218)	-0.0322544	0.0501333	0.159761	0.267498	0.148018	0.0823877	0.192016	0.299753	0.180272	0.109628	0.217365	0.0978848	0.107737	-0.0117431	-0.11948	0.290387	0.26585	0.247122	0.266709	0.252881	0.302109	0.286872	0.312541	0.2919	0.258997	0.273815	0.265497
P08779	KRT16	20/14/16/18/18/20	96.36	TRUE	0.0209487	0.0320908	0.0693771	-0.0157882	-0.244957	-0.100064	0.169925	0.218371	0.186835	0.174526	0.190437	0.169953	(-0.316, 0.358)	(-0.401, 0.466)	(-0.302, 0.44)	(-0.362, 0.331)	(-0.623, 0.133)	(-0.438, 0.237)	-0.0111421	-0.0484284	0.0367369	0.265906	0.121012	-0.0372863	0.047879	0.277048	0.132155	0.0851653	0.314334	0.169441	0.229169	0.0842755	-0.144893	0.276103	0.252797	0.243593	0.256552	0.240424	0.287317	0.279718	0.2995	0.277558	0.255751	0.26298	0.252443
Q04695	KRT17	19/13/14/18/17/15	87.27	TRUE	0.0255361	0.0469309	-0.0282745	-0.150159	-0.437434	-0.152237	0.203036	0.266196	0.233103	0.202605	0.226679	0.234539	(-0.378, 0.429)	(-0.482, 0.576)	(-0.492, 0.435)	(-0.553, 0.253)	(-0.888, 0.013)	(-0.619, 0.314)	-0.0213948	0.0538106	0.175695	0.46297	0.177773	0.0752054	0.19709	0.484365	0.199168	0.121885	0.409159	0.123963	0.287274	0.00207797	-0.285196	0.332678	0.309445	0.286797	0.307897	0.310813	0.351678	0.334317	0.359217	0.360602	0.308729	0.319256	0.335623
P05783	KRT18	20/14/14/18/18/19	93.64	TRUE	0.0350084	0.250473	-0.231329	0.484603	-0.19524	-0.625116	0.344229	0.44386	0.402875	0.353402	0.387834	0.35409	(-0.649, 0.719)	(-0.631, 1.132)	(-1.032, 0.569)	(-0.217, 1.187)	(-0.966, 0.575)	(-1.328, 0.078)	-0.215465	0.266337	-0.449595	0.230248	0.660124	0.481802	-0.23413	0.445713	0.875589	-0.715932	-0.0360886	0.393787	0.679843	1.10972	0.429876	0.559377	0.529636	0.49338	0.522245	0.494412	0.596898	0.567637	0.611514	0.571349	0.536032	0.556991	0.536364
P35908	KRT2	20/14/16/21/19/20	100	TRUE	0.018349	-0.0500925	-0.284723	-0.346532	-0.247292	0.0551742	0.212595	0.273248	0.233735	0.202653	0.233121	0.212613	(-0.404, 0.44)	(-0.592, 0.492)	(-0.749, 0.179)	(-0.749, 0.056)	(-0.71, 0.215)	(-0.367, 0.477)	0.0684415	0.303072	0.364881	0.265641	-0.0368252	0.234631	0.29644	0.1972	-0.105267	0.0618088	-0.0374312	-0.339897	-0.09924	-0.401706	-0.302466	0.345399	0.316214	0.293938	0.317235	0.300787	0.359341	0.341218	0.371749	0.347198	0.308062	0.325687	0.315793
P13647	KRT5	20/14/16/20/19/19	98.18	TRUE	0.00812739	-0.11469	-0.248968	-0.0719599	-0.298624	-0.162737	0.167782	0.216156	0.184795	0.163654	0.18369	0.17277	(-0.325, 0.341)	(-0.544, 0.314)	(-0.616, 0.118)	(-0.397, 0.253)	(-0.663, 0.066)	(-0.506, 0.18)	0.122817	0.257096	0.0800873	0.306751	0.170865	0.134279	-0.0427297	0.183934	0.0480476	-0.177008	0.0496554	-0.0862312	0.226664	0.0907773	-0.135887	0.272651	0.24961	0.234463	0.250374	0.241054	0.283551	0.271432	0.293546	0.27855	0.24597	0.257127	0.253975
P02538	KRT6A	20/13/16/20/18/19	96.36	TRUE	0.01535	0.188682	-0.0278581	-0.133609	-0.214232	-0.102605	0.192096	0.259471	0.211506	0.187418	0.2151	0.197912	(-0.366, 0.397)	(-0.327, 0.704)	(-0.448, 0.392)	(-0.506, 0.239)	(-0.641, 0.213)	(-0.496, 0.29)	-0.173332	0.0432081	0.148959	0.229582	0.117955	0.21654	0.322291	0.402913	0.291287	0.105751	0.186373	0.074747	0.0806224	-0.031004	-0.111626	0.321724	0.285834	0.268477	0.290089	0.27602	0.334824	0.320627	0.350397	0.328487	0.281517	0.297462	0.290819
P04259	KRT6B	20/14/16/21/19/20	100	TRUE	0.0143513	0.00359218	-0.220615	-0.226994	-0.301067	-0.137007	0.164307	0.211183	0.180645	0.156623	0.180171	0.164321	(-0.312, 0.34)	(-0.415, 0.423)	(-0.579, 0.138)	(-0.538, 0.084)	(-0.659, 0.056)	(-0.463, 0.189)	0.0107591	0.234966	0.241346	0.315419	0.151359	0.224207	0.230586	0.304659	0.140599	0.00637934	0.0804523	-0.0836078	0.0740729	-0.0899871	-0.16406	0.266947	0.24439	0.227174	0.24518	0.232467	0.277722	0.263715	0.287312	0.268337	0.23809	0.251712	0.244065
P08729	KRT7	18/13/15/21/19/19	95.45	TRUE	-0.0127147	-0.20285	-0.38961	-0.189955	-0.414346	-0.185496	0.19286	0.234267	0.206424	0.173437	0.200348	0.187288	(-0.396, 0.37)	(-0.668, 0.262)	(-0.799, 0.02)	(-0.534, 0.154)	(-0.812, -0.017)	(-0.557, 0.186)	0.190135	0.376895	0.17724	0.401631	0.172782	0.18676	-0.0128952	0.211496	-0.0173536	-0.199655	0.0247363	-0.204113	0.224391	-0.00445846	-0.22885	0.301724	0.283298	0.260082	0.282539	0.269444	0.311123	0.292282	0.319652	0.302074	0.268585	0.285318	0.278787
Q3SY84	KRT71	18/13/14/16/15/17	84.55	TRUE	0.029921	-0.246993	-0.369783	-0.487611	-0.281679	-0.208373	0.199743	0.253	0.222733	0.206017	0.229387	0.20566	(-0.368, 0.427)	(-0.75, 0.256)	(-0.813, 0.073)	(-0.898, -0.078)	(-0.738, 0.175)	(-0.618, 0.201)	0.276914	0.399704	0.517532	0.3116	0.238294	0.12279	0.240618	0.0346862	-0.0386204	0.117828	-0.0881038	-0.16141	-0.205932	-0.279238	-0.0733066	0.32291	0.300273	0.28665	0.30497	0.286685	0.336206	0.325678	0.351042	0.326091	0.304657	0.31476	0.303187
Q8N1N4	KRT78	20/11/15/19/17/20	92.73	TRUE	-0.00718867	-0.0885328	0.137576	-0.61521	-0.244199	-0.00976809	0.236247	0.347128	0.269823	0.236804	0.272444	0.236203	(-0.477, 0.462)	(-0.778, 0.601)	(-0.398, 0.674)	(-1.086, -0.145)	(-0.785, 0.297)	(-0.479, 0.459)	0.0813441	-0.144764	0.608022	0.23701	0.00257942	-0.226108	0.526678	0.155666	-0.0787647	0.752786	0.381775	0.147344	-0.371011	-0.605442	-0.234431	0.41911	0.358883	0.33479	0.362853	0.334207	0.437526	0.420524	0.449144	0.420281	0.356972	0.376656	0.358121
P05787	KRT8	18/13/15/20/14/16	87.27	TRUE	-0.0129551	0.281724	0.403243	0.404567	-0.122152	0.402676	0.275824	0.348195	0.294532	0.253788	0.325358	0.283908	(-0.561, 0.535)	(-0.411, 0.974)	(-0.182, 0.989)	(-0.1, 0.909)	(-0.769, 0.525)	(-0.162, 0.967)	-0.29468	-0.416199	-0.417522	0.109197	-0.415631	-0.121519	-0.122843	0.403876	-0.120952	-0.00132394	0.525395	0.000567341	0.526719	0.00189128	-0.524828	0.442295	0.404845	0.375578	0.432327	0.394964	0.455312	0.432213	0.489977	0.448964	0.388104	0.434944	0.410435
P35527	KRT9	20/14/16/21/19/20	100	TRUE	-0.00489748	-0.177416	-0.233567	-0.267746	-0.349194	-0.256492	0.17234	0.221508	0.189477	0.16428	0.188979	0.172355	(-0.347, 0.337)	(-0.617, 0.262)	(-0.61, 0.142)	(-0.594, 0.058)	(-0.724, 0.026)	(-0.599, 0.086)	0.172519	0.22867	0.262849	0.344296	0.251595	0.056151	0.0903302	0.171777	0.0790762	0.0341792	0.115626	0.0229252	0.0814473	-0.011254	-0.0927013	0.279997	0.256338	0.23828	0.257167	0.243833	0.291299	0.276608	0.301358	0.281456	0.24973	0.264018	0.255997
Q86UP2	KTN1	0/0/0/0/0/0	0	FALSE
Q16719	KYNU	0/0/0/0/0/0	0	FALSE
P32004	L1CAM	20/14/16/21/19/20	100	TRUE	-0.0836186	-0.13826	0.453456	0.341415	0.179889	-0.252606	0.224055	0.287977	0.246335	0.213577	0.245688	0.224075	(-0.528, 0.361)	(-0.71, 0.433)	(-0.035, 0.942)	(-0.082, 0.765)	(-0.308, 0.667)	(-0.697, 0.192)	0.0546412	-0.537074	-0.425034	-0.263508	0.168987	-0.591716	-0.479675	-0.318149	0.114346	0.112041	0.273567	0.706061	0.161526	0.594021	0.432495	0.364018	0.333259	0.309783	0.334336	0.317001	0.378711	0.359612	0.391789	0.365914	0.324669	0.343244	0.332816
Q6GTX8	LAIR1	8/7/12/5/8/12	47.27	TRUE	0.315076	0.801861	-0.440501	0.369779	-0.390402	-0.121684	0.377457	0.433925	0.290421	0.446262	0.388446	0.300186	(-0.447, 1.077)	(-0.074, 1.678)	(-1.027, 0.146)	(-0.531, 1.27)	(-1.174, 0.394)	(-0.727, 0.484)	-0.486784	0.755577	-0.054703	0.705479	0.43676	1.24236	0.432081	1.19226	0.923545	-0.81028	-0.0500982	-0.318817	0.760182	0.491463	-0.268719	0.566103	0.47577	0.583875	0.550075	0.487768	0.520458	0.619626	0.617878	0.549852	0.535049	0.478747	0.422781
P24043	LAMA2	20/11/15/20/19/18	93.64	TRUE	-0.013152	-0.315119	0.370479	-0.0761614	-0.155639	-0.451594	0.226203	0.325099	0.258698	0.220933	0.251213	0.242656	(-0.462, 0.436)	(-0.961, 0.331)	(-0.143, 0.884)	(-0.515, 0.363)	(-0.655, 0.343)	(-0.934, 0.03)	0.301967	-0.383631	0.0630094	0.142487	0.438442	-0.685598	-0.238958	-0.15948	0.136475	0.44664	0.526118	0.822073	0.0794778	0.375433	0.295955	0.393483	0.343438	0.315974	0.341078	0.333177	0.416667	0.392603	0.433778	0.414923	0.337741	0.354273	0.355876
P07942	LAMB1	16/10/14/17/16/14	79.09	TRUE	-0.0736965	-0.683945	-0.24633	-0.944438	-1.00526	-1.14368	0.386123	0.510502	0.402176	0.362896	0.412834	0.415228	(-0.843, 0.695)	(-1.701, 0.333)	(-1.047, 0.555)	(-1.667, -0.222)	(-1.827, -0.183)	(-1.971, -0.317)	0.610248	0.172634	0.870742	0.931566	1.06999	-0.437615	0.260493	0.321318	0.459737	0.698108	0.758932	0.897352	0.0608245	0.199244	0.13842	0.640421	0.556618	0.529994	0.562715	0.566908	0.64653	0.623318	0.681727	0.662111	0.541219	0.574923	0.578804
P55268	LAMB2	8/6/8/7/6/11	41.82	TRUE	-0.0343602	0.287025	1.35889	3.02734	0.449295	-0.44933	1.6559	1.92416	1.51422	1.62289	1.89655	1.36112	(-3.393, 3.324)	(-3.615, 4.189)	(-1.712, 4.43)	(-0.264, 6.319)	(-3.397, 4.296)	(-3.21, 2.311)	-0.321385	-1.39325	-3.0617	-0.483655	0.41497	-1.07187	-2.74032	-0.16227	0.736355	-1.66845	0.909598	1.80822	2.57805	3.47667	0.898625	2.5073	2.23489	2.29421	2.61737	2.2164	2.44099	2.50253	2.74989	2.39843	2.21372	2.43294	2.05093
P11047	LAMC1	20/14/16/21/19/20	100	TRUE	-0.0180147	-1.07649	0.513005	-0.256483	-0.51892	-0.736488	0.292979	0.376565	0.322112	0.279278	0.321266	0.293004	(-0.599, 0.563)	(-1.824, -0.329)	(-0.126, 1.152)	(-0.811, 0.298)	(-1.156, 0.119)	(-1.318, -0.155)	1.05847	-0.53102	0.238468	0.500905	0.718473	-1.58949	-0.820006	-0.55757	-0.340001	0.769488	1.03192	1.24949	0.262437	0.480005	0.217568	0.475998	0.435777	0.405078	0.437185	0.414517	0.495211	0.470236	0.512311	0.478476	0.424543	0.448832	0.435197
P11279	LAMP1	17/11/15/18/16/19	87.27	TRUE	-0.0842007	0.280115	0.217552	0.312088	0.253042	0.0252986	0.186126	0.25185	0.193404	0.175056	0.202575	0.175692	(-0.454, 0.286)	(-0.221, 0.781)	(-0.167, 0.602)	(-0.036, 0.66)	(-0.15, 0.656)	(-0.324, 0.375)	-0.364316	-0.301753	-0.396288	-0.337242	-0.109499	0.0625628	-0.0319726	0.0270732	0.254816	-0.0945354	-0.0354896	0.192254	0.0590458	0.286789	0.227743	0.311184	0.26846	0.255378	0.278961	0.256752	0.316788	0.306226	0.333351	0.309417	0.260568	0.277947	0.261591
P13473	LAMP2	18/13/16/19/19/19	94.55	TRUE	-0.0838918	0.080696	0.292158	0.217723	-0.0721949	0.0411028	0.236767	0.302294	0.246259	0.224537	0.247826	0.230017	(-0.554, 0.386)	(-0.52, 0.681)	(-0.197, 0.781)	(-0.228, 0.664)	(-0.564, 0.42)	(-0.416, 0.498)	-0.164588	-0.376049	-0.301615	-0.0116969	-0.124995	-0.211462	-0.137027	0.152891	0.0395932	0.0744345	0.364353	0.251055	0.289918	0.17662	-0.113298	0.383641	0.342344	0.326685	0.344072	0.330146	0.390801	0.378292	0.408205	0.379345	0.331626	0.344318	0.336739
O43813	LANCL1	0/0/0/0/0/0	0	FALSE
P18428	LBP	15/10/15/17/17/18	83.64	TRUE	-0.0265389	-0.536657	0.421558	0.654623	0.462949	0.120819	0.454333	0.575777	0.445206	0.412749	0.453096	0.411666	(-0.931, 0.877)	(-1.682, 0.609)	(-0.464, 1.307)	(-0.167, 1.476)	(-0.439, 1.364)	(-0.698, 0.94)	0.510119	-0.448097	-0.681162	-0.489487	-0.147357	-0.958215	-1.19128	-0.999606	-0.657476	-0.233065	-0.0413906	0.300739	0.191674	0.533804	0.34213	0.729559	0.633744	0.613726	0.645324	0.613859	0.728329	0.711493	0.756891	0.708489	0.603104	0.622013	0.608738
P04180	LCAT	20/14/16/21/19/20	100	TRUE	-0.0970756	-0.344214	0.0680491	-0.251601	-0.118221	-0.580777	0.260688	0.335062	0.286611	0.248497	0.285857	0.260711	(-0.614, 0.42)	(-1.009, 0.321)	(-0.501, 0.637)	(-0.745, 0.242)	(-0.685, 0.449)	(-1.098, -0.063)	0.247138	-0.165125	0.154526	0.0211459	0.483702	-0.412263	-0.0926123	-0.225992	0.236564	0.31965	0.186271	0.648826	-0.13338	0.329176	0.462556	0.423535	0.387747	0.360432	0.389	0.368831	0.440631	0.418408	0.455846	0.425741	0.377752	0.399364	0.387232
P13796	LCP1	20/13/16/21/19/20	99.09	TRUE	-0.0537843	0.28942	0.046639	0.278127	0.162319	0.242334	0.172547	0.230579	0.18975	0.164481	0.189203	0.172546	(-0.396, 0.289)	(-0.168, 0.747)	(-0.33, 0.423)	(-0.048, 0.605)	(-0.213, 0.538)	(-0.1, 0.585)	-0.343204	-0.100423	-0.331911	-0.216103	-0.296118	0.242781	0.011293	0.127101	0.0470859	-0.231488	-0.11568	-0.195695	0.115808	0.035793	-0.0800151	0.287352	0.256639	0.238559	0.257543	0.244116	0.298088	0.283786	0.307007	0.288615	0.25002	0.264369	0.256295
P00338	LDHA	20/14/16/21/19/20	100	TRUE	-0.0157143	0.201313	0.435746	0.549316	0.337134	-0.0291531	0.180639	0.232175	0.198602	0.172192	0.19808	0.180655	(-0.374, 0.343)	(-0.259, 0.662)	(0.042, 0.83)	(0.208, 0.891)	(-0.056, 0.73)	(-0.388, 0.329)	-0.217028	-0.45146	-0.56503	-0.352849	0.0134388	-0.234433	-0.348003	-0.135821	0.230466	-0.11357	0.0986119	0.464899	0.212182	0.578469	0.366287	0.293481	0.268683	0.249755	0.269551	0.255575	0.305327	0.289929	0.315871	0.29501	0.261757	0.276732	0.268325
P07195	LDHB	20/14/16/21/19/20	100	TRUE	-0.0941432	0.103322	0.775132	0.667155	0.548568	-0.154004	0.285666	0.367165	0.314072	0.272306	0.313246	0.28569	(-0.661, 0.473)	(-0.625, 0.832)	(0.152, 1.398)	(0.127, 1.208)	(-0.073, 1.17)	(-0.721, 0.413)	-0.197465	-0.869275	-0.761298	-0.642711	0.0598603	-0.67181	-0.563833	-0.445246	0.257325	0.107977	0.226564	0.929135	0.118587	0.821159	0.702572	0.464115	0.424899	0.394966	0.426272	0.40417	0.482849	0.458497	0.499522	0.466532	0.413946	0.437628	0.424333
P09382	LGALS1	16/14/14/21/17/19	91.82	TRUE	-0.0441409	-0.0315585	-0.423899	0.00207497	-0.0562954	0.0557639	0.256237	0.301258	0.275097	0.222885	0.269052	0.240578	(-0.553, 0.465)	(-0.63, 0.567)	(-0.97, 0.123)	(-0.441, 0.445)	(-0.591, 0.478)	(-0.422, 0.534)	-0.0125824	0.379758	-0.0462158	0.0121545	-0.0999048	0.39234	-0.0336334	0.0247369	-0.0873224	-0.425974	-0.367603	-0.479662	0.0583703	-0.0536889	-0.112059	0.393595	0.378754	0.341057	0.378518	0.352318	0.407865	0.375585	0.417974	0.388178	0.352203	0.378578	0.364988
P17931	LGALS3	8/4/5/11/6/4	34.55	TRUE	0.173477	0.616433	-0.292006	-0.186521	-0.249803	-0.145512	0.378269	0.559696	0.435171	0.290573	0.445215	0.501933	(-0.601, 0.948)	(-0.53, 1.763)	(-1.183, 0.599)	(-0.782, 0.409)	(-1.162, 0.662)	(-1.174, 0.883)	-0.442956	0.465483	0.359998	0.42328	0.31899	0.908439	0.802954	0.866236	0.761946	-0.105485	-0.0422029	-0.146493	0.0632819	-0.0410084	-0.10429	0.660933	0.557093	0.475849	0.615766	0.650336	0.699807	0.62418	0.748468	0.775464	0.52389	0.642279	0.67797
Q08380	LGALS3BP	20/14/16/21/19/20	100	TRUE	-0.0405395	-0.163983	0.36523	-0.278569	-0.290841	-0.113281	0.303084	0.389552	0.333222	0.28891	0.332346	0.30311	(-0.642, 0.561)	(-0.937, 0.609)	(-0.296, 1.026)	(-0.852, 0.295)	(-0.95, 0.369)	(-0.715, 0.488)	0.123444	-0.40577	0.23803	0.250301	0.0727413	-0.529213	0.114586	0.126858	-0.0507022	0.643799	0.656071	0.478511	0.0122712	-0.165289	-0.17756	0.492415	0.450806	0.419049	0.452263	0.428814	0.51229	0.486454	0.52998	0.494979	0.439186	0.464312	0.450207
Q96FE5	LINGO1	20/13/14/20/19/20	96.36	TRUE	-0.0467366	0.0537035	0.483993	0.0199965	-0.327397	-0.235636	0.181067	0.24213	0.211814	0.176597	0.198573	0.181033	(-0.406, 0.313)	(-0.427, 0.534)	(0.063, 0.905)	(-0.331, 0.371)	(-0.722, 0.067)	(-0.595, 0.124)	-0.10044	-0.53073	-0.0667331	0.28066	0.1889	-0.43029	0.033707	0.3811	0.28934	0.463997	0.81139	0.71963	0.347393	0.255633	-0.0917604	0.301513	0.278634	0.25307	0.27041	0.256142	0.320599	0.300281	0.322302	0.302843	0.275365	0.288768	0.278519
P49257	LMAN1	19/14/16/21/19/19	98.18	TRUE	-0.0958319	-0.59122	0.606467	0.303952	0.195179	-0.200714	0.257683	0.323803	0.276083	0.239115	0.275969	0.25882	(-0.607, 0.416)	(-1.234, 0.052)	(0.058, 1.154)	(-0.171, 0.779)	(-0.353, 0.743)	(-0.714, 0.313)	0.495388	-0.702299	-0.399784	-0.291011	0.104882	-1.19769	-0.895173	-0.786399	-0.390506	0.302514	0.411288	0.807181	0.108774	0.504667	0.395893	0.412592	0.377064	0.351394	0.378588	0.365719	0.424336	0.403253	0.44166	0.419022	0.36343	0.385582	0.378976
Q12907	LMAN2	20/14/16/21/19/20	100	TRUE	-0.0842166	-0.0855172	0.44791	0.326432	0.103857	-0.168561	0.28309	0.363855	0.31124	0.269852	0.310423	0.283115	(-0.646, 0.478)	(-0.808, 0.637)	(-0.17, 1.066)	(-0.209, 0.862)	(-0.512, 0.72)	(-0.73, 0.393)	0.00130058	-0.532127	-0.410648	-0.188073	0.0843445	-0.533427	-0.411949	-0.189374	0.0830439	0.121478	0.344054	0.616471	0.222575	0.494993	0.272418	0.459932	0.421068	0.391406	0.422429	0.400526	0.478496	0.454364	0.495019	0.462327	0.410214	0.433683	0.420508
P02545	LMNA	18/14/16/21/15/16	90.91	TRUE	0.0385205	-0.182816	-0.199273	-0.356546	-0.25562	-0.21481	0.174633	0.212829	0.181601	0.157449	0.200772	0.186287	(-0.309, 0.386)	(-0.606, 0.24)	(-0.56, 0.162)	(-0.669, -0.044)	(-0.655, 0.143)	(-0.585, 0.155)	0.221337	0.237793	0.395067	0.294141	0.253331	0.0164564	0.17373	0.0728042	0.0319941	0.157274	0.0563478	0.0155377	-0.100926	-0.141736	-0.0408101	0.274397	0.25212	0.235355	0.2677	0.255403	0.279672	0.265848	0.302812	0.283979	0.239399	0.267375	0.26125
P20700	LMNB1	0/0/0/0/0/0	0	FALSE
Q8WWI1	LMO7	0/0/0/0/0/0	0	FALSE
P08519	LPA	8/4/4/5/6/4	28.18	TRUE	0.261935	0.123855	-0.612148	0.338542	-1.12905	0.686393	0.355429	0.558144	0.482617	0.46488	0.434622	0.489793	(-0.477, 1.001)	(-1.037, 1.285)	(-1.616, 0.392)	(-0.628, 1.305)	(-2.033, -0.225)	(-0.332, 1.705)	0.13808	0.874084	-0.0766072	1.39098	-0.424458	0.736004	-0.214687	1.2529	-0.562538	-0.950691	0.516897	-1.29854	1.46759	-0.34785	-1.81544	0.648168	0.581828	0.568084	0.574486	0.625341	0.725681	0.735962	0.757403	0.760673	0.627647	0.653235	0.72294
P02750	LRG1	20/14/16/21/19/20	100	TRUE	0.0226196	0.0118605	0.550421	0.0653453	0.487302	-0.0278824	0.217256	0.279238	0.23886	0.207096	0.238232	0.217275	(-0.409, 0.454)	(-0.542, 0.566)	(0.076, 1.024)	(-0.346, 0.476)	(0.015, 0.96)	(-0.459, 0.403)	0.0107591	-0.527801	-0.0427257	-0.464682	0.050502	-0.53856	-0.0534848	-0.475442	0.0397429	0.485076	0.0631187	0.578303	-0.421957	0.0932277	0.515184	0.352972	0.323146	0.300382	0.324191	0.307382	0.367219	0.348699	0.3799	0.35481	0.314817	0.332828	0.322717
Q07954	LRP1	20/14/16/21/19/20	100	TRUE	-0.0402069	-0.106748	0.150828	0.102352	-0.107738	-0.309003	0.229012	0.294348	0.251784	0.218302	0.251123	0.229032	(-0.495, 0.414)	(-0.691, 0.477)	(-0.349, 0.65)	(-0.331, 0.536)	(-0.606, 0.391)	(-0.764, 0.146)	0.0665407	-0.191035	-0.142559	0.0675316	0.268796	-0.257576	-0.209099	0.000990919	0.202256	0.0484765	0.258567	0.459831	0.21009	0.411355	0.201265	0.372071	0.340632	0.316636	0.341733	0.324014	0.38709	0.367567	0.400456	0.374009	0.331851	0.350837	0.340179
P42704	LRPPRC	0/0/0/0/0/0	0	FALSE
Q8N1G4	LRRC47	0/0/0/0/0/0	0	FALSE
Q9NT99	LRRC4B	20/14/16/21/19/20	100	TRUE	-0.0980085	-0.0464603	0.209456	0.126455	0.0733896	-0.105993	0.272484	0.350223	0.299579	0.259741	0.298792	0.272508	(-0.639, 0.443)	(-0.741, 0.649)	(-0.385, 0.804)	(-0.389, 0.642)	(-0.52, 0.666)	(-0.647, 0.435)	-0.0515482	-0.307464	-0.224463	-0.171398	0.00798494	-0.255916	-0.172915	-0.11985	0.0595331	0.0830013	0.136066	0.315449	0.053065	0.232448	0.179383	0.4427	0.405292	0.376741	0.406602	0.38552	0.460569	0.437341	0.476473	0.445005	0.394845	0.417435	0.404753
Q96AG4	LRRC59	0/0/0/0/0/0	0	FALSE
Q13449	LSAMP	20/14/16/21/19/20	100	TRUE	-0.0614378	0.193903	0.317695	0.25196	0.192831	-0.29574	0.280384	0.360376	0.308265	0.267272	0.307455	0.280408	(-0.618, 0.495)	(-0.521, 0.909)	(-0.294, 0.929)	(-0.278, 0.782)	(-0.417, 0.803)	(-0.852, 0.261)	-0.255341	-0.379133	-0.313398	-0.254269	0.234302	-0.123792	-0.0580575	0.00107222	0.489643	0.0657343	0.124864	0.613435	0.0591297	0.547701	0.488571	0.455534	0.417042	0.387664	0.41839	0.396697	0.473921	0.45002	0.490286	0.457907	0.406292	0.429537	0.416488
P62312	LSM6	0/0/0/0/0/0	0	FALSE
P09960	LTA4H	0/0/0/0/0/0	0	FALSE
Q14766	LTBP1	4/2/5/5/5/3	21.82	TRUE	-0.0861482	0.548808	-0.318878	-0.126217	0.105983	0.0418437	0.757024	1.03689	0.562384	0.557501	0.572351	1.20678	(-1.7, 1.527)	(-1.661, 2.759)	(-1.518, 0.88)	(-1.315, 1.062)	(-1.114, 1.326)	(-2.53, 2.614)	-0.634956	0.23273	0.0400685	-0.192131	-0.127992	0.867686	0.675024	0.442825	0.506964	-0.192662	-0.424861	-0.360722	-0.2322	-0.16806	0.0641393	1.30674	0.866275	0.936586	0.903263	1.48973	1.19412	1.07366	1.28983	1.9151	0.789112	0.770232	1.37425
Q14767	LTBP2	20/14/16/20/19/19	98.18	TRUE	-0.0586887	-1.01537	-0.483815	-0.0169474	-0.239028	-0.344095	0.287675	0.369747	0.316279	0.280637	0.315698	0.287705	(-0.63, 0.512)	(-1.749, -0.282)	(-1.112, 0.144)	(-0.574, 0.54)	(-0.866, 0.388)	(-0.915, 0.227)	0.956679	0.425126	-0.0417413	0.180339	0.285406	-0.531553	-0.998421	-0.77634	-0.671273	-0.466868	-0.244787	-0.13972	0.222081	0.327148	0.105067	0.467399	0.427904	0.402095	0.42945	0.407016	0.486307	0.464981	0.503306	0.469847	0.42153	0.440796	0.427325
Q8N2S1	LTBP4	20/14/16/21/19/20	100	TRUE	-0.131284	-0.699863	-0.150225	-0.489146	-0.184418	-0.34274	0.224766	0.288891	0.247116	0.214255	0.246467	0.224785	(-0.577, 0.315)	(-1.273, -0.127)	(-0.641, 0.34)	(-0.914, -0.064)	(-0.674, 0.305)	(-0.789, 0.103)	0.568579	0.0189414	0.357862	0.0531345	0.211456	-0.549638	-0.210717	-0.515444	-0.357123	0.338921	0.034193	0.192515	-0.304728	-0.146406	0.158322	0.365173	0.334317	0.310766	0.335397	0.318007	0.379913	0.360753	0.393032	0.367075	0.325699	0.344333	0.333872
P02788	LTF	15/14/14/19/17/18	88.18	TRUE	0.00828168	-0.217791	0.196801	-0.211638	-0.00210336	0.371063	0.210346	0.231169	0.214186	0.180772	0.213824	0.190764	(-0.41, 0.427)	(-0.677, 0.242)	(-0.229, 0.623)	(-0.571, 0.148)	(-0.427, 0.423)	(-0.008, 0.75)	0.226072	-0.188519	0.21992	0.010385	-0.362781	-0.414592	-0.00615278	-0.215687	-0.588853	0.408439	0.198904	-0.174262	-0.209535	-0.582701	-0.373166	0.312868	0.297903	0.276886	0.296699	0.283333	0.31717	0.295839	0.326979	0.298949	0.278634	0.291907	0.285348
P51884	LUM	20/14/16/21/19/20	100	TRUE	-0.0534662	-0.379148	-0.0954058	-0.150792	-0.163583	-0.251914	0.291321	0.374434	0.32029	0.277698	0.319448	0.291346	(-0.632, 0.525)	(-1.122, 0.364)	(-0.731, 0.54)	(-0.702, 0.4)	(-0.798, 0.47)	(-0.83, 0.326)	0.325682	0.0419396	0.0973259	0.110117	0.198448	-0.283742	-0.228356	-0.215565	-0.127233	0.0553863	0.0681772	0.156509	0.0127909	0.101122	0.0883314	0.473304	0.433311	0.402786	0.434711	0.412172	0.492409	0.467575	0.509412	0.475769	0.422141	0.446293	0.432735
O94772	LY6H	19/13/16/21/19/20	98.18	TRUE	-0.0273062	-0.234965	0.16615	0.110881	0.117479	-0.136265	0.234412	0.307457	0.250987	0.217552	0.250696	0.228215	(-0.493, 0.438)	(-0.845, 0.375)	(-0.332, 0.664)	(-0.321, 0.543)	(-0.38, 0.615)	(-0.589, 0.317)	0.207659	-0.193456	-0.138187	-0.144785	0.108959	-0.401114	-0.345845	-0.352443	-0.0986996	0.0552689	0.0486711	0.302415	-0.00659786	0.247146	0.253744	0.386067	0.34314	0.319763	0.343729	0.327205	0.397624	0.378237	0.412928	0.384061	0.330685	0.349755	0.339005
Q9Y5Y7	LYVE1	18/14/15/20/16/18	91.82	TRUE	0.0432239	-0.33947	0.553978	-0.0341761	0.0630329	0.22626	0.20474	0.249146	0.219406	0.189809	0.228498	0.205051	(-0.364, 0.45)	(-0.835, 0.156)	(0.118, 0.99)	(-0.411, 0.343)	(-0.391, 0.517)	(-0.181, 0.634)	0.382694	-0.510754	0.0774001	-0.0198089	-0.183036	-0.893448	-0.305294	-0.402502	-0.565729	0.588154	0.490945	0.327718	-0.097209	-0.260436	-0.163227	0.32214	0.300523	0.2796	0.308106	0.289604	0.331461	0.313886	0.349404	0.323632	0.288371	0.313795	0.301327
P61626	LYZ	20/14/16/21/19/20	100	TRUE	-0.0477023	-0.320581	0.00847857	0.253146	0.206197	0.340324	0.273717	0.351808	0.300935	0.260917	0.300145	0.273741	(-0.591, 0.495)	(-1.019, 0.378)	(-0.589, 0.606)	(-0.265, 0.771)	(-0.389, 0.802)	(-0.203, 0.884)	0.272879	-0.0561809	-0.300849	-0.253899	-0.388026	-0.32906	-0.573728	-0.526778	-0.660905	-0.244668	-0.197718	-0.331846	0.0469499	-0.0871776	-0.134128	0.444703	0.407127	0.378447	0.408443	0.387265	0.462653	0.43932	0.478629	0.447019	0.396632	0.419324	0.406585
P20916	MAG	8/5/9/13/11/7	48.18	TRUE	0.0350242	0.074	0.380399	-0.127449	0.275674	0.146822	0.371981	0.463457	0.333899	0.272763	0.336148	0.397227	(-0.715, 0.785)	(-0.86, 1.008)	(-0.293, 1.053)	(-0.677, 0.422)	(-0.402, 0.953)	(-0.654, 0.947)	-0.0389758	-0.345375	0.162473	-0.24065	-0.111798	-0.306399	0.201449	-0.201674	-0.0728219	0.507848	0.104725	0.233577	-0.403123	-0.274271	0.128852	0.591406	0.499551	0.46182	0.508271	0.544157	0.555597	0.540993	0.601644	0.639096	0.432401	0.482083	0.53631
P33908	MAN1A1	20/14/15/21/19/20	99.09	TRUE	-0.0693898	-0.120588	0.32467	-0.273474	-0.305679	-0.287046	0.275251	0.353877	0.311554	0.262385	0.301803	0.275256	(-0.616, 0.477)	(-0.823, 0.582)	(-0.294, 0.943)	(-0.794, 0.247)	(-0.905, 0.293)	(-0.833, 0.259)	0.0511983	-0.394059	0.204084	0.236289	0.217656	-0.445258	0.152886	0.185091	0.166458	0.598143	0.630349	0.611716	0.0322057	0.0135725	-0.0186332	0.447182	0.41594	0.380561	0.41079	0.389424	0.470946	0.441775	0.481363	0.449512	0.405941	0.429399	0.415537
Q9NR34	MAN1C1	0/0/0/0/0/0	0	FALSE
Q16706	MAN2A1	19/10/16/20/19/18	92.73	TRUE	-0.0677361	0.209141	0.473209	0.50774	0.120809	0.20112	0.205329	0.298806	0.219742	0.194944	0.220509	0.205525	(-0.476, 0.34)	(-0.384, 0.803)	(0.037, 0.91)	(0.121, 0.895)	(-0.317, 0.559)	(-0.207, 0.609)	-0.276877	-0.540945	-0.575476	-0.188545	-0.268856	-0.264068	-0.298599	0.0883321	0.00802027	-0.034531	0.3524	0.272088	0.386931	0.306619	-0.0803118	0.360644	0.30146	0.283431	0.30466	0.29099	0.371828	0.357081	0.388171	0.365483	0.292356	0.306802	0.300628
P49641	MAN2A2	20/14/16/21/19/20	100	TRUE	-0.0277364	-0.614492	0.142419	0.0608212	-0.17799	-0.412518	0.210644	0.270741	0.231591	0.200794	0.230982	0.210663	(-0.446, 0.39)	(-1.152, -0.077)	(-0.317, 0.602)	(-0.338, 0.459)	(-0.636, 0.28)	(-0.831, 0.006)	0.586756	-0.170155	-0.0885576	0.150254	0.384782	-0.756911	-0.675313	-0.436502	-0.201974	0.0815978	0.320409	0.554937	0.238811	0.47334	0.234528	0.34223	0.313312	0.291241	0.314325	0.298027	0.356044	0.338087	0.368338	0.344012	0.305236	0.322699	0.312896
O00462	MANBA	20/13/16/21/19/20	99.09	TRUE	-0.0425033	-0.0845273	0.107122	-0.0268717	-0.361834	-0.303333	0.258858	0.332709	0.284598	0.246752	0.28385	0.25888	(-0.556, 0.471)	(-0.745, 0.576)	(-0.458, 0.672)	(-0.517, 0.463)	(-0.925, 0.201)	(-0.817, 0.21)	0.042024	-0.149625	-0.0156316	0.319331	0.26083	-0.191649	-0.0576556	0.277307	0.218806	0.133993	0.468956	0.410455	0.334962	0.276461	-0.0585009	0.420561	0.385024	0.357901	0.386269	0.366241	0.437537	0.41547	0.452645	0.422751	0.375099	0.39656	0.384512
Q15691	MAPRE1	0/0/0/0/0/0	0	FALSE
P56192	MARS	10/6/7/12/11/9	50	TRUE	-0.216189	-0.254662	-0.908296	-1.33155	-1.50201	-1.09267	0.638319	0.782338	0.711513	0.551016	0.639174	0.63887	(-1.501, 1.069)	(-1.829, 1.32)	(-2.34, 0.524)	(-2.441, -0.222)	(-2.789, -0.215)	(-2.379, 0.193)	0.0384725	0.692107	1.11536	1.28582	0.876483	0.653635	1.07689	1.24735	0.838011	0.423254	0.593711	0.184376	0.170457	-0.238878	-0.409335	0.99204	0.951473	0.847615	0.918197	0.920499	1.05089	0.967427	1.04225	1.02775	0.904612	0.970114	0.960699
P48740-2	MASP1.isoform2	20/14/16/21/19/20	100	TRUE	-0.107835	0.118379	0.36653	-0.207083	0.686197	0.151966	0.249919	0.32122	0.274771	0.238232	0.274049	0.249941	(-0.604, 0.388)	(-0.519, 0.756)	(-0.179, 0.912)	(-0.68, 0.266)	(0.142, 1.23)	(-0.344, 0.648)	-0.226215	-0.474365	0.0992475	-0.794033	-0.259802	-0.24815	0.325462	-0.567818	-0.0335871	0.573612	-0.319668	0.214563	-0.89328	-0.359049	0.534231	0.406039	0.371729	0.345543	0.372931	0.353594	0.422428	0.401124	0.437015	0.408153	0.362147	0.382866	0.371235
P43243	MATR3	0/0/0/0/0/0	0	FALSE
P02144	MB	0/0/0/0/0/0	0	FALSE
P43121	MCAM	20/14/16/21/19/20	100	TRUE	-0.0490736	0.078308	0.218937	0.194048	0.120421	-0.496586	0.213806	0.274804	0.235066	0.203807	0.234449	0.213824	(-0.473, 0.375)	(-0.467, 0.624)	(-0.248, 0.685)	(-0.21, 0.598)	(-0.345, 0.586)	(-0.921, -0.072)	-0.127382	-0.26801	-0.243121	-0.169494	0.447512	-0.140629	-0.11574	-0.0421126	0.574894	0.0248892	0.0985161	0.715523	0.0736269	0.690634	0.617007	0.347366	0.318014	0.295612	0.319042	0.3025	0.361387	0.343161	0.373866	0.349175	0.309817	0.327542	0.317591
P25205	MCM3	0/0/0/0/0/0	0	FALSE
P33991	MCM4	0/0/0/0/0/0	0	FALSE
Q7Z553	MDGA2	0/0/0/0/0/0	0	FALSE
P40925	MDH1	20/14/16/21/19/20	100	TRUE	-0.08816	0.236027	0.871248	0.918174	0.275181	-0.197379	0.286142	0.367778	0.314596	0.272761	0.313769	0.286167	(-0.656, 0.48)	(-0.494, 0.966)	(0.247, 1.496)	(0.377, 1.459)	(-0.347, 0.898)	(-0.765, 0.371)	-0.324187	-0.959408	-1.00633	-0.363341	0.109219	-0.635222	-0.682148	-0.0391539	0.433405	-0.0469258	0.596068	1.06863	0.642994	1.11555	0.472559	0.46489	0.425608	0.395626	0.426983	0.404844	0.483655	0.459263	0.500356	0.467311	0.414637	0.438359	0.425042
P40926	MDH2	0/0/0/0/0/0	0	FALSE
Q96KG7	MEGF10	20/13/16/21/19/20	99.09	TRUE	-0.0857652	0.191104	0.109338	0.196613	0.157722	-0.0513406	0.208178	0.278192	0.228932	0.198446	0.228272	0.208176	(-0.499, 0.327)	(-0.361, 0.743)	(-0.345, 0.564)	(-0.197, 0.59)	(-0.295, 0.611)	(-0.465, 0.362)	-0.27687	-0.195103	-0.282378	-0.243487	-0.0344247	0.0817666	-0.00550859	0.0333827	0.242445	-0.0872752	-0.0483839	0.160678	0.0388913	0.247954	0.209062	0.346689	0.309634	0.287821	0.310725	0.294525	0.359642	0.342386	0.370402	0.348213	0.301648	0.31896	0.309219
Q7Z7M0	MEGF8	20/14/16/21/19/20	100	TRUE	-0.0846841	-0.077366	0.223331	-0.0218038	0.18426	-0.377455	0.237013	0.304632	0.260581	0.225929	0.259897	0.237034	(-0.555, 0.386)	(-0.682, 0.527)	(-0.294, 0.74)	(-0.47, 0.427)	(-0.331, 0.7)	(-0.848, 0.093)	-0.00731809	-0.308015	-0.0628803	-0.268944	0.292771	-0.300697	-0.0555622	-0.261626	0.300089	0.245134	0.0390706	0.600785	-0.206064	0.355651	0.561715	0.385071	0.352533	0.327699	0.353672	0.335335	0.400614	0.380409	0.414447	0.387076	0.343446	0.363095	0.352064
Q9BUN1	MENT	3/1/1/4/0/1	9.09	TRUE	0.0188332	0.3574	0.38133	0.440099		-0.939932	0.735534	0.887244	0.912574	0.443819		0.954278	(-3.146, 3.184)	(-3.46, 4.175)	(-3.545, 4.308)	(-1.47, 2.35)		(-5.046, 3.166)	-0.338567	-0.362497	-0.421266		0.958765	-0.0239299	-0.082699		1.29733	-0.0587691		1.32126		1.38003		0.963301	1.36463	0.963301		1.4146	1.42128	1.08649		1.44986	0.916282		1.09517
P55083	MFAP4	20/14/16/21/19/20	100	TRUE	-0.0727641	-0.166026	0.43066	-0.152916	-0.0627005	0.0884934	0.221159	0.284254	0.24315	0.210816	0.242511	0.221178	(-0.512, 0.366)	(-0.73, 0.398)	(-0.052, 0.913)	(-0.571, 0.265)	(-0.544, 0.419)	(-0.35, 0.527)	0.0932618	-0.503424	0.0801524	-0.0100636	-0.161257	-0.596686	-0.0131094	-0.103325	-0.254519	0.583576	0.49336	0.342166	-0.0902159	-0.24141	-0.151194	0.359312	0.328951	0.305778	0.330014	0.312903	0.373816	0.354963	0.386724	0.361184	0.320472	0.338806	0.328514
Q13361	MFAP5	0/0/0/0/0/0	0	FALSE
P26572	MGAT1	19/13/16/21/19/20	98.18	TRUE	-0.083967	-0.164049	0.14424	0.0111572	-0.230561	-0.172173	0.256435	0.336717	0.274541	0.237991	0.274355	0.249665	(-0.593, 0.425)	(-0.832, 0.504)	(-0.401, 0.689)	(-0.461, 0.484)	(-0.775, 0.314)	(-0.668, 0.323)	0.0800815	-0.228207	-0.0951242	0.146594	0.0882063	-0.308288	-0.175206	0.066512	0.00812478	0.133082	0.3748	0.316413	0.241718	0.183331	-0.0583873	0.422641	0.37538	0.349812	0.37608	0.357953	0.435172	0.414099	0.452363	0.420506	0.361757	0.38267	0.370854
P08493	MGP	11/7/10/14/11/11	58.18	TRUE	0.000497165	-0.0973685	0.132078	0.0108568	0.1867	0.316278	0.370907	0.478879	0.36881	0.308933	0.376719	0.374252	(-0.743, 0.744)	(-1.058, 0.863)	(-0.608, 0.872)	(-0.609, 0.63)	(-0.569, 0.942)	(-0.434, 1.067)	0.0978657	-0.131581	-0.0103597	-0.186202	-0.315781	-0.229447	-0.108225	-0.284068	-0.413646	0.121222	-0.0546211	-0.184199	-0.175843	-0.305421	-0.129578	0.605193	0.518674	0.482595	0.512308	0.535294	0.598706	0.567633	0.616741	0.614707	0.479822	0.523079	0.533316
P14174	MIF	16/11/13/15/12/16	75.45	TRUE	-0.0166414	0.0712615	0.218028	0.339582	-0.353203	-0.110099	0.209924	0.273708	0.22602	0.209983	0.249252	0.209748	(-0.435, 0.402)	(-0.474, 0.617)	(-0.233, 0.669)	(-0.079, 0.758)	(-0.85, 0.144)	(-0.528, 0.308)	-0.0879029	-0.234669	-0.356223	0.336562	0.0934581	-0.146766	-0.268321	0.424465	0.181361	-0.121554	0.571231	0.328127	0.692785	0.449682	-0.243104	0.344599	0.309984	0.295668	0.330533	0.297065	0.353992	0.34366	0.376137	0.347161	0.309704	0.332154	0.308577
Q7L4E1-2	MIGA2.isoform2	0/0/0/0/0/0	0	FALSE
Q9UNW1	MINPP1	20/14/16/20/19/20	99.09	TRUE	-0.0486132	-0.167194	0.688538	-0.0329813	-0.229166	-0.471651	0.218456	0.280742	0.240104	0.213199	0.240064	0.218505	(-0.482, 0.385)	(-0.724, 0.39)	(0.212, 1.165)	(-0.456, 0.39)	(-0.706, 0.247)	(-0.905, -0.038)	0.118581	-0.737151	-0.0156318	0.180553	0.423038	-0.855732	-0.134213	0.0619716	0.304457	0.721519	0.917704	1.16019	0.196184	0.43867	0.242485	0.355014	0.324944	0.305396	0.326273	0.309095	0.369358	0.352642	0.38259	0.356901	0.319896	0.334913	0.324511
Q14165	MLEC	6/5/8/7/6/8	36.36	TRUE	-0.330168	0.605056	0.226849	0.526959	0.365289	0.486102	0.344542	0.36493	0.283186	0.290407	0.344949	0.291244	(-1.033, 0.373)	(-0.139, 1.349)	(-0.351, 0.804)	(-0.065, 1.119)	(-0.338, 1.069)	(-0.108, 1.08)	-0.935224	-0.557017	-0.857127	-0.695457	-0.81627	0.378208	0.0780977	0.239767	0.118955	-0.30011	-0.13844	-0.259253	0.16167	0.0408568	-0.120813	0.490285	0.442051	0.451242	0.498803	0.461225	0.451811	0.46781	0.533599	0.493892	0.411915	0.443509	0.422637
P08253	MMP2	20/14/16/21/19/20	100	TRUE	-0.0523997	-0.352308	-0.0619978	0.291438	-0.0108789	0.0602987	0.259541	0.333587	0.285349	0.247403	0.284599	0.259563	(-0.567, 0.463)	(-1.014, 0.31)	(-0.628, 0.504)	(-0.2, 0.782)	(-0.576, 0.554)	(-0.455, 0.575)	0.299909	0.00959816	-0.343837	-0.0415208	-0.112698	-0.290311	-0.643746	-0.34143	-0.412607	-0.353436	-0.0511189	-0.122297	0.302317	0.231139	-0.0711776	0.421671	0.38604	0.358846	0.387288	0.367207	0.438691	0.416567	0.453839	0.423867	0.376089	0.397606	0.385527
Q9H8L6	MMRN2	0/0/0/0/0/0	0	FALSE
Q16653	MOG	16/7/15/20/15/15	80	TRUE	0.0102474	0.271587	0.452518	0.336788	0.157501	0.0769737	0.178685	0.264292	0.180945	0.154377	0.192568	0.186382	(-0.345, 0.366)	(-0.255, 0.798)	(0.092, 0.813)	(0.029, 0.644)	(-0.226, 0.541)	(-0.294, 0.448)	-0.261339	-0.442271	-0.32654	-0.147253	-0.0667263	-0.180931	-0.0652012	0.114086	0.194613	0.11573	0.295017	0.375544	0.179287	0.259814	0.080527	0.315913	0.252781	0.236293	0.266294	0.261053	0.320536	0.307662	0.337264	0.328073	0.235732	0.259252	0.261406
P22897	MRC1	17/12/13/19/14/16	82.73	TRUE	-0.0421867	0.236783	0.337411	0.215301	0.090637	0.0167288	0.320964	0.414529	0.359029	0.295159	0.369076	0.333997	(-0.681, 0.597)	(-0.588, 1.062)	(-0.377, 1.052)	(-0.372, 0.803)	(-0.644, 0.825)	(-0.648, 0.682)	-0.27897	-0.379598	-0.257488	-0.132824	-0.0589156	-0.100628	0.0214822	0.146146	0.220054	0.12211	0.246774	0.320682	0.124664	0.198572	0.0739082	0.518537	0.479539	0.43685	0.493827	0.467335	0.551295	0.514893	0.576793	0.542671	0.46028	0.503051	0.489286
Q9UBG0	MRC2	15/13/11/18/16/17	81.82	TRUE	-0.0840473	-0.599543	0.87724	-0.021258	0.302817	-0.14662	0.252818	0.279784	0.284662	0.221375	0.265012	0.235682	(-0.587, 0.419)	(-1.156, -0.043)	(0.311, 1.444)	(-0.462, 0.419)	(-0.225, 0.83)	(-0.616, 0.322)	0.515496	-0.961287	-0.0627893	-0.386864	0.0625725	-1.47678	-0.578285	-0.90236	-0.452923	0.898498	0.574423	1.02386	-0.324075	0.125362	0.449437	0.372591	0.380976	0.337268	0.377195	0.347401	0.395382	0.358161	0.403631	0.370496	0.360273	0.389825	0.370853
Q13421	MSLN	0/0/0/0/0/0	0	FALSE
P26038	MSN	20/14/16/21/19/20	100	TRUE	0.0251392	0.64006	-0.0204871	0.0866103	0.116771	0.113393	0.237095	0.304738	0.260672	0.226008	0.259987	0.237116	(-0.445, 0.496)	(0.035, 1.245)	(-0.538, 0.497)	(-0.362, 0.535)	(-0.399, 0.633)	(-0.357, 0.584)	-0.61492	0.0456264	-0.0614711	-0.091632	-0.088254	0.660547	0.553449	0.523288	0.526666	-0.107097	-0.137258	-0.13388	-0.0301609	-0.0267829	0.00337802	0.385204	0.352655	0.327812	0.353795	0.335451	0.400753	0.380541	0.414591	0.38721	0.343565	0.363221	0.352186
P26927	MST1	13/5/10/12/9/14	57.27	TRUE	0.0146583	0.363374	-0.132586	-0.306605	-0.133446	-0.206069	0.319847	0.553784	0.346678	0.316619	0.393043	0.303895	(-0.627, 0.656)	(-0.748, 1.475)	(-0.828, 0.563)	(-0.942, 0.329)	(-0.922, 0.655)	(-0.816, 0.404)	-0.348715	0.147244	0.321263	0.148105	0.220728	0.49596	0.669978	0.49682	0.569443	0.174019	0.00086023	0.0734832	-0.173158	-0.100535	0.072623	0.639006	0.469095	0.450716	0.509068	0.442371	0.651387	0.634397	0.698136	0.634403	0.469095	0.528611	0.462032
P02795	MT2A	0/0/0/0/0/0	0	FALSE
Q9NZJ7	MTCH1	0/0/0/0/0/0	0	FALSE
P00403	MT-CO2	0/0/0/0/0/0	0	FALSE
P11586	MTHFD1	0/0/0/0/0/0	0	FALSE
Q9BRK3	MXRA8	0/0/0/0/0/0	0	FALSE
Q9BQG0	MYBBP1A	0/0/0/0/0/0	0	FALSE
Q969H8	MYDGF	0/0/0/0/0/0	0	FALSE
P35579	MYH9	0/0/0/0/0/0	0	FALSE
P60660	MYL6	0/0/0/0/0/0	0	FALSE
Q99972	MYOC	0/0/0/0/0/0	0	FALSE
Q9NZM1	MYOF	0/0/0/0/0/0	0	FALSE
P54802	NAGLU	16/11/9/15/13/13	70	TRUE	0.0360836	0.0146793	0.0283908	0.453564	0.00693752	0.250985	0.278887	0.348044	0.363711	0.278871	0.32791	0.312447	(-0.521, 0.593)	(-0.68, 0.71)	(-0.698, 0.755)	(-0.103, 1.01)	(-0.648, 0.662)	(-0.373, 0.875)	0.0214043	0.00769278	-0.41748	0.029146	-0.214902	-0.0137115	-0.438885	0.00774173	-0.236306	-0.425173	0.0214533	-0.222595	0.446626	0.202579	-0.244048	0.446129	0.457246	0.394598	0.42851	0.418318	0.502489	0.445336	0.49333	0.469053	0.459175	0.482761	0.477341
P55209	NAP1L1	0/0/0/0/0/0	0	FALSE
P49321	NASP	0/0/0/0/0/0	0	FALSE
P41271	NBL1	20/14/16/21/19/20	100	TRUE	-0.0532696	-0.103715	0.110322	0.000894379	-0.135201	-0.217422	0.220916	0.283943	0.242884	0.210585	0.242246	0.220935	(-0.492, 0.385)	(-0.667, 0.46)	(-0.372, 0.592)	(-0.417, 0.419)	(-0.616, 0.346)	(-0.656, 0.221)	0.0504452	-0.163591	-0.054164	0.0819314	0.164153	-0.214037	-0.104609	0.0314862	0.113707	0.109428	0.245523	0.327744	0.136095	0.218317	0.0822211	0.358919	0.328591	0.305443	0.329652	0.31256	0.373406	0.354574	0.3863	0.360788	0.32012	0.338435	0.328154
P13591	NCAM1	20/14/16/21/19/20	100	TRUE	-0.0973779	-0.173167	0.39168	0.292742	0.144152	-0.309041	0.232872	0.299309	0.256028	0.221981	0.255355	0.232892	(-0.56, 0.365)	(-0.767, 0.421)	(-0.116, 0.9)	(-0.148, 0.733)	(-0.363, 0.651)	(-0.771, 0.153)	0.075789	-0.489058	-0.390119	-0.24153	0.211663	-0.564847	-0.465909	-0.317319	0.135874	0.0989382	0.247528	0.70072	0.14859	0.601782	0.453192	0.378342	0.346373	0.321972	0.347492	0.329475	0.393613	0.373762	0.407205	0.380312	0.337444	0.35675	0.345912
P13591-1	NCAM1.isoform1	20/14/15/20/19/20	98.18	TRUE	-0.0856464	-0.497157	0.0621705	0.291635	0.204046	-0.482739	0.236715	0.304236	0.268076	0.231023	0.260253	0.236767	(-0.556, 0.384)	(-1.101, 0.107)	(-0.47, 0.594)	(-0.167, 0.75)	(-0.313, 0.721)	(-0.953, -0.013)	0.41151	-0.147817	-0.377281	-0.289693	0.397093	-0.559327	-0.788791	-0.701203	-0.0144175	-0.229464	-0.141876	0.544909	0.0875885	0.774374	0.686785	0.384696	0.357891	0.330924	0.353655	0.334931	0.404901	0.382139	0.414731	0.38675	0.352765	0.370174	0.357609
O15394	NCAM2	20/14/16/21/19/20	100	TRUE	-0.106946	-0.0394681	0.359689	0.319486	0.235721	-0.256474	0.242928	0.312235	0.267084	0.231568	0.266383	0.242949	(-0.589, 0.375)	(-0.659, 0.58)	(-0.17, 0.89)	(-0.14, 0.779)	(-0.293, 0.764)	(-0.739, 0.226)	-0.0674784	-0.466635	-0.426433	-0.342667	0.149528	-0.399157	-0.358955	-0.275189	0.217006	0.0402022	0.123968	0.616163	0.0837655	0.575961	0.492195	0.394681	0.361331	0.335877	0.362499	0.343703	0.410612	0.389903	0.42479	0.396736	0.352017	0.372156	0.36085
O14594	NCAN	20/14/16/21/19/20	100	TRUE	-0.0720536	-0.0307896	0.3059	0.0986384	0.00302417	-0.570946	0.224392	0.288411	0.246706	0.213899	0.246057	0.224412	(-0.517, 0.373)	(-0.603, 0.542)	(-0.184, 0.795)	(-0.326, 0.523)	(-0.485, 0.491)	(-1.016, -0.126)	-0.041264	-0.377953	-0.170692	-0.0750778	0.498893	-0.336689	-0.129428	-0.0338138	0.540157	0.207261	0.302876	0.876846	0.0956142	0.669585	0.57397	0.364566	0.333761	0.310249	0.33484	0.317479	0.379282	0.360153	0.392379	0.366465	0.325158	0.343761	0.333317
P19338	NCL	0/0/0/0/0/0	0	FALSE
Q92542	NCSTN	7/6/12/7/10/5	42.73	TRUE	0.167906	-0.517015	0.277933	-0.563536	-0.172222	-0.381425	0.388602	0.44504	0.27628	0.354338	0.339821	0.41916	(-0.619, 0.955)	(-1.419, 0.385)	(-0.282, 0.838)	(-1.281, 0.154)	(-0.861, 0.516)	(-1.231, 0.468)	0.68492	-0.110028	0.731442	0.340128	0.54933	-0.794948	0.0465216	-0.344793	-0.13559	0.841469	0.450155	0.659358	-0.391314	-0.182111	0.209203	0.593822	0.485896	0.530517	0.517005	0.572562	0.51567	0.567611	0.603746	0.620041	0.445168	0.444484	0.502537
Q92597	NDRG1	0/0/0/0/0/0	0	FALSE
Q9UN36	NDRG2	20/14/16/21/19/20	100	TRUE	-0.0543203	0.203498	0.042411	0.234738	0.454512	-0.0159451	0.268373	0.344939	0.29506	0.255823	0.294284	0.268396	(-0.587, 0.478)	(-0.481, 0.888)	(-0.543, 0.628)	(-0.273, 0.742)	(-0.129, 1.039)	(-0.549, 0.517)	-0.257818	-0.0967313	-0.289058	-0.508832	-0.0383752	0.161087	-0.0312402	-0.251014	0.219443	-0.192327	-0.412101	0.058356	-0.219774	0.250683	0.470457	0.436021	0.399178	0.371057	0.400468	0.379704	0.45362	0.430743	0.469284	0.438291	0.388888	0.411137	0.398647
Q9UGV2	NDRG3	6/4/6/8/10/7	37.27	TRUE	0.0154585	-2.11768	-2.12313	-1.05678	-1.45351	-1.37223	0.825882	1.17001	0.853195	0.710434	0.702608	0.753749	(-1.667, 1.698)	(-4.501, 0.266)	(-3.861, -0.385)	(-2.504, 0.39)	(-2.885, -0.022)	(-2.908, 0.163)	2.13314	2.13858	1.07224	1.46897	1.38769	0.00544749	-1.0609	-0.664167	-0.745444	-1.06635	-0.669615	-0.750892	0.396731	0.315454	-0.0812772	1.41024	1.15509	1.08218	1.05931	1.12404	1.41524	1.36597	1.3529	1.3967	1.09308	1.04734	1.14988
Q9ULP0-3	NDRG4.isoform3	7/3/5/3/2/5	22.73	TRUE	-0.0910216	0.58998	0.0854115	-0.22995	0.227509	-0.132158	0.322284	0.490741	0.396104	0.524948	0.651705	0.398453	(-0.771, 0.589)	(-0.445, 1.625)	(-0.75, 0.921)	(-1.337, 0.878)	(-1.147, 1.602)	(-0.973, 0.709)	-0.681001	-0.176433	0.138928	-0.31853	0.041136	0.504568	0.819929	0.362471	0.722137	0.315361	-0.142097	0.217569	-0.457458	-0.0977921	0.359666	0.586952	0.520922	0.623682	0.722974	0.522192	0.641053	0.738053	0.840135	0.620212	0.621075	0.739596	0.561801
O14561	NDUFAB1	0/0/0/0/0/0	0	FALSE
Q15223	NECTIN1	15/12/14/18/16/17	83.64	TRUE	-0.0207085	-0.65792	0.244218	-0.14073	-0.687373	-0.834331	0.282946	0.327977	0.283908	0.249201	0.287356	0.265252	(-0.584, 0.542)	(-1.31, -0.005)	(-0.321, 0.809)	(-0.637, 0.355)	(-1.259, -0.116)	(-1.362, -0.307)	0.637211	-0.264926	0.120022	0.666664	0.813623	-0.902138	-0.517189	0.0294529	0.176412	0.384948	0.931591	1.07855	0.546642	0.693601	0.146959	0.430913	0.401607	0.377045	0.407916	0.387825	0.433127	0.41078	0.45383	0.424897	0.377233	0.401294	0.389981
Q15843	NEDD8	0/0/0/0/0/0	0	FALSE
Q7Z3B1	NEGR1	20/14/16/21/19/20	100	TRUE	-0.0244786	-0.328817	0.456243	0.11315	0.0830232	-0.299826	0.248312	0.319154	0.273003	0.236699	0.272286	0.248333	(-0.517, 0.468)	(-0.962, 0.305)	(-0.086, 0.998)	(-0.357, 0.583)	(-0.457, 0.623)	(-0.793, 0.193)	0.304338	-0.480721	-0.137628	-0.107502	0.275348	-0.78506	-0.441967	-0.41184	-0.0289904	0.343093	0.37322	0.756069	0.0301266	0.412976	0.38285	0.403427	0.369339	0.34332	0.370532	0.35132	0.419711	0.398544	0.434204	0.405528	0.359818	0.380404	0.368847
Q99435	NELL2	20/14/16/21/19/20	100	TRUE	-0.0726643	-0.10761	0.051924	0.197066	-0.144746	-0.381955	0.248909	0.319921	0.27366	0.237268	0.272941	0.24893	(-0.567, 0.421)	(-0.742, 0.527)	(-0.491, 0.595)	(-0.274, 0.668)	(-0.686, 0.397)	(-0.876, 0.112)	0.0349453	-0.124588	-0.269731	0.0720812	0.30929	-0.159534	-0.304676	0.0371359	0.274345	-0.145142	0.19667	0.433878	0.341812	0.579021	0.237209	0.404397	0.370226	0.344146	0.371423	0.352165	0.42072	0.399502	0.435248	0.406503	0.360683	0.381318	0.369734
Q92859	NEO1	20/14/16/21/19/20	100	TRUE	-0.081038	-0.254046	0.465369	0.273548	0.137868	-0.115788	0.21047	0.270517	0.231399	0.200628	0.230791	0.210488	(-0.499, 0.337)	(-0.791, 0.283)	(0.006, 0.925)	(-0.125, 0.672)	(-0.32, 0.596)	(-0.533, 0.302)	0.173008	-0.546407	-0.354586	-0.218906	0.0347498	-0.719415	-0.527593	-0.391914	-0.138258	0.191822	0.327501	0.581157	0.135679	0.389335	0.253656	0.341947	0.313053	0.291	0.314065	0.297781	0.355749	0.337808	0.368034	0.343728	0.304983	0.322432	0.312637
O94856	NFASC	20/14/16/21/19/20	100	TRUE	-0.0718602	-0.294709	0.198953	-0.0390375	-0.14451	-0.572016	0.245901	0.316056	0.270353	0.234401	0.269643	0.245922	(-0.56, 0.416)	(-0.922, 0.332)	(-0.338, 0.735)	(-0.504, 0.426)	(-0.68, 0.391)	(-1.06, -0.084)	0.222849	-0.270813	-0.0328227	0.0726493	0.500155	-0.493662	-0.255672	-0.1502	0.277306	0.23799	0.343462	0.770968	0.105472	0.532978	0.427506	0.399511	0.365753	0.339987	0.366935	0.347909	0.415636	0.394675	0.429989	0.401591	0.356325	0.376711	0.365266
O94856-12	NFASC.isoform12	16/12/13/16/13/12	74.55	TRUE	-0.0924941	-1.08509	0.268057	0.241997	0.218524	-0.513167	0.307859	0.367518	0.332436	0.296633	0.368248	0.358022	(-0.706, 0.521)	(-1.818, -0.352)	(-0.395, 0.931)	(-0.349, 0.833)	(-0.516, 0.953)	(-1.227, 0.201)	0.992595	-0.360551	-0.334491	-0.311018	0.420673	-1.35315	-1.32709	-1.30361	-0.571922	0.0260602	0.0495331	0.781224	0.0234729	0.755164	0.731691	0.477884	0.455782	0.42749	0.488153	0.473082	0.493549	0.472546	0.541665	0.513608	0.445656	0.490528	0.487367
P14543	NID1	20/14/16/21/19/20	100	TRUE	-0.0529471	-0.250998	0.346371	0.150804	-0.0454993	-0.17466	0.282451	0.363034	0.310538	0.269243	0.309722	0.282476	(-0.613, 0.508)	(-0.971, 0.469)	(-0.27, 0.963)	(-0.383, 0.685)	(-0.66, 0.569)	(-0.735, 0.386)	0.198051	-0.399318	-0.203751	-0.00744778	0.121713	-0.597368	-0.401801	-0.205498	-0.0763379	0.195567	0.39187	0.52103	0.196303	0.325464	0.129161	0.458893	0.420118	0.390522	0.421476	0.399622	0.477416	0.453339	0.493902	0.461283	0.409288	0.432704	0.419559
Q14112	NID2	20/14/16/21/19/20	100	TRUE	0.0144594	-0.207218	0.350029	-0.100035	0.00860423	-0.0797487	0.185282	0.238143	0.203706	0.176618	0.203171	0.185298	(-0.353, 0.382)	(-0.68, 0.265)	(-0.054, 0.754)	(-0.451, 0.25)	(-0.395, 0.412)	(-0.447, 0.288)	0.221677	-0.335569	0.114495	0.00585516	0.0942081	-0.557247	-0.107183	-0.215822	-0.127469	0.450064	0.341424	0.429777	-0.108639	-0.0202865	0.0883529	0.301025	0.275589	0.256175	0.276479	0.262144	0.313175	0.297381	0.323989	0.302592	0.268485	0.283845	0.275222
Q9NQR4	NIT2	0/0/0/0/0/0	0	FALSE
Q8NFZ4	NLGN2	0/0/0/0/0/0	0	FALSE
P15531	NME1	0/0/0/0/0/0	0	FALSE
P30419	NMT1	0/0/0/0/0/0	0	FALSE
Q14978	NOLC1	0/0/0/0/0/0	0	FALSE
Q9UM47	NOTCH3	10/7/13/14/16/13	66.36	TRUE	-0.113065	0.387433	-0.0787848	0.0360167	-0.249164	-0.64668	0.307481	0.382516	0.258124	0.249085	0.258567	0.257631	(-0.728, 0.501)	(-0.377, 1.152)	(-0.595, 0.437)	(-0.462, 0.534)	(-0.766, 0.268)	(-1.162, -0.132)	-0.500498	-0.0342805	-0.149082	0.136099	0.533614	0.466218	0.351416	0.636597	1.03411	-0.114801	0.170379	0.567895	0.285181	0.682697	0.397516	0.488807	0.401991	0.394496	0.406221	0.402038	0.461086	0.45074	0.476873	0.465863	0.357908	0.360202	0.365986
P61916	NPC2	20/14/16/21/19/20	100	TRUE	-0.0827847	-0.136404	0.370196	0.158724	0.3259	-0.0430855	0.308533	0.396556	0.339213	0.294104	0.338321	0.308559	(-0.695, 0.529)	(-0.923, 0.651)	(-0.303, 1.043)	(-0.425, 0.742)	(-0.345, 0.997)	(-0.655, 0.569)	0.0536193	-0.452981	-0.241509	-0.408684	-0.0396991	-0.5066	-0.295128	-0.462304	-0.0933184	0.211472	0.0442962	0.413282	-0.167176	0.20181	0.368985	0.501267	0.458911	0.426583	0.460394	0.436523	0.5215	0.495199	0.539508	0.503878	0.447081	0.47266	0.458301
Q9NQX5	NPDC1	17/12/14/19/17/16	86.36	TRUE	-0.0177147	0.0324811	0.219172	-0.23503	-0.225252	-0.247605	0.266292	0.341108	0.284203	0.242947	0.281845	0.274237	(-0.547, 0.512)	(-0.646, 0.711)	(-0.346, 0.784)	(-0.718, 0.248)	(-0.786, 0.335)	(-0.793, 0.298)	-0.0501958	-0.236886	0.217315	0.207537	0.22989	-0.18669	0.267511	0.257733	0.280086	0.454202	0.444423	0.466777	-0.00977844	0.0125749	0.0223534	0.427328	0.386779	0.360591	0.392325	0.384931	0.440555	0.42008	0.455584	0.442449	0.373113	0.39938	0.396745
P55786	NPEPPS	20/14/15/21/19/20	99.09	TRUE	0.0200833	-0.374336	-0.367074	-0.607599	-0.131896	-0.364109	0.240996	0.309737	0.274958	0.229736	0.264556	0.241021	(-0.458, 0.498)	(-0.989, 0.24)	(-0.913, 0.179)	(-1.064, -0.152)	(-0.657, 0.393)	(-0.842, 0.114)	0.39442	0.387157	0.627682	0.151979	0.384193	-0.00726234	0.233263	-0.24244	-0.0102269	0.240525	-0.235178	-0.00296456	-0.475703	-0.24349	0.232213	0.391547	0.366059	0.33322	0.359835	0.340973	0.414406	0.386835	0.421662	0.393595	0.356393	0.37431	0.365331
P06748	NPM1	0/0/0/0/0/0	0	FALSE
P23582	NPPC	0/0/0/0/0/0	0	FALSE
Q9Y639	NPTN	0/0/0/0/0/0	0	FALSE
Q15818	NPTX1	20/14/16/21/19/20	100	TRUE	-0.0922424	-0.185778	0.121796	-0.258109	-0.361951	-0.799997	0.244805	0.314647	0.269148	0.233356	0.26844	0.244826	(-0.578, 0.394)	(-0.81, 0.439)	(-0.412, 0.656)	(-0.721, 0.205)	(-0.895, 0.171)	(-1.286, -0.314)	0.0935355	-0.214039	0.165866	0.269709	0.707754	-0.307574	0.0723307	0.176173	0.614219	0.379905	0.483747	0.921793	0.103843	0.541888	0.438045	0.397729	0.364122	0.338471	0.365299	0.346358	0.413783	0.392915	0.428072	0.399801	0.354736	0.375031	0.363638
P47972	NPTX2	12/6/11/11/7/6	48.18	TRUE	0.000118602	0.352247	-0.48003	-1.15071	-2.36535	-1.43895	0.526207	0.784022	0.500908	0.49219	0.72089	0.828503	(-1.061, 1.061)	(-1.229, 1.933)	(-1.49, 0.53)	(-2.143, -0.158)	(-3.819, -0.912)	(-3.11, 0.232)	-0.352128	0.480149	1.15083	2.36547	1.43907	0.832277	1.50296	2.7176	1.7912	0.67068	1.88532	0.958919	1.21464	0.28824	-0.926402	0.883036	0.702992	0.70738	0.965472	1.07276	0.906058	0.909954	1.16322	1.25459	0.696675	0.903307	1.01677
O95502	NPTXR	20/14/16/21/19/20	100	TRUE	-0.101958	-0.0491093	0.0299415	-0.233326	-0.373581	-0.675022	0.216859	0.278728	0.238423	0.206717	0.237796	0.216878	(-0.532, 0.328)	(-0.602, 0.504)	(-0.443, 0.503)	(-0.644, 0.177)	(-0.845, 0.098)	(-1.105, -0.245)	-0.0528491	-0.1319	0.131368	0.271622	0.573063	-0.0790508	0.184217	0.324471	0.625913	0.263268	0.403522	0.704963	0.140255	0.441696	0.301441	0.352327	0.322556	0.299833	0.323598	0.30682	0.366548	0.348062	0.379205	0.354161	0.314241	0.332219	0.322127
P01303	NPY	0/0/0/0/0/0	0	FALSE
P15559	NQO1	0/0/0/0/0/0	0	FALSE
Q92823	NRCAM	20/14/16/21/19/20	100	TRUE	-0.061112	-0.0183879	0.229035	0.245123	-0.0273446	-0.269477	0.228542	0.293745	0.251268	0.217855	0.250608	0.228562	(-0.515, 0.392)	(-0.601, 0.565)	(-0.27, 0.728)	(-0.187, 0.677)	(-0.525, 0.47)	(-0.723, 0.184)	-0.0427242	-0.290147	-0.306235	-0.0337674	0.208365	-0.247423	-0.263511	0.00895676	0.251089	-0.016088	0.25638	0.498512	0.272468	0.5146	0.242132	0.371309	0.339934	0.315987	0.341032	0.32335	0.386296	0.366814	0.399635	0.373242	0.331171	0.350118	0.339482
Q9NPD7	NRN1	0/0/0/0/0/0	0	FALSE
O14786	NRP1	17/12/15/20/18/18	90.91	TRUE	-0.017477	0.285937	0.444053	0.193754	-0.165332	-0.244456	0.3019	0.376365	0.317034	0.270755	0.313932	0.293924	(-0.617, 0.582)	(-0.462, 1.034)	(-0.186, 1.074)	(-0.344, 0.732)	(-0.789, 0.458)	(-0.828, 0.34)	-0.303414	-0.46153	-0.211231	0.147855	0.226979	-0.158116	0.0921832	0.451269	0.530393	0.250299	0.609385	0.688509	0.359086	0.438209	0.0791234	0.483743	0.438466	0.405858	0.434509	0.420863	0.492445	0.462899	0.512959	0.482332	0.41402	0.43817	0.43354
O60462	NRP2	20/14/16/21/19/20	100	TRUE	-0.0423181	-0.0654133	0.234153	0.475987	0.30774	-0.191061	0.213708	0.274678	0.234959	0.203714	0.234341	0.213726	(-0.466, 0.382)	(-0.611, 0.48)	(-0.232, 0.7)	(0.072, 0.88)	(-0.157, 0.773)	(-0.615, 0.233)	0.0230952	-0.276471	-0.518305	-0.350058	0.148743	-0.299566	-0.5414	-0.373153	0.125648	-0.241834	-0.0735865	0.425214	0.168248	0.667048	0.498801	0.347207	0.317869	0.295476	0.318896	0.302362	0.361222	0.343004	0.373695	0.349015	0.309675	0.327392	0.317446
Q9ULB1	NRXN1	0/0/0/0/0/0	0	FALSE
Q9ULB1-2	NRXN1.isoform2	20/14/16/21/19/20	100	TRUE	-0.103234	-0.291782	-0.00327019	0.0237764	-0.202222	-0.701059	0.236663	0.304182	0.260196	0.225595	0.259513	0.236683	(-0.573, 0.366)	(-0.895, 0.312)	(-0.52, 0.513)	(-0.424, 0.471)	(-0.717, 0.313)	(-1.171, -0.231)	0.188547	-0.099964	-0.127011	0.0989874	0.597825	-0.288511	-0.315558	-0.0895601	0.409277	-0.0270466	0.198951	0.697789	0.225998	0.724835	0.498838	0.384502	0.352012	0.327214	0.35315	0.334839	0.400022	0.379847	0.413835	0.386504	0.342938	0.362558	0.351544
Q9P2S2	NRXN2	20/14/16/21/19/20	100	TRUE	-0.107902	-0.401364	-0.0550627	-0.3593	-0.490325	-0.942101	0.278124	0.357471	0.30578	0.265117	0.304976	0.278148	(-0.66, 0.444)	(-1.111, 0.308)	(-0.662, 0.552)	(-0.885, 0.167)	(-1.096, 0.115)	(-1.494, -0.39)	0.293462	-0.0528389	0.251399	0.382423	0.834199	-0.346301	-0.0420633	0.088961	0.540737	0.304238	0.435262	0.887038	0.131024	0.5828	0.451776	0.451862	0.413681	0.384539	0.415018	0.393499	0.470101	0.446393	0.486334	0.454215	0.403017	0.426075	0.413131
Q9HDB5	NRXN3.Q9HDB5	17/9/13/17/16/12	76.36	TRUE	-0.136966	0.0432317	-0.12801	-0.104811	-0.150351	-0.375171	0.298154	0.432724	0.332587	0.289393	0.331654	0.345104	(-0.731, 0.457)	(-0.819, 0.905)	(-0.791, 0.535)	(-0.681, 0.472)	(-0.811, 0.51)	(-1.063, 0.312)	-0.180198	-0.00895628	-0.0321551	0.0133851	0.238205	0.171242	0.148043	0.193583	0.418403	-0.0231988	0.0223414	0.247161	0.0455402	0.27036	0.22482	0.523278	0.445884	0.414825	0.448676	0.456767	0.54767	0.517162	0.57067	0.559018	0.440741	0.463642	0.478391
Q9Y4C0	NRXN3.Q9Y4C0	20/14/16/21/19/20	100	TRUE	-0.0764194	-0.243224	0.244938	0.13423	-0.138355	-0.450646	0.22451	0.288561	0.246834	0.21401	0.246186	0.224529	(-0.522, 0.369)	(-0.816, 0.329)	(-0.245, 0.735)	(-0.29, 0.559)	(-0.627, 0.35)	(-0.896, -0.005)	0.166804	-0.321357	-0.210649	0.0619353	0.374227	-0.488161	-0.377454	-0.104869	0.207422	0.110708	0.383292	0.695584	0.272584	0.584876	0.312291	0.364756	0.333935	0.310411	0.335014	0.317644	0.37948	0.360341	0.392583	0.366656	0.325327	0.34394	0.333491
P46459	NSF	0/0/0/0/0/0	0	FALSE
Q08J23	NSUN2	0/0/0/0/0/0	0	FALSE
Q9P121-4	NTM.isoform4	20/14/16/21/19/20	100	TRUE	-0.0801323	0.0171265	0.337625	0.127546	0.20201	-0.209149	0.247699	0.318366	0.272329	0.236115	0.271614	0.24772	(-0.572, 0.411)	(-0.615, 0.649)	(-0.203, 0.878)	(-0.341, 0.596)	(-0.337, 0.741)	(-0.701, 0.282)	-0.0972589	-0.417758	-0.207679	-0.282143	0.129017	-0.320499	-0.11042	-0.184884	0.226276	0.210079	0.135615	0.546775	-0.074464	0.336696	0.41116	0.402431	0.368426	0.342473	0.369617	0.350453	0.418675	0.39756	0.433132	0.404527	0.358929	0.379464	0.367936
Q9Y2I2	NTNG1	20/13/15/19/18/20	95.45	TRUE	-0.0452298	-0.102348	0.437849	-0.102	-0.156048	-0.19275	0.243323	0.312994	0.275704	0.24334	0.274269	0.243335	(-0.528, 0.438)	(-0.724, 0.519)	(-0.11, 0.985)	(-0.585, 0.381)	(-0.701, 0.389)	(-0.676, 0.29)	0.0571178	-0.483079	0.0567706	0.110819	0.14752	-0.540197	-0.000347225	0.0537007	0.0904026	0.53985	0.593897	0.630599	0.054048	0.0907498	0.0367018	0.395446	0.367896	0.34419	0.368734	0.34426	0.416201	0.396465	0.431503	0.397564	0.367083	0.38585	0.367605
Q16620	NTRK2	20/14/16/21/19/20	100	TRUE	-0.0518589	0.0181368	0.426386	0.2552	0.0796235	0.0659483	0.193086	0.248173	0.212287	0.184057	0.211729	0.193103	(-0.435, 0.331)	(-0.474, 0.511)	(0.005, 0.848)	(-0.11, 0.62)	(-0.341, 0.5)	(-0.317, 0.449)	-0.0699957	-0.478245	-0.307059	-0.131482	-0.117807	-0.408249	-0.237063	-0.0614868	-0.0478115	0.171186	0.346762	0.360438	0.175577	0.189252	0.0136752	0.313704	0.287196	0.266965	0.288125	0.273185	0.326366	0.309906	0.337636	0.315338	0.279793	0.295801	0.286814
Q02818	NUCB1	20/14/16/21/19/20	100	TRUE	-0.0304427	-0.881228	-0.295754	-0.710951	-0.196724	-0.528441	0.212863	0.273592	0.23403	0.202908	0.233415	0.212881	(-0.453, 0.392)	(-1.424, -0.338)	(-0.76, 0.169)	(-1.114, -0.308)	(-0.66, 0.266)	(-0.951, -0.106)	0.850785	0.265311	0.680508	0.166281	0.497998	-0.585474	-0.170277	-0.684504	-0.352787	0.415197	-0.0990298	0.232687	-0.514227	-0.18251	0.331717	0.345835	0.316612	0.294308	0.317635	0.301166	0.359794	0.341648	0.372218	0.347636	0.308451	0.326098	0.316191
P80303	NUCB2	0/0/0/0/0/0	0	FALSE
Q9Y266	NUDC	0/0/0/0/0/0	0	FALSE
O43809	NUDT21	0/0/0/0/0/0	0	FALSE
Q9UKK9	NUDT5	0/0/0/0/0/0	0	FALSE
Q14980	NUMA1	0/0/0/0/0/0	0	FALSE
Q8WUM0	NUP133	4/5/8/5/11/8	37.27	TRUE	-0.0408732	-0.859852	-1.09585	-0.438164	-0.83686	-0.982056	0.451242	0.459234	0.324269	0.397619	0.29858	0.3248	(-0.96, 0.878)	(-1.795, 0.076)	(-1.756, -0.435)	(-1.248, 0.372)	(-1.445, -0.229)	(-1.644, -0.32)	0.818978	1.05498	0.397291	0.795987	0.941182	0.236	-0.421688	-0.0229917	0.122204	-0.657688	-0.258992	-0.113796	0.398696	0.543892	0.145196	0.649993	0.545656	0.606481	0.520361	0.554039	0.556222	0.604992	0.566794	0.580337	0.517527	0.427689	0.467486
P61970	NUTF2	0/0/0/0/0/0	0	FALSE
P58417	NXPH1	0/0/0/0/0/0	0	FALSE
O95158	NXPH4	0/0/0/0/0/0	0	FALSE
Q86UD1	OAF	20/14/16/21/19/20	100	TRUE	-0.0119798	-0.200895	0.457165	0.0287221	-0.000357846	-0.0581871	0.192664	0.247631	0.211822	0.183654	0.211266	0.192681	(-0.394, 0.37)	(-0.692, 0.291)	(0.037, 0.878)	(-0.336, 0.393)	(-0.42, 0.419)	(-0.441, 0.324)	0.188915	-0.469145	-0.0407019	-0.0116219	0.0462073	-0.658061	-0.229617	-0.200537	-0.142708	0.428443	0.457523	0.515352	0.02908	0.0869092	0.0578293	0.313018	0.286569	0.266381	0.287495	0.272588	0.325653	0.309229	0.336898	0.314648	0.279181	0.295154	0.286187
P20774	OGN	20/14/16/21/19/20	100	TRUE	-0.0887083	-0.127812	0.127919	-0.221944	-0.0366851	-0.170958	0.26542	0.341144	0.291813	0.253008	0.291046	0.265443	(-0.615, 0.438)	(-0.805, 0.549)	(-0.451, 0.707)	(-0.724, 0.28)	(-0.614, 0.541)	(-0.698, 0.356)	0.0391036	-0.216628	0.133236	-0.0520232	0.08225	-0.255731	0.094132	-0.0911268	0.0431464	0.349863	0.164604	0.298878	-0.185259	-0.0509856	0.134273	0.431223	0.394786	0.366975	0.396061	0.375526	0.448629	0.426003	0.464121	0.433469	0.384609	0.406613	0.394261
Q9NTK5	OLA1	1/0/0/0/2/0	2.73	FALSE
Q99784	OLFM1	20/14/16/21/19/20	100	TRUE	-0.0396096	-0.474839	-0.0461921	-0.219602	-0.464944	-0.663435	0.243269	0.312672	0.267459	0.231892	0.266756	0.24329	(-0.522, 0.443)	(-1.095, 0.146)	(-0.577, 0.485)	(-0.68, 0.241)	(-0.994, 0.064)	(-1.146, -0.181)	0.435229	0.0065825	0.179992	0.425335	0.623825	-0.428647	-0.255237	-0.00989432	0.188596	0.17341	0.418752	0.617242	0.245343	0.443833	0.19849	0.395234	0.361838	0.336348	0.363007	0.344185	0.411187	0.39045	0.425386	0.397293	0.35251	0.372678	0.361356
Q6UWY5	OLFML1	0/0/0/0/0/0	0	FALSE
Q9NRN5	OLFML3	20/14/16/21/19/20	100	TRUE	-0.0780549	-0.32667	-0.0109716	-0.142511	0.0415926	0.0393041	0.226142	0.290659	0.248629	0.215566	0.247976	0.226161	(-0.527, 0.371)	(-0.903, 0.25)	(-0.504, 0.482)	(-0.57, 0.285)	(-0.451, 0.534)	(-0.41, 0.488)	0.248615	-0.0670833	0.0644562	-0.119648	-0.117359	-0.315698	-0.184159	-0.368263	-0.365974	0.13154	-0.0525642	-0.0502757	-0.184104	-0.181815	0.00228852	0.367408	0.336363	0.312668	0.33745	0.319954	0.382238	0.362961	0.395437	0.369322	0.327692	0.34644	0.335916
Q99983	OMD	20/14/16/21/19/20	100	TRUE	-0.104285	-0.0828003	0.262209	0.189179	0.147659	-0.199876	0.203283	0.261279	0.223497	0.193777	0.22291	0.203301	(-0.508, 0.299)	(-0.601, 0.436)	(-0.181, 0.706)	(-0.195, 0.574)	(-0.295, 0.59)	(-0.603, 0.204)	-0.0214852	-0.366495	-0.293465	-0.251945	0.0955905	-0.34501	-0.271979	-0.230459	0.117076	0.0730301	0.11455	0.462085	0.0415201	0.389055	0.347535	0.33027	0.302363	0.281063	0.30334	0.287612	0.343601	0.326272	0.355466	0.33199	0.294569	0.311422	0.301961
P23515	OMG	20/14/16/21/19/20	100	TRUE	-0.117371	-0.169739	0.0697695	-0.188456	-0.0883873	-0.410235	0.237115	0.304764	0.260694	0.226027	0.260009	0.237136	(-0.588, 0.353)	(-0.775, 0.435)	(-0.448, 0.587)	(-0.637, 0.26)	(-0.604, 0.428)	(-0.881, 0.06)	0.052368	-0.187141	0.0710848	-0.0289841	0.292863	-0.239509	0.0187168	-0.0813521	0.240495	0.258226	0.158157	0.480004	-0.100069	0.221778	0.321847	0.385237	0.352685	0.32784	0.353825	0.335479	0.400787	0.380574	0.414626	0.387243	0.343594	0.363252	0.352216
Q14982	OPCML	20/14/16/21/19/20	100	TRUE	-0.0277284	-0.158822	0.288988	0.0865266	0.0816884	-0.279403	0.267633	0.343988	0.294246	0.255118	0.293473	0.267657	(-0.559, 0.503)	(-0.841, 0.524)	(-0.295, 0.873)	(-0.42, 0.593)	(-0.501, 0.664)	(-0.811, 0.252)	0.131093	-0.316716	-0.114255	-0.109417	0.251674	-0.44781	-0.245348	-0.24051	0.120581	0.202462	0.2073	0.568391	0.00483811	0.365929	0.361091	0.434819	0.398078	0.370035	0.399364	0.378657	0.45237	0.429556	0.467991	0.437083	0.387816	0.410004	0.397548
P02763	ORM1	20/14/16/21/19/20	100	TRUE	0.0113545	-0.296156	0.790099	-0.165628	0.597606	0.519743	0.269376	0.346228	0.296163	0.256779	0.295385	0.2694	(-0.523, 0.546)	(-0.983, 0.391)	(0.202, 1.378)	(-0.675, 0.344)	(0.011, 1.184)	(-0.015, 1.054)	0.30751	-0.778745	0.176982	-0.586251	-0.508388	-1.08626	-0.130528	-0.893761	-0.815899	0.955727	0.192494	0.270357	-0.763233	-0.685371	0.0778627	0.437651	0.40067	0.372445	0.401965	0.381123	0.455316	0.432353	0.471038	0.43993	0.390342	0.412674	0.400137
P19652	ORM2	20/14/16/21/19/20	100	TRUE	0.0416906	0.0863624	0.179546	-0.0956725	0.183003	0.0143226	0.20754	0.26675	0.228177	0.197834	0.227578	0.207558	(-0.37, 0.454)	(-0.443, 0.616)	(-0.273, 0.632)	(-0.488, 0.297)	(-0.269, 0.635)	(-0.398, 0.426)	-0.0446718	-0.137855	0.137363	-0.141313	0.027368	-0.0931836	0.182035	-0.0966408	0.0720398	0.275218	-0.00345727	0.165223	-0.278676	-0.109995	0.168681	0.337186	0.308695	0.286949	0.309692	0.293635	0.350796	0.333105	0.36291	0.338942	0.300737	0.317943	0.308284
Q8IYS5	OSCAR	0/0/0/0/0/0	0	FALSE
P07237	P4HB	3/4/6/4/4/7	25.45	TRUE	0.054534	-0.981824	-3.7238	-0.427049	-2.05863	-0.171214	0.954802	0.905939	0.676591	0.852948	0.902882	0.634786	(-1.937, 2.046)	(-2.872, 0.908)	(-5.135, -2.312)	(-2.206, 1.352)	(-3.942, -0.175)	(-1.495, 1.153)	1.03636	3.77833	0.481583	2.11317	0.225748	2.74197	-0.554775	1.07681	-0.81061	-3.29675	-1.66516	-3.55258	1.63158	-0.255835	-1.88742	1.26595	1.17891	1.27929	1.34184	1.15783	1.16852	1.20155	1.38139	1.10384	1.11868	1.07964	0.943055
Q9UQ80	PA2G4	0/0/0/0/0/0	0	FALSE
Q13310	PABPC4	0/0/0/0/0/0	0	FALSE
Q86U42	PABPN1	0/0/0/0/0/0	0	FALSE
P22234	PAICS	0/0/0/0/0/0	0	FALSE
P19021	PAM	20/14/16/21/19/20	100	TRUE	-0.0804876	0.0121982	0.199857	-0.0886798	-0.687632	-0.698517	0.262745	0.337706	0.288872	0.250458	0.288113	0.262768	(-0.602, 0.441)	(-0.658, 0.682)	(-0.373, 0.773)	(-0.586, 0.408)	(-1.259, -0.116)	(-1.22, -0.177)	-0.0926858	-0.280344	0.00819227	0.607145	0.618029	-0.187658	0.100878	0.69983	0.710715	0.288536	0.887489	0.898373	0.598952	0.609837	0.0108845	0.426877	0.390807	0.363277	0.39207	0.371742	0.444108	0.42171	0.459443	0.429101	0.380733	0.402516	0.390287
O95428	PAPLN	20/14/16/21/19/20	100	TRUE	-0.0753372	-0.493261	0.393898	0.0274367	-0.0264531	0.00975222	0.193163	0.248272	0.212371	0.18413	0.211813	0.19318	(-0.459, 0.308)	(-0.986, -0.001)	(-0.028, 0.815)	(-0.338, 0.393)	(-0.447, 0.394)	(-0.374, 0.393)	0.417923	-0.469236	-0.102774	-0.0488842	-0.0850894	-0.887159	-0.520697	-0.466807	-0.503013	0.366462	0.420352	0.384146	0.0538898	0.0176845	-0.0362053	0.313829	0.287311	0.267071	0.288239	0.273294	0.326496	0.31003	0.33777	0.315463	0.279904	0.295918	0.286928
Q99497	PARK7	20/14/16/21/19/20	100	TRUE	0.0059281	-0.025798	0.864838	0.668412	0.545475	-0.350162	0.311302	0.400115	0.342257	0.296744	0.341358	0.311329	(-0.612, 0.624)	(-0.82, 0.768)	(0.186, 1.544)	(0.08, 1.257)	(-0.132, 1.223)	(-0.968, 0.268)	0.0317261	-0.858909	-0.662484	-0.539546	0.35609	-0.890636	-0.69421	-0.571272	0.324364	0.196425	0.319363	1.215	0.122938	1.01857	0.895637	0.505766	0.46303	0.430411	0.464526	0.440441	0.526181	0.499644	0.54435	0.5084	0.451094	0.476902	0.462414
P09874	PARP1	0/0/0/0/0/0	0	FALSE
Q15365	PCBP1	0/0/0/0/0/0	0	FALSE
Q08174	PCDH1	19/10/15/20/19/18	91.82	TRUE	-0.0407823	0.123518	0.316734	0.170422	-0.174795	-0.325821	0.232643	0.357189	0.256403	0.220646	0.250037	0.24072	(-0.503, 0.421)	(-0.586, 0.833)	(-0.193, 0.826)	(-0.268, 0.609)	(-0.672, 0.322)	(-0.804, 0.152)	-0.1643	-0.357517	-0.211204	0.134013	0.285039	-0.193217	-0.046904	0.298313	0.449339	0.146313	0.49153	0.642556	0.345217	0.496243	0.151026	0.423133	0.346201	0.320718	0.346402	0.33627	0.439204	0.419944	0.453642	0.43637	0.336792	0.354729	0.352124
Q9P2E7	PCDH10	19/9/13/20/17/17	86.36	TRUE	0.00709015	-0.0228466	0.507846	0.303507	0.253526	-0.441051	0.261929	0.376408	0.309251	0.248746	0.301667	0.278174	(-0.514, 0.528)	(-0.771, 0.726)	(-0.107, 1.123)	(-0.191, 0.798)	(-0.346, 0.853)	(-0.994, 0.112)	0.0299368	-0.500756	-0.296417	-0.246436	0.448141	-0.530693	-0.326353	-0.276373	0.418204	0.204339	0.25432	0.948897	0.0499807	0.744557	0.694577	0.457696	0.404795	0.361138	0.400339	0.382129	0.485333	0.451936	0.498242	0.466819	0.396304	0.43156	0.416471
O14917	PCDH17	17/9/14/15/17/14	78.18	TRUE	-0.0374082	-0.0283429	0.447824	0.131564	0.204588	0.189367	0.244001	0.335592	0.26282	0.251192	0.261867	0.260533	(-0.523, 0.448)	(-0.697, 0.64)	(-0.076, 0.971)	(-0.369, 0.632)	(-0.317, 0.726)	(-0.329, 0.708)	-0.00906531	-0.485232	-0.168972	-0.241996	-0.226775	-0.476167	-0.159907	-0.232931	-0.21771	0.31626	0.243236	0.258457	-0.073024	-0.0578031	0.0152209	0.410471	0.359171	0.350644	0.364107	0.357741	0.428782	0.420802	0.447329	0.42735	0.362974	0.363882	0.371079
O60245	PCDH7	14/6/8/11/11/9	53.64	TRUE	0.136398	-0.758018	0.847467	0.639765	-0.25183	-0.646204	0.42212	0.635314	0.528142	0.444379	0.503501	0.541148	(-0.711, 0.984)	(-2.034, 0.518)	(-0.213, 1.908)	(-0.253, 1.532)	(-1.263, 0.759)	(-1.733, 0.441)	0.894416	-0.711068	-0.503366	0.388228	0.782603	-1.60548	-1.39778	-0.506188	-0.111813	0.207702	1.0993	1.49367	0.891594	1.28597	0.394374	0.733219	0.669104	0.609847	0.686546	0.716359	0.822413	0.773538	0.865419	0.869743	0.685163	0.721429	0.7812
Q9HC56	PCDH9	20/14/14/21/19/20	98.18	TRUE	-0.0872642	-0.377392	0.118077	0.0878014	0.00781163	-0.449995	0.246485	0.316952	0.288117	0.23497	0.270325	0.24648	(-0.577, 0.402)	(-1.007, 0.252)	(-0.454, 0.69)	(-0.379, 0.554)	(-0.529, 0.544)	(-0.939, 0.039)	0.290128	-0.205341	-0.175066	-0.0950758	0.36273	-0.495469	-0.465193	-0.385203	0.0726029	0.0302759	0.110266	0.568072	0.0799898	0.537796	0.457806	0.400443	0.379247	0.340788	0.36795	0.34872	0.42746	0.395614	0.431167	0.402534	0.370849	0.392737	0.379063
Q9Y5I4	PCDHAC2	0/0/0/0/0/0	0	FALSE
Q9Y5F6	PCDHGC5	15/9/12/19/14/11	72.73	TRUE	0.00428846	0.0773684	0.558085	-0.588565	-0.804858	-0.331237	0.293415	0.427429	0.318244	0.251164	0.326445	0.372815	(-0.581, 0.59)	(-0.776, 0.93)	(-0.077, 1.193)	(-1.09, -0.087)	(-1.456, -0.153)	(-1.075, 0.413)	-0.07308	-0.553797	0.592854	0.809147	0.335526	-0.480717	0.665934	0.882227	0.408606	1.14665	1.36294	0.889322	0.216293	-0.257328	-0.473621	0.509513	0.430387	0.385908	0.448798	0.485532	0.526984	0.495061	0.5616	0.5943	0.402184	0.453113	0.501812
P22061	PCMT1	19/11/13/20/19/17	90	TRUE	-0.0202262	0.420386	0.347285	0.233355	0.0345815	0.232159	0.244009	0.355702	0.288427	0.231667	0.264098	0.259532	(-0.505, 0.465)	(-0.287, 1.127)	(-0.226, 0.921)	(-0.227, 0.694)	(-0.49, 0.56)	(-0.284, 0.748)	-0.440613	-0.367511	-0.253581	-0.0548077	-0.252385	0.0731016	0.187032	0.385805	0.188228	0.11393	0.312703	0.115126	0.198773	0.00119599	-0.197577	0.427789	0.378174	0.336469	0.364887	0.357446	0.45923	0.424288	0.464913	0.445538	0.368283	0.386079	0.388094
Q15113	PCOLCE	20/14/16/21/19/20	100	TRUE	-0.0463317	-0.418738	0.13531	0.141734	0.0735359	0.0535322	0.29667	0.381309	0.326171	0.282796	0.325313	0.296696	(-0.635, 0.542)	(-1.175, 0.338)	(-0.512, 0.783)	(-0.419, 0.703)	(-0.572, 0.719)	(-0.535, 0.642)	0.372406	-0.181641	-0.188066	-0.119868	-0.0998639	-0.554047	-0.560472	-0.492274	-0.47227	-0.00642461	0.0617736	0.0817773	0.0681982	0.0882019	0.0200037	0.481994	0.441267	0.410182	0.442693	0.419739	0.50145	0.47616	0.518765	0.484505	0.429892	0.454487	0.44068
P29120	PCSK1	19/14/16/21/18/20	98.18	TRUE	-0.0202341	-0.0130002	0.270872	0.0627575	-0.000342832	-0.456207	0.265298	0.331666	0.283628	0.245884	0.29049	0.257957	(-0.547, 0.506)	(-0.671, 0.645)	(-0.292, 0.834)	(-0.425, 0.551)	(-0.577, 0.576)	(-0.968, 0.056)	-0.00723391	-0.291106	-0.0829916	-0.0198913	0.435972	-0.283872	-0.0757577	-0.0126574	0.443206	0.208114	0.271215	0.727079	0.0631003	0.518964	0.455864	0.422762	0.389083	0.362312	0.397722	0.370324	0.436083	0.414107	0.456972	0.421354	0.373773	0.401092	0.383163
Q9UHG2	PCSK1N	20/14/16/21/19/20	100	TRUE	-0.0567579	-0.20546	-0.110803	-0.131911	-0.263535	-0.661274	0.244714	0.31453	0.269048	0.23327	0.268341	0.244735	(-0.542, 0.429)	(-0.83, 0.419)	(-0.645, 0.423)	(-0.595, 0.331)	(-0.796, 0.269)	(-1.147, -0.176)	0.148702	0.0540447	0.0751531	0.206777	0.604516	-0.0946569	-0.0735485	0.0580757	0.455815	0.0211084	0.152733	0.550472	0.131624	0.529363	0.397739	0.397582	0.363987	0.338346	0.365163	0.34623	0.41363	0.392769	0.427913	0.399653	0.354604	0.374892	0.363503
P16519	PCSK2	0/0/0/0/0/0	0	FALSE
Q13442	PDAP1	0/0/0/0/0/0	0	FALSE
Q8WUM4	PDCD6IP	0/0/0/0/0/0	0	FALSE
P04085	PDGFA	0/0/0/0/0/0	0	FALSE
P01127	PDGFB	0/0/0/0/0/0	0	FALSE
P08559	PDHA1	0/0/0/0/0/0	0	FALSE
P30101	PDIA3	20/14/15/21/19/19	98.18	TRUE	0.0107259	-0.053644	-0.0252459	-0.0245491	-0.00273038	-0.154656	0.193262	0.248855	0.218818	0.184231	0.212175	0.198904	(-0.373, 0.394)	(-0.548, 0.44)	(-0.46, 0.409)	(-0.39, 0.341)	(-0.424, 0.418)	(-0.549, 0.24)	0.0643699	0.0359718	0.035275	0.0134563	0.165382	-0.0283981	-0.0290949	-0.0509136	0.101012	-0.000696759	-0.0225155	0.129411	-0.0218187	0.130107	0.151926	0.314068	0.292008	0.267177	0.288808	0.277631	0.330764	0.31034	0.338823	0.32074	0.28499	0.301822	0.295598
Q15084	PDIA6	0/0/0/0/0/0	0	FALSE
Q96HC4	PDLIM5	2/0/0/0/0/0	1.82	FALSE
P30086	PEBP1	20/14/16/21/19/20	100	TRUE	-0.0557187	0.0382725	0.810704	0.709119	0.555819	0.257517	0.224716	0.288827	0.247061	0.214207	0.246412	0.224735	(-0.502, 0.39)	(-0.535, 0.611)	(0.32, 1.301)	(0.284, 1.134)	(0.067, 1.045)	(-0.188, 0.703)	-0.0939913	-0.866423	-0.764838	-0.611538	-0.313236	-0.772432	-0.670847	-0.517547	-0.219244	0.101585	0.254885	0.553187	0.1533	0.451602	0.298302	0.365092	0.334242	0.310697	0.335322	0.317936	0.379828	0.360672	0.392944	0.366993	0.325626	0.344256	0.333798
Q96S96	PEBP4	20/14/16/21/19/20	100	TRUE	-0.0484816	0.0435332	0.351197	0.121897	-0.0792754	0.267789	0.278843	0.358396	0.306571	0.265803	0.305766	0.278868	(-0.602, 0.505)	(-0.668, 0.755)	(-0.257, 0.96)	(-0.406, 0.649)	(-0.686, 0.528)	(-0.286, 0.821)	-0.0920148	-0.399679	-0.170379	0.0307937	-0.31627	-0.307664	-0.0783639	0.122809	-0.224256	0.2293	0.430473	0.0834085	0.201172	-0.145892	-0.347064	0.453032	0.414751	0.385534	0.416092	0.394518	0.471318	0.447548	0.487593	0.455391	0.40406	0.427177	0.4142
P01210	PENK	10/7/7/12/10/11	51.82	TRUE	-0.0834145	0.370554	-0.864955	-0.633933	-0.645088	-1.07741	0.523123	0.640095	0.583151	0.450125	0.528855	0.466553	(-1.136, 0.969)	(-0.917, 1.658)	(-2.038, 0.308)	(-1.539, 0.272)	(-1.709, 0.419)	(-2.016, -0.139)	-0.453969	0.78154	0.550519	0.561674	0.993995	1.23551	1.00449	1.01564	1.44796	-0.231021	-0.219866	0.212455	0.0111549	0.443476	0.432321	0.824024	0.78212	0.67977	0.735742	0.704493	0.857514	0.787588	0.8594	0.801028	0.738957	0.800631	0.750961
P12955	PEPD	0/0/0/0/0/0	0	FALSE
O00541	PES1	0/0/0/0/0/0	0	FALSE
O15067	PFAS	0/0/0/0/0/0	0	FALSE
Q01813	PFKP	0/0/0/0/0/0	0	FALSE
P07737	PFN1	15/10/12/18/12/12	71.82	TRUE	-0.00718539	0.0654414	0.248627	0.1813	0.108689	0.537929	0.233604	0.318367	0.252458	0.206757	0.272572	0.263511	(-0.473, 0.459)	(-0.57, 0.701)	(-0.255, 0.753)	(-0.231, 0.594)	(-0.435, 0.653)	(0.012, 1.064)	-0.0726268	-0.255812	-0.188486	-0.115874	-0.545115	-0.183186	-0.115859	-0.0432473	-0.472488	0.0673265	0.139938	-0.289302	0.0726117	-0.356629	-0.42924	0.391019	0.34323	0.313198	0.364535	0.353186	0.403043	0.383196	0.437996	0.417274	0.326361	0.374665	0.366081
P18669	PGAM1	20/13/16/21/19/20	99.09	TRUE	-0.00577547	0.410004	0.73606	0.696233	0.520859	0.137131	0.197509	0.2642	0.217189	0.188276	0.216582	0.197513	(-0.398, 0.386)	(-0.114, 0.934)	(0.305, 1.167)	(0.323, 1.07)	(0.091, 0.951)	(-0.255, 0.529)	-0.41578	-0.741836	-0.702008	-0.526635	-0.142906	-0.326056	-0.286228	-0.110855	0.272873	0.0398278	0.215201	0.598929	0.175373	0.559102	0.383728	0.329147	0.293773	0.273075	0.294784	0.279435	0.341339	0.325063	0.351786	0.330621	0.286194	0.302597	0.293378
P52209	PGD	13/10/10/12/11/12	61.82	TRUE	0.00437033	0.320272	0.35216	0.252938	0.321627	0.0371374	0.215622	0.276513	0.244138	0.223492	0.258305	0.239837	(-0.427, 0.436)	(-0.233, 0.874)	(-0.137, 0.841)	(-0.195, 0.7)	(-0.196, 0.839)	(-0.443, 0.517)	-0.315902	-0.347789	-0.248568	-0.317257	-0.0327671	-0.0318876	0.0673342	-0.0013552	0.283135	0.0992218	0.0305324	0.315022	-0.0686894	0.2158	0.28449	0.352569	0.326216	0.309971	0.336359	0.327111	0.368231	0.354367	0.389156	0.361043	0.331015	0.356089	0.341147
P00558	PGK1	20/14/16/21/19/20	100	TRUE	0.0136666	0.0828211	0.514872	0.496872	0.24221	0.0951755	0.181272	0.232988	0.199298	0.172795	0.198774	0.181288	(-0.346, 0.373)	(-0.38, 0.545)	(0.119, 0.91)	(0.154, 0.84)	(-0.152, 0.637)	(-0.265, 0.455)	-0.0691545	-0.501206	-0.483205	-0.228543	-0.0815089	-0.432051	-0.414051	-0.159389	-0.0123544	0.0180005	0.272662	0.419697	0.254662	0.401696	0.147034	0.294509	0.269624	0.25063	0.270495	0.25647	0.306397	0.290944	0.316977	0.296043	0.262674	0.277702	0.269265
O95336	PGLS	0/0/0/0/0/0	0	FALSE
Q96PD5	PGLYRP2	20/14/16/21/19/20	100	TRUE	0.0440171	0.369212	-0.08299	0.201188	0.499835	0.350094	0.252913	0.325068	0.278062	0.241085	0.277331	0.252935	(-0.458, 0.546)	(-0.276, 1.014)	(-0.635, 0.469)	(-0.277, 0.68)	(-0.051, 1.05)	(-0.152, 0.852)	-0.325195	0.127007	-0.157171	-0.455818	-0.306077	0.452202	0.168025	-0.130623	0.0191179	-0.284178	-0.582825	-0.433084	-0.298647	-0.148907	0.149741	0.410903	0.376182	0.349682	0.377398	0.35783	0.427489	0.405929	0.44225	0.413043	0.366485	0.387453	0.375682
P36871	PGM1	0/0/0/0/0/0	0	FALSE
O00264	PGRMC1	0/0/0/0/0/0	0	FALSE
P35232	PHB	0/0/0/0/0/0	0	FALSE
Q99623	PHB2	0/0/0/0/0/0	0	FALSE
Q7RTV0	PHF5A	0/0/0/0/0/0	0	FALSE
O43175	PHGDH	1/0/0/0/1/0	1.82	FALSE
Q6UXB8	PI16	20/14/16/21/19/20	100	TRUE	-0.0514087	0.0420275	0.578084	0.497468	0.676323	0.456756	0.201449	0.258922	0.221481	0.192028	0.220899	0.201466	(-0.451, 0.348)	(-0.472, 0.556)	(0.139, 1.018)	(0.116, 0.879)	(0.238, 1.115)	(0.057, 0.857)	-0.0934361	-0.629493	-0.548877	-0.727732	-0.508165	-0.536057	-0.455441	-0.634296	-0.414728	0.0806162	-0.0982392	0.121328	-0.178855	0.040712	0.219567	0.32729	0.299635	0.278527	0.300603	0.285017	0.340501	0.323328	0.352259	0.328995	0.291911	0.308612	0.299236
P01833	PIGR	0/0/0/0/0/0	0	FALSE
Q96FE7	PIK3IP1	20/14/16/21/19/20	100	TRUE	-0.0753477	0.193985	0.140862	0.20569	0.285214	-0.0627238	0.227376	0.292246	0.249986	0.216743	0.249329	0.227396	(-0.527, 0.376)	(-0.386, 0.774)	(-0.355, 0.637)	(-0.224, 0.636)	(-0.21, 0.78)	(-0.514, 0.389)	-0.269332	-0.216209	-0.281038	-0.360562	-0.0126239	0.0531231	-0.0117056	-0.0912292	0.256709	-0.0648287	-0.144352	0.203585	-0.0795236	0.268414	0.347938	0.369414	0.338199	0.314375	0.339292	0.3217	0.384325	0.364942	0.397596	0.371338	0.329481	0.348332	0.33775
Q9UKJ1	PILRA	0/0/0/0/0/0	0	FALSE
Q9GZP4	PITHD1	0/0/0/0/0/0	0	FALSE
P14618	PKM	20/14/16/21/19/20	100	TRUE	-0.027287	0.223157	0.829752	1.08849	0.330823	0.182762	0.23589	0.303189	0.259346	0.224859	0.258665	0.23591	(-0.495, 0.441)	(-0.379, 0.825)	(0.315, 1.344)	(0.642, 1.535)	(-0.182, 0.844)	(-0.285, 0.651)	-0.250445	-0.857039	-1.11577	-0.35811	-0.210049	-0.606594	-0.86533	-0.107666	0.040395	-0.258736	0.498929	0.646989	0.757664	0.905725	0.148061	0.383246	0.350862	0.326146	0.351996	0.333746	0.398715	0.378607	0.412483	0.385242	0.341818	0.361374	0.350396
P14618-2	PKM.isoform2	20/14/16/21/19/20	100	TRUE	-0.0518873	0.243853	0.765667	1.2509	0.584233	0.0804427	0.237298	0.304998	0.260894	0.2262	0.260209	0.237318	(-0.523, 0.419)	(-0.361, 0.849)	(0.248, 1.283)	(0.802, 1.7)	(0.068, 1.101)	(-0.391, 0.551)	-0.29574	-0.817554	-1.30279	-0.63612	-0.13233	-0.521814	-1.00705	-0.34038	0.16341	-0.485237	0.181434	0.685224	0.666671	1.17046	0.50379	0.385533	0.352956	0.328092	0.354097	0.335737	0.401095	0.380866	0.414945	0.387541	0.343858	0.363531	0.352487
Q8IV08	PLD3	20/14/16/21/19/20	100	TRUE	-0.0768087	-0.362086	0.0629651	0.0311048	-0.392765	-0.707215	0.274909	0.353339	0.302245	0.262053	0.301451	0.274933	(-0.622, 0.469)	(-1.063, 0.339)	(-0.537, 0.663)	(-0.489, 0.551)	(-0.991, 0.205)	(-1.253, -0.162)	0.285277	-0.139774	-0.107913	0.315956	0.630407	-0.425051	-0.393191	0.0306785	0.345129	0.0318603	0.45573	0.77018	0.423869	0.73832	0.314451	0.446639	0.408899	0.380094	0.410221	0.388951	0.464667	0.441233	0.480713	0.448965	0.398359	0.42115	0.408355
Q96BZ4	PLD4	20/14/16/21/19/19	99.09	TRUE	-0.0596122	-0.137363	0.271494	0.245008	0.0783031	-0.187285	0.20271	0.260401	0.222853	0.193236	0.222507	0.208469	(-0.462, 0.343)	(-0.654, 0.379)	(-0.171, 0.714)	(-0.139, 0.629)	(-0.363, 0.52)	(-0.601, 0.226)	0.0777513	-0.331106	-0.304621	-0.137915	0.127673	-0.408857	-0.382372	-0.215667	0.0499217	0.0264855	0.193191	0.458779	0.166705	0.432294	0.265588	0.329358	0.30157	0.28029	0.302552	0.29095	0.342662	0.325365	0.354498	0.334372	0.293767	0.310556	0.304248
Q15149	PLEC	0/0/0/0/0/0	0	FALSE
P00747	PLG	20/14/16/21/19/20	100	TRUE	0.0450174	-0.246171	-0.4603	-0.0449953	0.184458	0.00177841	0.243148	0.312518	0.267327	0.231778	0.266624	0.243169	(-0.438, 0.528)	(-0.866, 0.374)	(-0.991, 0.07)	(-0.505, 0.415)	(-0.345, 0.714)	(-0.481, 0.484)	0.291188	0.505318	0.0900127	-0.139441	0.043239	0.21413	-0.201175	-0.430629	-0.247949	-0.415305	-0.644759	-0.462079	-0.229454	-0.0467737	0.18268	0.395039	0.361659	0.336181	0.362827	0.344015	0.410984	0.390257	0.425175	0.397096	0.352336	0.372494	0.361178
O60664	PLIN3	0/0/0/0/0/0	0	FALSE
Q02809	PLOD1	17/11/12/16/11/12	71.82	TRUE	-0.0677155	0.466475	0.0287505	0.215005	-0.022214	0.711014	0.224245	0.302167	0.261657	0.22408	0.299078	0.259251	(-0.515, 0.38)	(-0.136, 1.069)	(-0.493, 0.551)	(-0.232, 0.662)	(-0.619, 0.575)	(0.194, 1.228)	-0.534191	-0.096466	-0.282721	-0.0455015	-0.77873	0.437725	0.25147	0.488689	-0.244539	-0.186255	0.0509645	-0.682264	0.237219	-0.496009	-0.733228	0.376922	0.346623	0.317689	0.376552	0.343368	0.398595	0.376425	0.435398	0.395392	0.342852	0.389746	0.36713
P55058	PLTP	20/14/16/21/19/20	100	TRUE	-0.0940069	0.151952	0.309894	0.264669	-0.0180476	0.239812	0.230661	0.296468	0.253598	0.219875	0.252932	0.230681	(-0.552, 0.364)	(-0.436, 0.74)	(-0.193, 0.813)	(-0.172, 0.701)	(-0.52, 0.484)	(-0.218, 0.698)	-0.245958	-0.403901	-0.358676	-0.0759594	-0.333819	-0.157942	-0.112718	0.169999	-0.0878606	0.0452247	0.327941	0.0700817	0.282717	0.024857	-0.25786	0.374751	0.343086	0.318917	0.344194	0.326348	0.389878	0.370215	0.403341	0.376703	0.334242	0.353364	0.342629
Q8IUK5	PLXDC1	8/5/9/7/8/8	40.91	TRUE	-0.052791	1.10357	0.0909023	-0.0954175	-0.0775897	-0.43859	0.297184	0.402672	0.251422	0.287146	0.300612	0.269512	(-0.656, 0.551)	(0.286, 1.921)	(-0.42, 0.601)	(-0.678, 0.488)	(-0.688, 0.533)	(-0.986, 0.109)	-1.15636	-0.143693	0.0426265	0.0247988	0.385799	1.01267	1.19899	1.18116	1.54216	0.18632	0.168492	0.529492	-0.0178278	0.343172	0.361	0.477916	0.38865	0.416436	0.445006	0.41122	0.47769	0.492195	0.541434	0.497051	0.384298	0.387291	0.368612
Q6UX71	PLXDC2	20/14/16/21/19/20	100	TRUE	-0.0403447	-0.216637	0.478807	0.334087	0.147483	-0.0930643	0.277987	0.357296	0.30563	0.264987	0.304827	0.278011	(-0.592, 0.511)	(-0.926, 0.492)	(-0.128, 1.085)	(-0.192, 0.86)	(-0.457, 0.752)	(-0.645, 0.459)	0.176292	-0.519152	-0.374431	-0.187828	0.0527197	-0.695444	-0.550723	-0.36412	-0.123573	0.144721	0.331324	0.571872	0.186603	0.427151	0.240548	0.451641	0.413478	0.38435	0.414814	0.393306	0.469871	0.446174	0.486096	0.453993	0.402819	0.425866	0.412928
O15031	PLXNB2	20/14/16/21/19/20	100	TRUE	-0.125085	-0.268104	0.498015	0.325796	0.0566711	-0.0807617	0.253256	0.32551	0.27844	0.241413	0.277708	0.253278	(-0.628, 0.377)	(-0.914, 0.378)	(-0.055, 1.051)	(-0.153, 0.805)	(-0.494, 0.608)	(-0.583, 0.422)	0.143019	-0.6231	-0.45088	-0.181756	-0.0443229	-0.766119	-0.593899	-0.324775	-0.187342	0.172219	0.441344	0.578777	0.269125	0.406558	0.137433	0.411461	0.376693	0.350157	0.377911	0.358316	0.428069	0.40648	0.442851	0.413604	0.366983	0.387979	0.376192
Q9H307	PNN	0/0/0/0/0/0	0	FALSE
P00491	PNP	1/1/1/1/2/1	6.36	FALSE
O95602	POLR1A	0/0/0/0/0/0	0	FALSE
P19388	POLR2E	0/0/0/0/0/0	0	FALSE
Q8WZA1	POMGNT1	20/13/15/21/19/19	97.27	TRUE	-0.0535828	-0.323632	0.639922	0.437602	-0.103387	0.0577569	0.215154	0.288409	0.243724	0.205096	0.236355	0.221663	(-0.481, 0.374)	(-0.896, 0.249)	(0.156, 1.124)	(0.03, 0.845)	(-0.573, 0.366)	(-0.382, 0.498)	0.270049	-0.693505	-0.491185	0.0498038	-0.11134	-0.963554	-0.761234	-0.220245	-0.381389	0.20232	0.743309	0.582165	0.540988	0.379845	-0.161144	0.358478	0.325007	0.29737	0.321901	0.309421	0.376232	0.354145	0.384579	0.36667	0.317207	0.336451	0.32971
P27169	PON1	20/14/16/21/19/20	100	TRUE	0.0631418	-0.957712	-0.0262648	-0.264827	0.309232	0.153528	0.220667	0.283622	0.242609	0.210347	0.241972	0.220686	(-0.375, 0.501)	(-1.521, -0.395)	(-0.508, 0.455)	(-0.682, 0.153)	(-0.171, 0.789)	(-0.284, 0.591)	1.02085	0.0894066	0.327969	-0.24609	-0.0903858	-0.931448	-0.692885	-1.26694	-1.11124	0.238562	-0.335497	-0.179792	-0.574059	-0.418355	0.155705	0.358513	0.328219	0.305098	0.32928	0.312207	0.372984	0.354173	0.385863	0.36038	0.319759	0.338053	0.327783
Q15063	POSTN	0/0/0/4/2/1	6.36	FALSE
P62937	PPIA	20/14/16/21/19/20	100	TRUE	0.0386826	-0.195885	0.280168	0.188041	-0.017121	0.0984871	0.192164	0.246988	0.211273	0.183178	0.210718	0.192181	(-0.343, 0.42)	(-0.686, 0.294)	(-0.139, 0.699)	(-0.175, 0.552)	(-0.435, 0.401)	(-0.283, 0.48)	0.234568	-0.241486	-0.149359	0.0558036	-0.0598045	-0.476054	-0.383927	-0.178764	-0.294373	0.0921271	0.297289	0.181681	0.205162	0.0895542	-0.115608	0.312206	0.285825	0.26569	0.286748	0.271881	0.324807	0.308426	0.336023	0.313831	0.278457	0.294388	0.285445
P23284	PPIB	20/14/16/21/19/20	100	TRUE	-0.0857861	-0.936552	0.312661	-0.1264	-0.228882	-0.373115	0.324253	0.416762	0.356497	0.30909	0.35556	0.324282	(-0.729, 0.558)	(-1.764, -0.11)	(-0.395, 1.02)	(-0.74, 0.487)	(-0.934, 0.477)	(-1.017, 0.27)	0.850766	-0.398448	0.0406137	0.143096	0.287329	-1.24921	-0.810152	-0.707671	-0.563437	0.439061	0.541543	0.685776	0.102482	0.246715	0.144233	0.526809	0.482294	0.448319	0.483853	0.458765	0.548073	0.520432	0.566998	0.529552	0.469862	0.496744	0.481653
P45877	PPIC	16/11/15/17/15/16	81.82	TRUE	-0.0669652	-0.0408954	0.534772	0.311477	0.42942	0.558915	0.234306	0.315116	0.236713	0.220797	0.263031	0.236623	(-0.533, 0.4)	(-0.668, 0.586)	(0.064, 1.006)	(-0.128, 0.751)	(-0.094, 0.953)	(0.088, 1.03)	-0.0260698	-0.601738	-0.378443	-0.496385	-0.62588	-0.575668	-0.352373	-0.470315	-0.59981	0.223295	0.105353	-0.0241426	-0.117942	-0.247438	-0.129495	0.390612	0.333118	0.32241	0.35528	0.333925	0.393228	0.388007	0.433553	0.401734	0.322399	0.35024	0.335316
P35813	PPM1A	0/0/0/0/0/0	0	FALSE
P30153	PPP2R1A	0/0/0/0/0/0	0	FALSE
Q96NZ9	PRAP1	0/0/0/0/0/0	0	FALSE
P42785	PRCP	20/14/16/21/19/20	100	TRUE	-0.0823543	-0.908958	-0.288223	-0.667461	-0.566234	-0.692426	0.214786	0.276063	0.236144	0.204741	0.235523	0.214804	(-0.509, 0.344)	(-1.457, -0.361)	(-0.757, 0.18)	(-1.074, -0.261)	(-1.034, -0.099)	(-1.119, -0.266)	0.826603	0.205868	0.585107	0.483879	0.610072	-0.620735	-0.241497	-0.342724	-0.216532	0.379238	0.278011	0.404203	-0.101227	0.0249652	0.126192	0.348958	0.319472	0.296967	0.320505	0.303887	0.363044	0.344734	0.37558	0.350776	0.311237	0.329043	0.319047
Q06830	PRDX1	20/14/16/21/19/20	100	TRUE	-0.0185957	-0.095034	0.359025	0.241056	0.277474	-0.0479012	0.238158	0.306104	0.26184	0.227021	0.261152	0.238179	(-0.491, 0.454)	(-0.702, 0.512)	(-0.161, 0.879)	(-0.209, 0.692)	(-0.241, 0.796)	(-0.521, 0.425)	0.0764383	-0.377621	-0.259652	-0.29607	0.0293055	-0.454059	-0.33609	-0.372508	-0.0471328	0.117969	0.0815509	0.406926	-0.0364181	0.288957	0.325375	0.386931	0.354236	0.329282	0.355381	0.336955	0.402549	0.382247	0.416449	0.388946	0.345105	0.364849	0.353765
P32119	PRDX2	20/14/15/21/19/20	99.09	TRUE	-0.0107645	-0.163928	1.10312	0.484474	1.14368	-0.188576	0.351409	0.45179	0.397756	0.334983	0.385307	0.351416	(-0.708, 0.687)	(-1.061, 0.733)	(0.314, 1.893)	(-0.18, 1.149)	(0.379, 1.908)	(-0.886, 0.509)	0.153163	-1.11388	-0.495238	-1.15445	0.177811	-1.26705	-0.648401	-1.30761	0.0246485	0.618646	-0.0405634	1.2917	-0.659209	0.67305	1.33226	0.57091	0.531025	0.485857	0.524449	0.497172	0.60125	0.564008	0.614549	0.573885	0.518258	0.548207	0.53051
P30048	PRDX3	0/0/0/0/0/0	0	FALSE
Q13162	PRDX4	0/0/0/0/0/0	0	FALSE
P30044	PRDX5	0/0/0/0/0/0	0	FALSE
P30041	PRDX6	13/9/13/14/11/12	65.45	TRUE	-0.0163095	0.406505	0.938879	0.324248	1.13033	0.341258	0.293761	0.36843	0.281602	0.272552	0.333726	0.293311	(-0.604, 0.571)	(-0.33, 1.143)	(0.376, 1.502)	(-0.221, 0.869)	(0.463, 1.797)	(-0.245, 0.928)	-0.422814	-0.955189	-0.340557	-1.14664	-0.357567	-0.532375	0.082257	-0.72383	0.0652471	0.614632	-0.191455	0.597622	-0.806087	-0.0170099	0.789077	0.465107	0.406227	0.401331	0.452095	0.416688	0.462449	0.459105	0.516653	0.474338	0.394059	0.434185	0.408145
P51888	PRELP	20/14/16/21/19/20	100	TRUE	-0.0836001	-0.531813	-0.297977	-0.385609	-0.470843	-0.303808	0.195088	0.250746	0.214487	0.185965	0.213924	0.195105	(-0.471, 0.304)	(-1.029, -0.034)	(-0.724, 0.128)	(-0.755, -0.017)	(-0.895, -0.046)	(-0.691, 0.083)	0.448213	0.214377	0.302009	0.387243	0.220208	-0.233836	-0.146204	-0.06097	-0.228005	0.0876323	0.172866	0.00583149	0.0852341	-0.0818008	-0.167035	0.316956	0.290174	0.269732	0.291111	0.276017	0.329749	0.313119	0.341136	0.318606	0.282694	0.298867	0.289788
Q92954	PRG4	19/14/16/19/19/19	96.36	TRUE	-0.0912882	-0.393112	0.307881	0.06457	0.458171	-0.0379585	0.216221	0.270798	0.231487	0.210593	0.231611	0.21055	(-0.521, 0.338)	(-0.931, 0.144)	(-0.152, 0.767)	(-0.354, 0.483)	(-0.002, 0.918)	(-0.456, 0.38)	0.301823	-0.399169	-0.155858	-0.549459	-0.0533297	-0.700993	-0.457682	-0.851283	-0.355153	0.243311	-0.15029	0.34584	-0.393601	0.102529	0.49613	0.346676	0.316828	0.30185	0.316719	0.301785	0.356061	0.342792	0.36928	0.344025	0.31218	0.322956	0.312735
P14314	PRKCSH	20/14/16/21/19/20	100	TRUE	-0.0282712	-0.379921	0.257991	0.178658	0.0544963	-0.102267	0.197915	0.254379	0.217595	0.188659	0.217023	0.197932	(-0.421, 0.364)	(-0.885, 0.125)	(-0.174, 0.69)	(-0.196, 0.553)	(-0.376, 0.485)	(-0.495, 0.291)	0.35165	-0.286262	-0.206929	-0.0827675	0.0739956	-0.637912	-0.558579	-0.434418	-0.277654	0.0793328	0.203494	0.360257	0.124161	0.280925	0.156763	0.321549	0.294378	0.273641	0.29533	0.280017	0.334527	0.317656	0.346079	0.323223	0.28679	0.303198	0.293987
P78527	PRKDC	0/0/0/0/0/0	0	FALSE
P04156	PRNP	20/14/16/21/19/20	100	TRUE	-0.119055	-0.341604	0.257178	0.0388347	-0.03705	-0.516183	0.265474	0.341213	0.291873	0.25306	0.291106	0.265498	(-0.646, 0.408)	(-1.019, 0.336)	(-0.322, 0.836)	(-0.463, 0.541)	(-0.615, 0.541)	(-1.043, 0.011)	0.22255	-0.376233	-0.157889	-0.0820045	0.397129	-0.598782	-0.380439	-0.304554	0.174579	0.218343	0.294228	0.773361	0.0758847	0.555018	0.479133	0.431311	0.394866	0.36705	0.396143	0.375603	0.448721	0.42609	0.464216	0.433558	0.384688	0.406697	0.394341
P04070	PROC	20/11/16/19/19/20	95.45	TRUE	0.0116016	0.273312	0.596343	0.482965	0.454268	0.409028	0.222355	0.327909	0.244649	0.223043	0.244497	0.222343	(-0.43, 0.453)	(-0.378, 0.924)	(0.111, 1.082)	(0.04, 0.926)	(-0.031, 0.94)	(-0.033, 0.851)	-0.261711	-0.584741	-0.471363	-0.442666	-0.397426	-0.323031	-0.209653	-0.180956	-0.135716	0.113378	0.142075	0.187315	0.0286972	0.0739368	0.0452396	0.39529	0.330809	0.315148	0.332481	0.314578	0.409008	0.397136	0.42108	0.396987	0.329154	0.340896	0.330322
Q9UNN8	PROCR	20/14/16/21/19/20	100	TRUE	-0.00207138	-0.157885	0.564157	0.0745643	0.284063	-0.180466	0.222223	0.285623	0.244321	0.211831	0.243679	0.222242	(-0.443, 0.439)	(-0.725, 0.409)	(0.079, 1.049)	(-0.346, 0.495)	(-0.2, 0.768)	(-0.621, 0.261)	0.155814	-0.566229	-0.0766357	-0.286134	0.178395	-0.722042	-0.232449	-0.441948	0.0225812	0.489593	0.280094	0.744623	-0.209498	0.25503	0.464529	0.361042	0.330534	0.30725	0.331603	0.314409	0.375615	0.356671	0.388585	0.362922	0.322014	0.340437	0.330095
P07225	PROS1	20/14/16/21/19/20	100	TRUE	-0.120186	-0.044394	-0.0209795	0.16147	-0.167765	-0.133932	0.25957	0.333624	0.285381	0.247431	0.284631	0.259592	(-0.635, 0.395)	(-0.706, 0.618)	(-0.587, 0.545)	(-0.33, 0.652)	(-0.733, 0.397)	(-0.649, 0.381)	-0.0757918	-0.0992063	-0.281656	0.0475794	0.013746	-0.0234145	-0.205864	0.123371	0.0895378	-0.182449	0.146786	0.112952	0.329235	0.295401	-0.0338334	0.421718	0.386084	0.358886	0.387332	0.367249	0.438741	0.416613	0.453891	0.423915	0.376132	0.397651	0.38557
P22891	PROZ	17/12/15/18/15/16	84.55	TRUE	-0.0275832	0.255501	0.153099	-0.0558827	-0.0953666	0.0764763	0.205865	0.267021	0.215768	0.194149	0.234695	0.212345	(-0.437, 0.382)	(-0.276, 0.787)	(-0.276, 0.582)	(-0.442, 0.33)	(-0.562, 0.372)	(-0.346, 0.499)	-0.283084	-0.180682	0.0282995	0.0677834	-0.10406	0.102401	0.311383	0.350867	0.179024	0.208982	0.248466	0.0766229	0.0394839	-0.132359	-0.171843	0.338924	0.297158	0.282593	0.308474	0.296035	0.343759	0.330414	0.371601	0.340113	0.288577	0.314428	0.303227
Q6P2Q9	PRPF8	0/0/0/0/0/0	0	FALSE
Q9Y520	PRRC2C	0/0/0/0/0/0	0	FALSE
O14668	PRRG1	0/0/0/0/0/0	0	FALSE
Q5FWE3	PRRT3	0/0/0/0/0/0	0	FALSE
P07477	PRSS1	20/13/16/21/19/19	98.18	TRUE	-0.0533757	-0.189286	-0.0820023	0.147046	-0.413657	-0.423468	0.216484	0.291408	0.238057	0.206377	0.238037	0.222819	(-0.483, 0.376)	(-0.768, 0.389)	(-0.555, 0.391)	(-0.263, 0.557)	(-0.886, 0.059)	(-0.866, 0.019)	0.135911	0.0286267	-0.200422	0.360282	0.370092	-0.107284	-0.336332	0.224371	0.234181	-0.229048	0.331655	0.341465	0.560703	0.570514	0.00981051	0.362276	0.322172	0.299355	0.32334	0.310851	0.377172	0.358829	0.391619	0.367224	0.313783	0.33188	0.32462
P35030	PRSS3	5/6/5/6/5/3	27.27	TRUE	-0.331267	-1.05782	-0.833675	-0.415372	-0.820831	-0.350494	0.259422	0.225241	0.227194	0.226302	0.273566	0.301232	(-0.871, 0.208)	(-1.526, -0.589)	(-1.306, -0.361)	(-0.886, 0.055)	(-1.39, -0.252)	(-0.977, 0.276)	0.726549	0.502407	0.0841043	0.489564	0.0192269	-0.224141	-0.642444	-0.236985	-0.707322	-0.418303	-0.0128434	-0.48318	0.40546	-0.0648774	-0.470337	0.327347	0.348579	0.327891	0.398994	0.393271	0.323925	0.290932	0.391898	0.375014	0.324404	0.351582	0.382723
P07602	PSAP	20/14/16/21/19/20	100	TRUE	-0.108021	0.190829	-0.313243	-0.0866324	-0.0831695	-0.0830512	0.282116	0.362603	0.310169	0.268923	0.309354	0.282141	(-0.668, 0.452)	(-0.529, 0.91)	(-0.929, 0.302)	(-0.62, 0.447)	(-0.697, 0.531)	(-0.643, 0.477)	-0.298851	0.205222	-0.0213891	-0.0248519	-0.0249702	0.504073	0.277462	0.273999	0.27388	-0.226611	-0.230074	-0.230192	-0.00346285	-0.00358112	-0.000118273	0.458349	0.419619	0.390059	0.420975	0.399148	0.47685	0.452801	0.493316	0.460736	0.408802	0.432191	0.419061
Q9Y617	PSAT1	12/5/12/13/12/13	60.91	TRUE	0.027016	1.13801	0.713062	0.514813	0.183593	0.0113313	0.321572	0.484011	0.30695	0.293841	0.342086	0.307543	(-0.617, 0.671)	(0.169, 2.107)	(0.098, 1.328)	(-0.074, 1.103)	(-0.501, 0.869)	(-0.605, 0.627)	-1.11099	-0.686046	-0.487797	-0.156577	0.0156846	0.424945	0.623193	0.954414	1.12668	0.198248	0.529469	0.70173	0.33122	0.503482	0.172262	0.580087	0.442428	0.435344	0.468399	0.447916	0.575628	0.563812	0.617755	0.576391	0.425317	0.452958	0.435827
P25786	PSMA1	3/0/2/2/5/0	10.91	TRUE	0.341362		0.424412	-1.75442	-1.33379		0.239724		0.370332	0.380788	0.295194		(-0.245, 0.928)		(-0.482, 1.331)	(-2.686, -0.823)	(-2.056, -0.611)			-0.0830494	2.09578	1.67515						2.17883	1.7582		-0.420627				0.390351	0.497317	0.425235						0.641807	0.577838
P25788	PSMA3	1/0/0/0/0/0	0.91	FALSE
P60900	PSMA6	0/0/0/0/0/0	0	FALSE
P49721	PSMB2	0/0/0/0/0/0	0	FALSE
P28074	PSMB5	0/0/0/0/0/0	0	FALSE
P28072	PSMB6	0/0/0/0/0/0	0	FALSE
P28062	PSMB8	0/0/0/0/0/0	0	FALSE
O00231	PSMD11	0/0/0/0/0/0	0	FALSE
P48556	PSMD8	8/7/10/12/13/11	55.45	TRUE	0.18602	-0.492355	-0.808062	-0.00853615	0.000834338	-0.159959	0.4469	0.505724	0.37726	0.341638	0.359406	0.358781	(-0.711, 1.083)	(-1.508, 0.523)	(-1.565, -0.051)	(-0.694, 0.677)	(-0.721, 0.722)	(-0.88, 0.56)	0.678375	0.994082	0.194557	0.185186	0.34598	0.315707	-0.483819	-0.493189	-0.332395	-0.799526	-0.808896	-0.648103	-0.00937049	0.151423	0.160794	0.673626	0.58676	0.561532	0.579019	0.57498	0.621643	0.615038	0.651013	0.629661	0.512108	0.523612	0.521162
Q9UL46	PSME2	0/0/0/0/0/0	0	FALSE
P26599	PTBP1	0/0/0/0/0/0	0	FALSE
P41222	PTGDS	20/14/16/21/19/20	100	TRUE	-0.0292191	-0.116891	0.714002	0.125711	0.403226	0.354113	0.212262	0.272819	0.233369	0.202335	0.232756	0.21228	(-0.45, 0.392)	(-0.658, 0.425)	(0.251, 1.177)	(-0.276, 0.527)	(-0.059, 0.865)	(-0.067, 0.775)	0.0876723	-0.743221	-0.15493	-0.432445	-0.383332	-0.830894	-0.242602	-0.520117	-0.471004	0.588292	0.310776	0.359889	-0.277515	-0.228402	0.049113	0.344858	0.315718	0.293477	0.316738	0.300316	0.358778	0.340683	0.371167	0.346654	0.30758	0.325177	0.315298
Q15185	PTGES3	0/0/0/0/0/0	0	FALSE
Q14914	PTGR1	0/0/0/0/0/0	0	FALSE
P06454	PTMA	0/0/0/0/0/0	0	FALSE
P21246	PTN	11/5/11/11/13/6	51.82	TRUE	-0.14637	-0.54448	-0.649437	-0.990262	-0.545725	-0.350068	0.455029	0.656351	0.430795	0.430708	0.448278	0.592109	(-1.061, 0.769)	(-1.864, 0.775)	(-1.516, 0.217)	(-1.856, -0.124)	(-1.447, 0.356)	(-1.541, 0.84)	0.398111	0.503067	0.843893	0.399355	0.203699	0.104957	0.445782	0.00124432	-0.194412	0.340825	-0.103712	-0.299369	-0.444537	-0.640194	-0.195656	0.786799	0.623812	0.629194	0.658096	0.737743	0.779581	0.790321	0.835126	0.865226	0.61043	0.630914	0.728018
P23468	PTPRD	20/14/16/21/19/20	100	TRUE	-0.0510556	-0.161544	0.314417	0.26838	0.175883	-0.259689	0.242782	0.312047	0.266924	0.231429	0.266223	0.242803	(-0.533, 0.431)	(-0.781, 0.458)	(-0.215, 0.844)	(-0.191, 0.728)	(-0.352, 0.704)	(-0.742, 0.222)	0.110488	-0.365473	-0.319435	-0.226939	0.208634	-0.475961	-0.429924	-0.337427	0.0981453	0.0460375	0.138534	0.574107	0.0924964	0.528069	0.435573	0.394444	0.361114	0.335675	0.362281	0.343497	0.410365	0.389669	0.424536	0.396498	0.351806	0.371933	0.360634
P10586	PTPRF	20/14/16/21/19/20	100	TRUE	-0.0604278	-0.20312	0.51231	0.195624	-0.00695469	-0.270014	0.253902	0.326339	0.27915	0.242028	0.278416	0.253924	(-0.564, 0.443)	(-0.851, 0.444)	(-0.042, 1.066)	(-0.285, 0.676)	(-0.559, 0.546)	(-0.774, 0.234)	0.142692	-0.572738	-0.256052	-0.0534731	0.209586	-0.71543	-0.398744	-0.196165	0.0668937	0.316686	0.519265	0.782324	0.202579	0.465637	0.263059	0.41251	0.377654	0.35105	0.378874	0.35923	0.42916	0.407516	0.44398	0.414658	0.367919	0.388968	0.377151
P23470	PTPRG	20/14/16/21/19/20	100	TRUE	-0.0571896	-0.118434	0.305006	0.0488977	-0.0900548	-0.237884	0.266407	0.342412	0.292898	0.253948	0.292128	0.26643	(-0.586, 0.471)	(-0.798, 0.561)	(-0.276, 0.886)	(-0.455, 0.553)	(-0.67, 0.49)	(-0.767, 0.291)	0.0612443	-0.362196	-0.106087	0.0328652	0.180695	-0.42344	-0.167332	-0.0283791	0.11945	0.256108	0.395061	0.54289	0.138953	0.286782	0.147829	0.432826	0.396253	0.368339	0.397534	0.376922	0.450296	0.427587	0.465846	0.43508	0.386039	0.408125	0.395726
Q12913	PTPRJ	0/0/0/0/0/0	0	FALSE
Q16849	PTPRN	14/11/11/13/11/13	66.36	TRUE	-0.07829	-0.09813	0.0748935	0.080544	-0.0834238	-0.400288	0.223072	0.277908	0.243308	0.222328	0.259723	0.224618	(-0.524, 0.368)	(-0.654, 0.457)	(-0.411, 0.561)	(-0.364, 0.525)	(-0.603, 0.436)	(-0.849, 0.049)	0.01984	-0.153183	-0.158834	0.0051338	0.321998	-0.173023	-0.178674	-0.0147062	0.302158	-0.00565049	0.158317	0.475181	0.163968	0.480832	0.316864	0.352231	0.330188	0.314318	0.346804	0.318773	0.372421	0.353593	0.398795	0.363281	0.330072	0.350235	0.331446
Q92932	PTPRN2	4/5/2/4/3/4	20	TRUE	0.110581	-0.347599	1.57924	-0.490168	-0.234474	-0.567682	0.764013	0.627534	0.919754	0.676855	0.822155	0.670785	(-1.54, 1.761)	(-1.703, 1.008)	(-0.408, 3.566)	(-1.952, 0.972)	(-2.011, 1.542)	(-2.017, 0.881)	0.458181	-1.46866	0.600749	0.345056	0.678263	-1.92684	0.142569	-0.113125	0.220083	2.06941	1.81372	2.14693	-0.255694	0.0775138	0.333208	0.952185	1.19023	1.01145	1.1589	1.03333	1.10594	0.899004	1.1026	0.942005	1.14735	1.23573	1.14809
Q13332-2	PTPRS.isoform2	20/14/16/21/19/20	100	TRUE	-0.0405662	0.0394795	0.550613	0.424998	0.197982	-0.0657768	0.232222	0.298474	0.255314	0.221362	0.254643	0.232242	(-0.501, 0.42)	(-0.553, 0.632)	(0.044, 1.057)	(-0.014, 0.864)	(-0.307, 0.703)	(-0.527, 0.395)	-0.0800456	-0.591179	-0.465564	-0.238549	0.0252106	-0.511133	-0.385518	-0.158503	0.105256	0.125615	0.35263	0.61639	0.227015	0.490774	0.263759	0.377287	0.345407	0.321074	0.346523	0.328556	0.392515	0.372719	0.406069	0.379251	0.336503	0.355755	0.344947
P23471	PTPRZ1	20/14/16/21/19/20	100	TRUE	-0.119524	-0.417546	0.337269	-0.153163	0.0194012	-0.536548	0.274119	0.352324	0.301377	0.2613	0.300585	0.274143	(-0.664, 0.424)	(-1.117, 0.282)	(-0.261, 0.935)	(-0.672, 0.365)	(-0.577, 0.616)	(-1.081, 0.007)	0.298022	-0.456793	0.0336395	-0.138925	0.417024	-0.754815	-0.264383	-0.436947	0.119002	0.490432	0.317868	0.873817	-0.172565	0.383385	0.555949	0.445356	0.407725	0.379002	0.409042	0.387834	0.463333	0.439965	0.479332	0.447676	0.397214	0.41994	0.407182
P15151	PVR	20/12/15/19/18/19	93.64	TRUE	-0.0539919	-0.295465	0.44497	-0.211731	-0.406857	-0.251728	0.259082	0.364302	0.293251	0.259775	0.292032	0.266076	(-0.569, 0.461)	(-1.019, 0.428)	(-0.138, 1.027)	(-0.728, 0.304)	(-0.987, 0.173)	(-0.78, 0.277)	0.241473	-0.498961	0.157739	0.352865	0.197736	-0.740434	-0.0837337	0.111392	-0.0437368	0.656701	0.851826	0.696697	0.195126	0.0399969	-0.155129	0.445922	0.391555	0.367195	0.392633	0.371373	0.468007	0.449025	0.483759	0.451091	0.390244	0.409493	0.395956
P32322	PYCR1	15/10/10/16/10/13	67.27	TRUE	-0.00247791	0.454887	0.498752	-0.124323	0.22999	-0.156016	0.26124	0.333656	0.308464	0.242634	0.328261	0.280978	(-0.525, 0.52)	(-0.212, 1.122)	(-0.118, 1.115)	(-0.609, 0.361)	(-0.426, 0.886)	(-0.718, 0.405)	-0.457365	-0.50123	0.121845	-0.232468	0.153538	-0.0438658	0.57921	0.224897	0.610903	0.623076	0.268763	0.654769	-0.354313	0.0316929	0.386006	0.413773	0.403368	0.359781	0.432684	0.386755	0.452474	0.418011	0.491472	0.441924	0.390642	0.451823	0.421608
P06737	PYGL	0/0/0/0/0/0	0	FALSE
Q9BZG9-2	Q9BZG9-2	17/14/16/21/19/19	96.36	TRUE	-0.0517082	-0.8288	-0.0377881	0.00206918	-0.20316	-0.427836	0.34373	0.403864	0.34558	0.299876	0.347441	0.32307	(-0.734, 0.631)	(-1.631, -0.027)	(-0.724, 0.648)	(-0.593, 0.597)	(-0.893, 0.487)	(-1.069, 0.214)	0.777092	-0.0139201	-0.0537773	0.151452	0.376128	-0.791012	-0.83087	-0.62564	-0.400964	-0.0398573	0.165372	0.390048	0.205229	0.429906	0.224676	0.527079	0.486049	0.456299	0.492196	0.471765	0.532086	0.505444	0.552408	0.517269	0.455933	0.482942	0.473111
P09417	QDPR	12/8/14/17/15/14	72.73	TRUE	0.033918	0.00548087	0.351804	0.053211	0.079411	0.401346	0.281862	0.367886	0.252065	0.227069	0.264048	0.263548	(-0.528, 0.596)	(-0.728, 0.739)	(-0.151, 0.855)	(-0.4, 0.506)	(-0.447, 0.606)	(-0.124, 0.927)	0.0284372	-0.317886	-0.019293	-0.0454929	-0.367428	-0.346324	-0.0477301	-0.0739301	-0.395865	0.298593	0.272393	-0.0495412	-0.0261999	-0.348135	-0.321935	0.46634	0.378217	0.362443	0.382758	0.384365	0.445141	0.428927	0.475594	0.462864	0.338281	0.362663	0.366792
Q16769	QPCT	20/14/16/21/19/20	100	TRUE	-0.0965761	-0.0048328	0.155018	0.174056	-0.0363847	-0.336314	0.248509	0.319408	0.273221	0.236888	0.272503	0.248531	(-0.59, 0.397)	(-0.639, 0.629)	(-0.387, 0.697)	(-0.296, 0.644)	(-0.577, 0.504)	(-0.83, 0.157)	-0.0917433	-0.251594	-0.270632	-0.0601914	0.239738	-0.159851	-0.178889	0.0315519	0.331481	-0.0190375	0.191403	0.491332	0.210441	0.51037	0.299929	0.403748	0.369632	0.343594	0.370827	0.3516	0.420045	0.398861	0.43455	0.405851	0.360104	0.380707	0.369141
O00391	QSOX1	20/14/16/21/19/20	100	TRUE	-0.0181446	-0.279482	-0.0943945	0.120122	-0.407658	-0.351146	0.220442	0.283334	0.242363	0.210133	0.241726	0.220461	(-0.456, 0.419)	(-0.842, 0.283)	(-0.575, 0.387)	(-0.297, 0.537)	(-0.887, 0.072)	(-0.789, 0.086)	0.261337	0.0762499	-0.138267	0.389513	0.333001	-0.185087	-0.399604	0.128176	0.0716644	-0.214517	0.313263	0.256752	0.52778	0.471268	-0.0565116	0.358149	0.327886	0.304788	0.328945	0.31189	0.372605	0.353813	0.385471	0.360014	0.319434	0.337709	0.32745
P61026	RAB10	1/0/0/1/0/0	1.82	FALSE
P61106	RAB14	0/0/0/0/0/0	0	FALSE
P62820	RAB1A	0/0/0/0/0/0	0	FALSE
P63000	RAC1	0/0/0/0/0/0	0	FALSE
P63244	RACK1	10/5/5/9/8/9	41.82	TRUE	0.241921	-0.358312	0.215597	0.521062	0.415943	-0.560495	0.37554	0.475743	0.46757	0.347548	0.4021	0.370821	(-0.52, 1.004)	(-1.323, 0.607)	(-0.733, 1.164)	(-0.184, 1.226)	(-0.4, 1.231)	(-1.313, 0.192)	0.600233	0.0263236	-0.279141	-0.174022	0.802416	-0.57391	-0.879375	-0.774256	0.202182	-0.305465	-0.200346	0.776092	0.105119	1.08156	0.976438	0.610151	0.606941	0.505869	0.519206	0.539342	0.66156	0.589734	0.643457	0.59942	0.58365	0.62822	0.593718
Q9UKM9	RALY	0/0/0/0/0/0	0	FALSE
P62826	RAN	4/5/1/4/6/2	20	TRUE	0.0302278	-0.101865	0.145951	-0.43114	-0.294658	-0.11887	0.538451	0.575324	1.06176	0.499246	0.491035	1.06895	(-1.133, 1.193)	(-1.345, 1.141)	(-2.148, 2.44)	(-1.51, 0.647)	(-1.355, 0.766)	(-2.428, 2.19)	0.132093	-0.115724	0.461368	0.324886	0.149097	-0.247816	0.329275	0.192793	0.0170046	0.577092	0.440609	0.264821	-0.136482	-0.312271	-0.175788	0.728599	1.18939	0.723843	0.783979	1.29719	1.14522	0.742825	0.765744	1.39322	1.16265	1.10859	1.63635
Q99969	RARRES2	20/14/16/21/19/20	100	TRUE	-0.067697	-0.680765	-0.176733	-0.380303	-0.324758	-0.324169	0.268955	0.345687	0.295699	0.256377	0.294922	0.268978	(-0.601, 0.466)	(-1.367, 0.005)	(-0.764, 0.41)	(-0.889, 0.128)	(-0.91, 0.261)	(-0.858, 0.21)	0.613068	0.109036	0.312606	0.257061	0.256472	-0.504032	-0.300462	-0.356007	-0.356596	0.20357	0.148025	0.147436	-0.0555451	-0.0561337	-0.000588641	0.436966	0.400043	0.371862	0.401336	0.380527	0.454604	0.431676	0.470301	0.439241	0.389731	0.412028	0.399511
Q96PK6	RBM14	0/0/0/0/0/0	0	FALSE
Q9BQ04	RBM4B	0/0/0/0/0/0	0	FALSE
Q9Y5S9	RBM8A	0/0/0/0/0/0	0	FALSE
P38159	RBMX	0/0/0/0/0/0	0	FALSE
P02753	RBP4	20/14/16/21/19/20	100	TRUE	-0.0321373	-0.206257	0.212723	0.0856775	0.271277	0.145093	0.209502	0.269272	0.230334	0.199704	0.229729	0.20952	(-0.448, 0.384)	(-0.741, 0.328)	(-0.244, 0.67)	(-0.311, 0.482)	(-0.185, 0.727)	(-0.271, 0.561)	0.17412	-0.24486	-0.117815	-0.303414	-0.17723	-0.418979	-0.291934	-0.477534	-0.35135	0.127045	-0.0585544	0.0676295	-0.185599	-0.0594156	0.126184	0.340373	0.311612	0.289661	0.312619	0.29641	0.354112	0.336253	0.36634	0.342146	0.30358	0.320948	0.311198
Q15293	RCN1	0/0/0/0/0/0	0	FALSE
Q14257	RCN2	0/0/0/0/0/0	0	FALSE
P05451	REG1A	0/0/0/0/0/0	0	FALSE
P78509	RELN	20/14/16/21/19/20	100	TRUE	-0.108881	-0.514292	-0.077095	-0.354879	-0.344259	-0.881527	0.238463	0.306496	0.262176	0.227312	0.261487	0.238484	(-0.582, 0.364)	(-1.123, 0.094)	(-0.597, 0.443)	(-0.806, 0.096)	(-0.863, 0.175)	(-1.355, -0.408)	0.405412	-0.0317856	0.245998	0.235378	0.772647	-0.437197	-0.159414	-0.170033	0.367235	0.277784	0.267164	0.804433	-0.0106197	0.526649	0.537269	0.387427	0.35469	0.329704	0.355836	0.337387	0.403065	0.382737	0.416983	0.389445	0.345547	0.365317	0.354219
Q9Y3B8	REXO2	0/0/0/0/0/0	0	FALSE
Q96B86	RGMA	15/9/14/19/16/18	82.73	TRUE	-0.137692	0.467189	0.26187	0.116911	0.0404738	-0.26452	0.357829	0.506997	0.360775	0.304952	0.361563	0.323738	(-0.85, 0.575)	(-0.542, 1.476)	(-0.456, 0.98)	(-0.49, 0.724)	(-0.679, 0.76)	(-0.909, 0.38)	-0.604881	-0.399562	-0.254604	-0.178166	0.126828	0.205319	0.350278	0.426715	0.731709	0.144959	0.221396	0.52639	0.0764376	0.381432	0.304994	0.617692	0.510994	0.470637	0.521487	0.484139	0.618625	0.590559	0.632287	0.605515	0.470406	0.502754	0.487005
Q6NW40	RGMB	20/14/15/21/19/20	99.09	TRUE	-0.0604619	-0.345428	0.295951	-0.0962678	-0.290933	-0.335851	0.199764	0.256827	0.226111	0.190427	0.219034	0.199768	(-0.457, 0.336)	(-0.855, 0.164)	(-0.153, 0.745)	(-0.474, 0.282)	(-0.726, 0.144)	(-0.732, 0.061)	0.284966	-0.356413	0.0358059	0.230471	0.275389	-0.641379	-0.24916	-0.0544952	-0.00957684	0.392219	0.586884	0.631802	0.194665	0.239583	0.0449184	0.324543	0.30187	0.276193	0.298132	0.282625	0.341791	0.32062	0.349351	0.326234	0.294613	0.311638	0.301578
P07998	RNASE1	20/14/16/21/19/20	100	TRUE	-0.0317543	-0.147163	0.364323	0.361454	0.262805	0.0291758	0.209109	0.268767	0.229902	0.19933	0.229298	0.209127	(-0.447, 0.383)	(-0.681, 0.386)	(-0.092, 0.821)	(-0.034, 0.757)	(-0.192, 0.718)	(-0.386, 0.444)	0.115409	-0.396077	-0.393208	-0.294559	-0.06093	-0.511486	-0.508617	-0.409968	-0.176339	0.00286883	0.101518	0.335147	0.098649	0.332278	0.233629	0.339735	0.311028	0.289118	0.312033	0.295855	0.353448	0.335623	0.365653	0.341505	0.303011	0.320347	0.310615
P10153	RNASE2	0/0/0/0/0/0	0	FALSE
P34096	RNASE4	20/14/16/21/19/20	100	TRUE	-0.0475202	-0.183576	0.282075	0.306133	0.354204	0.212943	0.186335	0.239495	0.204864	0.177621	0.204325	0.186351	(-0.417, 0.322)	(-0.659, 0.292)	(-0.124, 0.689)	(-0.046, 0.659)	(-0.051, 0.76)	(-0.157, 0.583)	0.136056	-0.329595	-0.353653	-0.401724	-0.260463	-0.46565	-0.489709	-0.537779	-0.396519	-0.0240587	-0.0721291	0.0691317	-0.0480704	0.0931904	0.141261	0.302735	0.277154	0.25763	0.27805	0.263633	0.314954	0.29907	0.32583	0.304311	0.27001	0.285457	0.276785
Q93091	RNASE6	17/8/16/18/17/18	85.45	TRUE	-0.0570647	0.270671	-0.17566	0.400749	0.366935	-0.164238	0.244545	0.355459	0.24761	0.231796	0.262807	0.237336	(-0.543, 0.429)	(-0.436, 0.978)	(-0.668, 0.317)	(-0.06, 0.862)	(-0.156, 0.89)	(-0.636, 0.308)	-0.327736	0.118595	-0.457813	-0.424	0.107174	0.446331	-0.130078	-0.0962641	0.434909	-0.576408	-0.542595	-0.0114214	0.0338135	0.564987	0.531173	0.430299	0.347355	0.336925	0.360213	0.34097	0.432978	0.427577	0.461769	0.429412	0.337011	0.357415	0.343083
O00584	RNASET2	20/14/16/21/19/20	100	TRUE	-0.0245434	-0.00942026	0.684655	0.242677	0.249293	-0.0395609	0.170665	0.219355	0.187636	0.162684	0.187143	0.17068	(-0.363, 0.314)	(-0.445, 0.426)	(0.312, 1.057)	(-0.08, 0.566)	(-0.122, 0.621)	(-0.378, 0.299)	-0.0151232	-0.709198	-0.26722	-0.273837	0.0150174	-0.694075	-0.252097	-0.258714	0.0301406	0.441978	0.435362	0.724216	-0.00661629	0.282238	0.288854	0.277276	0.253847	0.235965	0.254667	0.241463	0.288468	0.27392	0.298429	0.27872	0.247303	0.261452	0.253509
Q5XPI4	RNF123	20/14/16/21/19/20	100	TRUE	-0.0714984	0.194035	0.0354679	-0.0296797	0.274555	-0.396653	0.276241	0.355052	0.30371	0.263323	0.302912	0.276265	(-0.62, 0.477)	(-0.511, 0.899)	(-0.567, 0.638)	(-0.552, 0.493)	(-0.327, 0.876)	(-0.945, 0.152)	-0.265533	-0.106966	-0.0418187	-0.346054	0.325154	0.158567	0.223715	-0.0805204	0.590688	0.0651475	-0.239088	0.43212	-0.304235	0.366973	0.671208	0.448804	0.410881	0.381937	0.412209	0.390836	0.46692	0.443372	0.483043	0.451142	0.40029	0.423191	0.410335
O43567	RNF13	0/0/0/0/0/0	0	FALSE
Q9H4A4	RNPEP	0/0/0/0/0/0	0	FALSE
Q9Y6N7	ROBO1	19/14/15/20/17/18	93.64	TRUE	-0.122235	-0.136133	0.252279	-0.314405	0.269758	-0.398746	0.285384	0.359485	0.314523	0.271381	0.319208	0.296699	(-0.689, 0.445)	(-0.85, 0.578)	(-0.372, 0.877)	(-0.853, 0.225)	(-0.364, 0.904)	(-0.988, 0.191)	0.0138976	-0.374515	0.192169	-0.391994	0.27651	-0.388412	0.178271	-0.405891	0.262613	0.566684	-0.0174793	0.651025	-0.584163	0.0843415	0.668504	0.454942	0.424422	0.394496	0.433987	0.41375	0.474949	0.451695	0.499007	0.47449	0.413104	0.444741	0.435422
P27635	RPL10	6/2/3/6/7/7	28.18	TRUE	-0.0166469	0.372089	0.391694	0.549366	0.242435	0.386112	0.296594	0.516457	0.42303	0.298434	0.291479	0.276203	(-0.63, 0.597)	(-0.696, 1.44)	(-0.483, 1.267)	(-0.068, 1.167)	(-0.361, 0.845)	(-0.185, 0.957)	-0.388736	-0.408341	-0.566013	-0.259082	-0.402759	-0.0196048	-0.177277	0.129654	-0.0140226	-0.157672	0.149259	0.0055822	0.306931	0.163255	-0.143677	0.59023	0.512227	0.422333	0.418218	0.40909	0.65994	0.598975	0.596749	0.591557	0.523976	0.507627	0.511959
P62906	RPL10A	0/0/0/0/0/0	0	FALSE
P62913	RPL11	3/0/1/2/0/1	6.36	TRUE	-2.00871		-0.824864	-0.452808		-0.573157	1.7641		1.98183	1.29597		3.79589	(-24.424, 20.406)		(-26.006, 24.357)	(-16.92, 16.014)		(-48.805, 47.658)		-1.18385	-1.55591		-1.43556					-0.372056		-0.251707		0.12035			2.38171	2.38938		5.21017					2.41225		4.66934
P30050	RPL12	2/0/0/0/0/0	1.82	FALSE
P26373	RPL13	0/0/0/0/0/0	0	FALSE
P50914	RPL14	1/0/0/0/0/0	0.91	FALSE
P61313	RPL15	0/0/0/0/0/0	0	FALSE
P18621	RPL17	0/0/0/0/0/0	0	FALSE
Q07020	RPL18	0/0/0/0/0/0	0	FALSE
Q02543	RPL18A	3/0/2/0/1/1	6.36	TRUE
P84098	RPL19	0/0/0/0/0/0	0	FALSE
P46778	RPL21	0/0/0/0/0/0	0	FALSE
P35268	RPL22	0/0/0/0/0/0	0	FALSE
P62750	RPL23A	0/0/0/0/0/0	0	FALSE
P83731	RPL24	0/0/0/0/0/0	0	FALSE
P61254	RPL26	0/0/0/0/0/0	0	FALSE
P61353	RPL27	0/0/0/0/0/0	0	FALSE
P46776	RPL27A	0/0/0/0/0/0	0	FALSE
P46779	RPL28	0/0/0/0/0/0	0	FALSE
P39023	RPL3	0/0/0/0/0/0	0	FALSE
P62888	RPL30	0/0/0/0/0/0	0	FALSE
P62899	RPL31	0/0/0/0/0/0	0	FALSE
P62910	RPL32	0/0/0/0/0/0	0	FALSE
P49207	RPL34	0/0/0/0/0/0	0	FALSE
P18077	RPL35A	5/5/3/11/8/8	36.36	TRUE	-0.047829	-0.426862	-0.89861	-0.0932149	-0.610699	-0.317404	0.470769	0.467487	0.589832	0.306135	0.419489	0.443953	(-1.008, 0.912)	(-1.38, 0.527)	(-2.102, 0.304)	(-0.718, 0.531)	(-1.466, 0.245)	(-1.223, 0.588)	0.379033	0.850781	0.0453859	0.56287	0.269575	0.471749	-0.333647	0.183837	-0.109458	-0.805395	-0.287912	-0.581207	0.517484	0.224189	-0.293295	0.66218	0.745343	0.565837	0.673079	0.608644	0.744377	0.559261	0.627373	0.663869	0.666195	0.73897	0.732412
P83881	RPL36A	0/0/0/0/0/0	0	FALSE
P46777	RPL5	0/0/0/0/0/0	0	FALSE
Q02878	RPL6	2/1/0/1/0/3	6.36	FALSE
P18124	RPL7	5/3/1/5/1/4	17.27	TRUE	0.247802	-0.77189	-0.529025	0.110375	-0.944213	-0.391742	0.313107	0.462328	0.667546	0.310079	0.669627	0.322564	(-0.45, 0.945)	(-1.802, 0.258)	(-2.016, 0.958)	(-0.581, 0.801)	(-2.436, 0.548)	(-1.11, 0.327)	1.01969	0.776827	0.137427	1.19202	0.639544	-0.242865	-0.882265	0.172323	-0.380148	-0.6394	0.415189	-0.137283	1.05459	0.502117	-0.552471	0.568184	0.766397	0.419159	0.760705	0.444785	0.808522	0.549593	0.820464	0.569183	0.760803	0.911887	0.74286
P62424	RPL7A	0/0/0/0/0/0	0	FALSE
P62917	RPL8	5/5/6/8/6/4	30.91	TRUE	0.367616	-0.639531	-0.895886	-0.760351	-1.68698	-2.08877	0.708702	0.704253	0.565735	0.48834	0.643609	0.696457	(-1.095, 1.83)	(-2.093, 0.814)	(-2.064, 0.272)	(-1.768, 0.248)	(-3.015, -0.359)	(-3.526, -0.651)	1.00715	1.2635	1.12797	2.0546	2.45639	0.256356	0.12082	1.04745	1.44924	-0.135536	0.791096	1.19289	0.926632	1.32842	0.40179	0.976554	0.898274	0.858213	0.982471	1.00834	0.895897	0.854865	0.975996	1.00329	0.746504	0.865414	0.902195
P05388	RPLP0	0/0/0/0/0/0	0	FALSE
P05386	RPLP1	1/0/0/0/0/0	0.91	FALSE
P05387	RPLP2	3/3/0/3/0/1	9.09	TRUE	0.101532	-0.422284		-0.396507		0.50243	0.486597	0.439819		0.529727		0.862055	(-1.249, 1.453)	(-1.643, 0.799)		(-1.867, 1.074)		(-1.891, 2.896)	0.523816		0.498039		-0.400898		-0.0257772		-0.924714					-0.898937		0.702236		0.702236		1.03594		0.723203		0.968851
P04843	RPN1	0/0/0/0/0/0	0	FALSE
P04844	RPN2	0/0/0/0/0/0	0	FALSE
P25398	RPS12	3/1/1/0/0/1	5.45	TRUE	1.61475	1.12858	-0.886055			-3.38425							(NaN, NaN)	(NaN, NaN)	(NaN, NaN)			(NaN, NaN)	0.486177	2.50081			4.99901	2.01463			4.51283			2.4982
P62244	RPS15A	0/0/0/0/0/0	0	FALSE
P62249	RPS16	0/0/0/0/0/0	0	FALSE
P62269	RPS18	5/5/2/1/8/6	24.55	TRUE	0.044465	0.15453	-1.27397	0.392968	-0.0676167	0.210933	0.257169	0.341887	0.395619	0.606295	0.27086	0.258001	(-0.496, 0.585)	(-0.564, 0.873)	(-2.105, -0.443)	(-0.881, 1.667)	(-0.637, 0.501)	(-0.331, 0.753)	-0.110065	1.31844	-0.348503	0.112082	-0.166468	1.4285	-0.238439	0.222146	-0.0564034	-1.66694	-1.20635	-1.4849	0.460585	0.182035	-0.27855	0.430984	0.468355	0.661953	0.365553	0.357691	0.517283	0.758565	0.51279	0.480031	0.730958	0.48351	0.474518
P39019	RPS19	0/0/0/0/0/0	0	FALSE
P15880	RPS2	0/0/0/0/0/0	0	FALSE
P63220	RPS21	0/0/0/0/0/0	0	FALSE
P62266	RPS23	0/0/0/0/0/0	0	FALSE
P62847	RPS24	0/0/0/0/0/0	0	FALSE
P62851	RPS25	0/0/0/0/0/0	0	FALSE
P62854	RPS26	0/0/0/0/0/0	0	FALSE
P62273	RPS29	0/0/0/0/0/0	0	FALSE
P23396	RPS3	2/1/3/3/0/3	10.91	FALSE
P61247	RPS3A	0/0/0/0/0/0	0	FALSE
P62701	RPS4X	20/14/16/21/18/20	99.09	TRUE	-0.104286	-0.0458259	-0.172687	-0.108842	-0.13766	-0.697991	0.249171	0.320102	0.273866	0.237516	0.278859	0.249226	(-0.599, 0.39)	(-0.681, 0.589)	(-0.716, 0.371)	(-0.58, 0.363)	(-0.691, 0.416)	(-1.193, -0.203)	-0.0584601	0.0684012	0.00455588	0.0333736	0.593705	0.126861	0.0630159	0.0918337	0.652165	-0.0638453	-0.0350276	0.525304	0.0288177	0.589149	0.560332	0.404856	0.370633	0.344523	0.375817	0.352551	0.42119	0.399958	0.438696	0.40697	0.36108	0.385493	0.370142
P46782	RPS5	0/0/0/0/0/0	0	FALSE
P62753	RPS6	0/0/0/0/0/0	0	FALSE
P62241	RPS8	1/0/0/0/0/0	0.91	FALSE
P46781	RPS9	2/2/1/1/1/3	9.09	FALSE
P08865	RPSA	5/2/5/3/2/2	17.27	TRUE	0.204427	-0.593039	-0.160206	0.118665	0.32326	-0.293606	0.557192	0.814999	0.507412	0.676072	0.810207	0.904747	(-1.022, 1.431)	(-2.387, 1.201)	(-1.277, 0.957)	(-1.369, 1.607)	(-1.46, 2.107)	(-2.285, 1.698)	0.797466	0.364633	0.0857617	-0.118833	0.498033	-0.432833	-0.711704	-0.916299	-0.299433	-0.278871	-0.483466	0.1334	-0.204595	0.412271	0.616867	1.02606	0.754188	0.91082	0.948798	1.14438	0.962106	1.03345	1.17033	1.17176	0.853598	0.954215	1.02584
O76021	RSL1D1	0/0/0/0/0/0	0	FALSE
Q9BSG5	RTBDN	5/2/6/6/2/5	23.64	TRUE	-0.325352	0.453515	0.506153	-0.100718	0.208983	-0.0254773	0.488438	0.668312	0.344602	0.344484	0.618647	0.440028	(-1.356, 0.705)	(-0.956, 1.864)	(-0.221, 1.233)	(-0.828, 0.626)	(-1.096, 1.514)	(-0.954, 0.903)	-0.778866	-0.831505	-0.224634	-0.534335	-0.299874	-0.0526384	0.554233	0.244532	0.478992	0.606871	0.29717	0.53163	-0.309701	-0.0752406	0.234461	0.720733	0.577812	0.625871	0.829672	0.741092	0.727365	0.776927	0.966043	0.891271	0.490373	0.728512	0.584669
Q9BZR6	RTN4R	20/14/16/21/19/20	100	TRUE	-0.0614626	-0.501598	0.0883272	-0.3289	-0.2964	-0.665345	0.226196	0.290729	0.248689	0.215618	0.248035	0.226216	(-0.51, 0.387)	(-1.079, 0.075)	(-0.405, 0.582)	(-0.757, 0.099)	(-0.789, 0.196)	(-1.114, -0.216)	0.440136	-0.14979	0.267437	0.234937	0.603882	-0.589926	-0.172699	-0.205199	0.163746	0.417227	0.384727	0.753672	-0.0325001	0.336445	0.368945	0.367496	0.336444	0.312743	0.337531	0.32003	0.38233	0.363048	0.395532	0.36941	0.327771	0.346523	0.335996
Q86UN3	RTN4RL2	20/14/16/21/19/20	100	TRUE	-0.0714291	0.00442122	0.0887562	0.0920276	-0.140501	-0.343326	0.211165	0.271409	0.232163	0.20129	0.231553	0.211183	(-0.49, 0.348)	(-0.534, 0.543)	(-0.372, 0.549)	(-0.307, 0.491)	(-0.6, 0.319)	(-0.762, 0.076)	-0.0758504	-0.160185	-0.163457	0.069072	0.271897	-0.084335	-0.0876064	0.144922	0.347747	-0.00327141	0.229257	0.432082	0.232529	0.435354	0.202825	0.343076	0.314086	0.29196	0.315101	0.298764	0.356924	0.338923	0.369248	0.344862	0.30599	0.323496	0.313669
Q9Y265	RUVBL1	0/0/0/0/0/0	0	FALSE
Q9Y230	RUVBL2	0/0/0/0/0/0	0	FALSE
Q92736	RYR2	20/13/16/21/19/20	99.09	TRUE	0.00505098	-0.144045	0.321154	0.257508	0.287639	0.421956	0.219199	0.295321	0.241068	0.20896	0.240624	0.219203	(-0.43, 0.44)	(-0.73, 0.442)	(-0.157, 0.8)	(-0.157, 0.672)	(-0.19, 0.765)	(-0.013, 0.857)	0.149096	-0.316103	-0.252457	-0.282588	-0.416905	-0.4652	-0.401554	-0.431685	-0.566001	0.0636458	0.0335146	-0.100802	-0.0301312	-0.164448	-0.134316	0.366719	0.326063	0.303073	0.327367	0.310124	0.381865	0.363269	0.396441	0.368878	0.317627	0.335908	0.32561
P23297	S100A1	0/0/0/0/0/0	0	FALSE
P31949	S100A11	7/1/4/3/4/2	19.09	TRUE	-0.173595	1.4228	0.505462	-1.28419	0.90766	0.654894	0.373159	0.95514	0.499207	0.633221	0.597767	0.652823	(-0.987, 0.639)	(-0.658, 3.504)	(-0.582, 1.593)	(-2.664, 0.095)	(-0.395, 2.21)	(-0.767, 2.077)	-1.5964	-0.679057	1.11059	-1.08125	-0.828488	0.917339	2.70699	0.515142	0.767908	1.78965	-0.402197	-0.149431	-2.19185	-1.93908	0.252766	1.02545	0.623262	0.734994	0.70468	0.751948	1.10856	1.20522	1.06464	1.15924	0.71498	0.872451	0.837988
P26447	S100A4	0/0/0/0/0/0	0	FALSE
P06703	S100A6	20/14/14/19/18/19	94.55	TRUE	-0.00790597	-0.0560514	-0.168923	0.24855	0.0581029	-0.000818934	0.25304	0.326298	0.297916	0.253585	0.285497	0.260321	(-0.51, 0.495)	(-0.704, 0.592)	(-0.761, 0.423)	(-0.255, 0.752)	(-0.509, 0.625)	(-0.518, 0.516)	0.0481454	0.161017	-0.256456	-0.0660088	-0.00708704	0.112871	-0.304601	-0.114154	-0.0552325	-0.417473	-0.227026	-0.168104	0.190447	0.249369	0.0589218	0.411257	0.390935	0.358568	0.384198	0.363465	0.441222	0.415034	0.450074	0.420118	0.389485	0.40684	0.395136
P31151	S100A7	0/0/0/0/0/0	0	FALSE
P05109	S100A8	17/11/14/18/15/19	85.45	TRUE	0.0681656	-0.639222	-0.411778	-0.212788	-0.105224	-0.53322	0.262353	0.337661	0.279701	0.245877	0.291081	0.245778	(-0.454, 0.59)	(-1.311, 0.032)	(-0.968, 0.145)	(-0.702, 0.276)	(-0.684, 0.474)	(-1.022, -0.044)	0.707387	0.479943	0.280953	0.173389	0.601386	-0.227444	-0.426434	-0.533998	-0.106002	-0.19899	-0.306554	0.121442	-0.107564	0.320432	0.427996	0.424484	0.384871	0.359527	0.399452	0.359509	0.438141	0.418739	0.461528	0.417153	0.372773	0.401057	0.372174
P06702	S100A9	14/13/11/12/12/14	69.09	TRUE	-0.0220552	0.0325929	0.17802	0.679318	0.219603	-0.06329	0.332871	0.38321	0.373738	0.357566	0.386854	0.350587	(-0.687, 0.643)	(-0.733, 0.798)	(-0.568, 0.924)	(-0.035, 1.393)	(-0.553, 0.992)	(-0.763, 0.637)	-0.0546481	-0.200076	-0.701374	-0.241658	0.0412348	-0.145428	-0.646726	-0.18701	0.0958829	-0.501298	-0.0415827	0.24131	0.459715	0.742608	0.282893	0.504147	0.505043	0.486456	0.518425	0.483605	0.539603	0.52906	0.570443	0.505388	0.518269	0.528973	0.513735
P0DJI8	SAA1	0/2/4/4/0/3	11.82	FALSE
P35542	SAA4	20/14/16/21/18/20	99.09	TRUE	-0.0200724	-0.160456	0.044938	-0.0625775	0.264586	0.216853	0.204774	0.26305	0.225055	0.195196	0.229042	0.204825	(-0.426, 0.386)	(-0.683, 0.362)	(-0.402, 0.492)	(-0.45, 0.325)	(-0.19, 0.719)	(-0.19, 0.623)	0.140383	-0.0650104	0.0425051	-0.284659	-0.236926	-0.205394	-0.0978783	-0.425042	-0.377309	0.107516	-0.219648	-0.171915	-0.327164	-0.279431	0.0477327	0.332732	0.304597	0.283137	0.308732	0.289736	0.346149	0.328708	0.360315	0.334473	0.296746	0.316633	0.304195
Q9UBE0	SAE1	13/9/11/10/15/16	67.27	TRUE	-0.00634018	-0.173557	-0.428277	0.0201591	-0.393588	-0.474537	0.218887	0.284039	0.240523	0.264361	0.227556	0.203925	(-0.444, 0.431)	(-0.741, 0.394)	(-0.909, 0.052)	(-0.508, 0.548)	(-0.848, 0.061)	(-0.882, -0.067)	0.167217	0.421937	-0.0264993	0.387248	0.468196	0.25472	-0.193716	0.220031	0.300979	-0.448436	-0.0346892	0.0462594	0.413747	0.494696	0.0809486	0.357746	0.323652	0.341687	0.314636	0.298484	0.371188	0.396294	0.376119	0.348386	0.351421	0.325593	0.313657
Q9Y3A5	SBDS	0/0/0/0/0/0	0	FALSE
Q6UWP8	SBSN	0/0/0/0/0/0	0	FALSE
Q8IVN8	SBSPON	0/0/0/0/0/0	0	FALSE
P13521	SCG2	20/14/16/21/19/20	100	TRUE	-0.0691566	-0.200316	-0.0339116	-0.0613751	-0.585934	-0.389322	0.25152	0.323278	0.276531	0.239758	0.275805	0.251542	(-0.568, 0.43)	(-0.842, 0.441)	(-0.583, 0.515)	(-0.537, 0.414)	(-1.133, -0.039)	(-0.888, 0.11)	0.13116	-0.035245	-0.00778153	0.516778	0.320165	-0.166405	-0.138941	0.385618	0.189006	0.0274635	0.552023	0.35541	0.524559	0.327947	-0.196612	0.40864	0.374111	0.347757	0.37532	0.35586	0.425135	0.403694	0.439815	0.410769	0.364467	0.385319	0.373614
Q8WXD2	SCG3	20/14/16/21/19/20	100	TRUE	-0.0729701	0.111718	0.415071	-0.0944723	0.00857384	-0.364019	0.291115	0.37417	0.320063	0.277501	0.319222	0.291141	(-0.651, 0.505)	(-0.631, 0.854)	(-0.22, 1.05)	(-0.645, 0.456)	(-0.625, 0.642)	(-0.942, 0.214)	-0.184688	-0.488042	0.0215022	-0.0815439	0.291048	-0.303353	0.206191	0.103144	0.475737	0.509544	0.406498	0.77909	-0.103046	0.269546	0.372592	0.47297	0.433005	0.402501	0.434404	0.41188	0.492061	0.467244	0.509052	0.475433	0.421843	0.445977	0.432429
P05408	SCG5	11/6/9/11/10/6	48.18	TRUE	-0.0746282	0.491611	0.648744	0.174993	0.450894	0.177839	0.240018	0.353157	0.25661	0.227696	0.259724	0.319664	(-0.559, 0.409)	(-0.221, 1.204)	(0.131, 1.166)	(-0.284, 0.634)	(-0.073, 0.975)	(-0.467, 0.823)	-0.566239	-0.723372	-0.249621	-0.525522	-0.252468	-0.157133	0.316618	0.0407172	0.313772	0.473751	0.19785	0.470905	-0.275901	-0.00284614	0.273054	0.420769	0.348647	0.331701	0.361294	0.402549	0.425483	0.422515	0.4604	0.490176	0.343909	0.374251	0.420175
P05408-2	SCG5.isoform2	0/0/0/0/0/0	0	FALSE
O75711	SCRG1	20/14/16/21/19/18	98.18	TRUE	-0.0551613	0.0124121	0.314112	0.338939	0.128394	0.423679	0.23244	0.299368	0.255825	0.221591	0.25521	0.246007	(-0.517, 0.406)	(-0.582, 0.607)	(-0.194, 0.822)	(-0.101, 0.779)	(-0.378, 0.635)	(-0.065, 0.912)	-0.0675734	-0.369273	-0.3941	-0.183556	-0.47884	-0.3017	-0.326527	-0.115982	-0.411267	-0.0248269	0.185718	-0.109567	0.210544	-0.08474	-0.295284	0.377919	0.345835	0.321367	0.347262	0.338477	0.393009	0.373356	0.407577	0.388535	0.336871	0.35664	0.356244
Q9NQ36	SCUBE2	0/0/0/0/0/0	0	FALSE
Q9BRK5	SDF4	20/14/16/21/19/20	100	TRUE	-0.0804414	-1.58949	-0.471187	-1.60188	-1.08335	-1.87076	0.368017	0.473011	0.404612	0.350806	0.403549	0.368049	(-0.811, 0.65)	(-2.528, -0.651)	(-1.274, 0.332)	(-2.298, -0.906)	(-1.884, -0.283)	(-2.601, -1.14)	1.50905	0.390745	1.52143	1.00291	1.79032	-1.1183	0.0123863	-0.50614	0.281276	1.13069	0.612162	1.39958	-0.518526	0.26889	0.787416	0.59791	0.547388	0.508827	0.549157	0.520683	0.622044	0.590672	0.643524	0.601024	0.533277	0.563787	0.54666
P21912	SDHB	0/0/0/0/0/0	0	FALSE
Q9Y6Y8	SEC23IP	0/0/0/0/0/0	0	FALSE
Q13228	SELENBP1	20/14/16/21/19/20	100	TRUE	-0.0430047	-0.122817	0.365327	-0.387337	0.149731	-0.130986	0.207498	0.266697	0.228131	0.197795	0.227532	0.207516	(-0.455, 0.369)	(-0.652, 0.406)	(-0.087, 0.818)	(-0.78, 0.005)	(-0.302, 0.601)	(-0.543, 0.281)	0.0798119	-0.408332	0.344332	-0.192736	0.0879817	-0.488144	0.26452	-0.272547	0.00816984	0.752664	0.215596	0.496313	-0.537068	-0.25635	0.280717	0.337118	0.308633	0.286891	0.30963	0.293576	0.350726	0.333038	0.362837	0.338874	0.300677	0.317879	0.308222
Q8WWX9	SELENOM	0/0/0/0/0/0	0	FALSE
P49908	SELENOP	20/14/16/21/19/20	100	TRUE	-0.0604328	0.134623	0.171618	0.327923	0.349938	-0.0946076	0.194106	0.249484	0.213408	0.185029	0.212847	0.194123	(-0.446, 0.325)	(-0.36, 0.63)	(-0.252, 0.595)	(-0.039, 0.695)	(-0.072, 0.772)	(-0.48, 0.291)	-0.195055	-0.232051	-0.388356	-0.410371	0.0341748	-0.0369957	-0.1933	-0.215315	0.22923	-0.156304	-0.178319	0.266226	-0.0220151	0.42253	0.444545	0.315361	0.288713	0.268375	0.289647	0.274629	0.32809	0.311543	0.339419	0.317003	0.281271	0.297363	0.28833
P14151	SELL	19/12/15/21/19/19	95.45	TRUE	0.00609162	-0.132805	0.890935	0.573496	0.652123	0.469968	0.284741	0.394836	0.316232	0.264319	0.30629	0.285513	(-0.559, 0.572)	(-0.917, 0.651)	(0.263, 1.519)	(0.049, 1.098)	(0.044, 1.26)	(-0.097, 1.037)	0.138896	-0.884843	-0.567405	-0.646031	-0.463876	-1.02374	-0.706301	-0.784927	-0.602772	0.317439	0.238812	0.420967	-0.0786264	0.103529	0.182155	0.4865	0.425381	0.388503	0.418491	0.403139	0.510053	0.478246	0.524414	0.487974	0.409938	0.43067	0.423542
Q13214	SEMA3B	12/6/9/6/11/8	47.27	TRUE	-0.17123	-0.22052	-0.367836	0.901356	-0.170856	-0.0230234	0.341165	0.471425	0.383072	0.469284	0.382051	0.398997	(-0.859, 0.517)	(-1.171, 0.73)	(-1.14, 0.405)	(-0.045, 1.848)	(-0.941, 0.6)	(-0.828, 0.782)	0.0492893	0.196605	-1.07259	-0.000373794	-0.148207	0.147316	-1.12188	-0.0496631	-0.197496	-1.26919	-0.196979	-0.344812	1.07221	0.924379	-0.147833	0.582993	0.516382	0.580814	0.51303	0.525122	0.607408	0.651664	0.633139	0.617059	0.606701	0.533072	0.552798
Q9NS98	SEMA3G	20/13/15/21/19/20	98.18	TRUE	-0.0662939	0.0865543	0.566765	-0.0764987	-0.2888	0.0402532	0.284685	0.366006	0.322232	0.271378	0.312147	0.28469	(-0.631, 0.499)	(-0.64, 0.813)	(-0.073, 1.206)	(-0.615, 0.462)	(-0.908, 0.331)	(-0.525, 0.605)	-0.152848	-0.633059	0.0102048	0.222506	-0.106547	-0.480211	0.163053	0.375354	0.0463011	0.643264	0.855565	0.526512	0.212301	-0.116752	-0.329053	0.462508	0.430196	0.393605	0.424869	0.402771	0.487088	0.456916	0.497861	0.464918	0.419854	0.444116	0.42978
Q9NPR2	SEMA4B	13/7/13/17/16/11	70	TRUE	-0.023596	0.174554	0.412061	0.312209	0.511201	0.514819	0.239581	0.349378	0.232047	0.20031	0.231739	0.253416	(-0.502, 0.455)	(-0.523, 0.872)	(-0.051, 0.875)	(-0.088, 0.712)	(0.049, 0.974)	(0.009, 1.021)	-0.19815	-0.435657	-0.335805	-0.534797	-0.538415	-0.237507	-0.137655	-0.336647	-0.340265	0.0998516	-0.0991404	-0.102758	-0.198992	-0.20261	-0.00361779	0.419973	0.331201	0.311685	0.337038	0.351622	0.419526	0.402811	0.441522	0.44165	0.305336	0.325066	0.344794
Q9H2E6	SEMA6A	12/10/10/12/15/11	63.64	TRUE	-0.0441987	-0.195858	-0.0974747	-1.7245	-0.374987	-0.677427	0.638668	0.714921	0.667405	0.60433	0.613339	0.63598	(-1.322, 1.233)	(-1.626, 1.234)	(-1.432, 1.238)	(-2.933, -0.516)	(-1.602, 0.852)	(-1.95, 0.595)	0.151659	0.053276	1.6803	0.330788	0.633229	-0.0983833	1.52864	0.179129	0.481569	1.62702	0.277512	0.579953	-1.34951	-1.04707	0.30244	0.948845	0.915514	0.880677	0.894766	0.897415	0.97532	0.937856	0.98593	0.962423	0.901293	0.901975	0.916005
Q8NFY4	SEMA6D	0/0/0/0/0/0	0	FALSE
O75326	SEMA7A	20/14/16/21/19/20	100	TRUE	-0.106049	-0.330105	-0.143148	-0.351994	-0.266842	-0.526338	0.255564	0.328475	0.280976	0.243612	0.280238	0.255586	(-0.613, 0.401)	(-0.982, 0.322)	(-0.701, 0.414)	(-0.835, 0.131)	(-0.823, 0.289)	(-1.034, -0.019)	0.224056	0.0370986	0.245945	0.160793	0.420288	-0.186958	0.0218885	-0.0632635	0.196232	0.208846	0.123694	0.38319	-0.0851519	0.174344	0.259496	0.415209	0.380125	0.353347	0.381353	0.36158	0.431969	0.410183	0.446885	0.417372	0.370326	0.391513	0.379619
Q9UHD8	SEPTIN9	0/0/0/0/0/0	0	FALSE
Q8NC51	SERBP1	0/0/0/0/0/0	0	FALSE
P01009	SERPINA1	20/14/16/21/19/20	100	TRUE	0.0226524	0.214293	0.302577	-0.510087	0.692968	0.174138	0.271491	0.348947	0.298488	0.258795	0.297704	0.271515	(-0.516, 0.561)	(-0.478, 0.907)	(-0.29, 0.895)	(-1.024, 0.003)	(0.102, 1.284)	(-0.365, 0.713)	-0.191641	-0.279924	0.532739	-0.670316	-0.151485	-0.0882834	0.72438	-0.478675	0.0401556	0.812664	-0.390391	0.128439	-1.20305	-0.684225	0.51883	0.441087	0.403816	0.375369	0.405121	0.384115	0.458891	0.435747	0.474737	0.443384	0.393406	0.415914	0.403279
Q9UK55	SERPINA10	13/9/11/12/12/12	62.73	TRUE	0.225406	-0.428075	0.272626	0.578485	0.00885447	0.723751	0.32724	0.402677	0.34894	0.326487	0.358414	0.345041	(-0.43, 0.88)	(-1.234, 0.378)	(-0.426, 0.971)	(-0.075, 1.232)	(-0.709, 0.726)	(0.033, 1.414)	0.653481	-0.0472203	-0.353079	0.216552	-0.498345	-0.700701	-1.00656	-0.436929	-1.15183	-0.305859	0.263772	-0.451124	0.569631	-0.145265	-0.714896	0.521318	0.483763	0.463757	0.488316	0.477486	0.528853	0.518162	0.547431	0.524099	0.473987	0.488376	0.488343
P01011	SERPINA3	20/14/16/21/19/20	100	TRUE	0.0417599	0.353604	0.792411	0.621442	0.960641	1.18847	0.238438	0.306464	0.262148	0.227287	0.261459	0.238459	(-0.431, 0.515)	(-0.255, 0.962)	(0.272, 1.313)	(0.17, 1.072)	(0.442, 1.479)	(0.715, 1.662)	-0.311844	-0.750651	-0.579682	-0.918881	-1.14671	-0.438807	-0.267838	-0.607037	-0.834867	0.170969	-0.16823	-0.39606	-0.339199	-0.567029	-0.22783	0.387386	0.354652	0.329669	0.355799	0.337351	0.403022	0.382696	0.416939	0.389403	0.34551	0.365278	0.354181
P29622	SERPINA4	20/14/16/21/19/20	100	TRUE	0.00903875	-0.301792	-0.453216	-0.444794	-0.0378169	0.209767	0.329173	0.423085	0.361906	0.31378	0.360955	0.329202	(-0.644, 0.662)	(-1.141, 0.538)	(-1.171, 0.265)	(-1.067, 0.178)	(-0.754, 0.678)	(-0.444, 0.863)	0.310831	0.462255	0.453833	0.0468556	-0.200729	0.151424	0.143002	-0.263975	-0.51156	-0.00842219	-0.415399	-0.662984	-0.406977	-0.654562	-0.247584	0.534802	0.489612	0.455121	0.491194	0.465726	0.556388	0.528328	0.575601	0.537587	0.476991	0.504281	0.488961
P05154	SERPINA5	20/14/16/21/19/20	100	TRUE	0.0644556	-0.457422	-0.145158	0.0606935	0.303481	0.586141	0.233612	0.300261	0.256842	0.222687	0.256167	0.233632	(-0.399, 0.528)	(-1.053, 0.138)	(-0.655, 0.365)	(-0.381, 0.503)	(-0.205, 0.812)	(0.123, 1.05)	0.521878	0.209613	0.00376211	-0.239025	-0.521685	-0.312265	-0.518116	-0.760903	-1.04356	-0.205851	-0.448639	-0.731299	-0.242787	-0.525447	-0.28266	0.379545	0.347474	0.322996	0.348597	0.330523	0.394865	0.374951	0.4085	0.381522	0.338517	0.357885	0.347012
P08185	SERPINA6	20/14/16/21/19/20	100	TRUE	-0.0362075	0.123947	-0.0189971	-0.115371	0.138852	0.120771	0.203542	0.261611	0.223782	0.194023	0.223194	0.203559	(-0.44, 0.368)	(-0.395, 0.643)	(-0.463, 0.425)	(-0.5, 0.27)	(-0.304, 0.582)	(-0.283, 0.525)	-0.160154	-0.0172104	0.0791637	-0.175059	-0.156979	0.142944	0.239318	-0.0149046	0.00317549	0.0963741	-0.157849	-0.139769	-0.254223	-0.236143	0.0180801	0.33069	0.302748	0.281421	0.303726	0.287978	0.344038	0.326687	0.355918	0.332413	0.294944	0.311818	0.302345
P05543	SERPINA7	20/14/16/21/19/20	100	TRUE	0.00889388	0.0458519	-0.388266	0.232658	0.855046	0.0259155	0.505649	0.649909	0.55593	0.482002	0.554469	0.505693	(-0.995, 1.012)	(-1.244, 1.336)	(-1.491, 0.715)	(-0.724, 1.189)	(-0.245, 1.955)	(-0.978, 1.029)	-0.0369581	0.39716	-0.223765	-0.846152	-0.0170216	0.434118	-0.186807	-0.809194	0.0199365	-0.620924	-1.24331	-0.414181	-0.622387	0.206743	0.82913	0.821518	0.752102	0.69912	0.754532	0.71541	0.854678	0.811574	0.884191	0.825797	0.732714	0.774634	0.751101
P30740	SERPINB1	11/7/14/16/17/15	72.73	TRUE	-0.0895166	-0.0710159	-0.176797	0.249103	0.986682	-0.0930501	0.545395	0.674718	0.462036	0.426116	0.464464	0.446577	(-1.177, 0.998)	(-1.416, 1.274)	(-1.098, 0.744)	(-0.601, 1.099)	(0.061, 1.913)	(-0.983, 0.797)	-0.0185006	0.0872806	-0.33862	-1.0762	0.00353358	0.105781	-0.320119	-1.0577	0.0220342	-0.4259	-1.16348	-0.0837471	-0.73758	0.342153	1.07973	0.848745	0.721759	0.695632	0.742246	0.71498	0.822006	0.802744	0.868878	0.828772	0.625208	0.642149	0.637757
P35237	SERPINB6	18/13/16/19/19/18	93.64	TRUE	-0.0681678	-0.123213	0.774841	0.297056	0.195104	0.292296	0.244207	0.312726	0.254279	0.232839	0.25605	0.244202	(-0.553, 0.417)	(-0.744, 0.498)	(0.27, 1.28)	(-0.165, 0.76)	(-0.314, 0.704)	(-0.193, 0.777)	0.0550451	-0.843009	-0.365224	-0.263272	-0.360464	-0.898054	-0.420269	-0.318317	-0.415509	0.477785	0.579737	0.482545	0.101952	0.00475976	-0.0971922	0.395591	0.352935	0.338029	0.356026	0.345497	0.403462	0.394279	0.422748	0.397869	0.34256	0.355772	0.352126
P01008	SERPINC1	20/14/16/21/19/20	100	TRUE	-0.0252453	0.0266897	0.0437583	0.0123103	0.569584	0.164331	0.242595	0.311807	0.266718	0.23125	0.266018	0.242616	(-0.507, 0.456)	(-0.592, 0.645)	(-0.486, 0.573)	(-0.447, 0.471)	(0.042, 1.097)	(-0.317, 0.646)	-0.051935	-0.0690036	-0.0375557	-0.59483	-0.189576	-0.0170686	0.0143794	-0.542895	-0.137641	0.0314479	-0.525826	-0.120573	-0.557274	-0.152021	0.405253	0.39414	0.360836	0.335416	0.362002	0.343232	0.410049	0.389369	0.424208	0.396192	0.351534	0.371646	0.360356
P05546	SERPIND1	20/14/16/21/19/20	100	TRUE	-0.0171374	-0.184209	-0.122891	-0.113339	-0.0804633	-0.359682	0.302822	0.389215	0.332934	0.28866	0.332059	0.302848	(-0.618, 0.584)	(-0.957, 0.588)	(-0.784, 0.538)	(-0.686, 0.459)	(-0.739, 0.578)	(-0.961, 0.241)	0.167072	0.105754	0.0962012	0.0633258	0.342544	-0.0613178	-0.0708703	-0.103746	0.175473	-0.00955252	-0.0424279	0.236791	-0.0328754	0.246343	0.279218	0.491988	0.450416	0.418687	0.451872	0.428443	0.511847	0.486033	0.529521	0.494551	0.438806	0.463911	0.449817
P07093	SERPINE2	0/0/0/0/0/0	0	FALSE
P36955	SERPINF1	20/14/16/21/19/20	100	TRUE	-0.0964722	-0.0186636	0.342711	-0.049925	-0.234996	0.0924659	0.227785	0.292771	0.250435	0.217132	0.249777	0.227804	(-0.549, 0.356)	(-0.6, 0.562)	(-0.154, 0.84)	(-0.481, 0.381)	(-0.731, 0.261)	(-0.36, 0.545)	-0.0778087	-0.439183	-0.0465473	0.138524	-0.188938	-0.361374	0.0312614	0.216333	-0.111129	0.392636	0.577707	0.250245	0.185072	-0.142391	-0.327462	0.370077	0.338807	0.314939	0.339901	0.322278	0.385015	0.365598	0.39831	0.372005	0.330073	0.348957	0.338356
P08697	SERPINF2	20/14/16/21/19/20	100	TRUE	-0.0128823	-0.0631909	-0.0472653	-0.0361371	0.385771	0.210427	0.233238	0.29978	0.256431	0.222331	0.255757	0.233258	(-0.476, 0.45)	(-0.658, 0.532)	(-0.556, 0.462)	(-0.477, 0.405)	(-0.122, 0.893)	(-0.252, 0.673)	0.0503086	0.0343831	0.0232548	-0.398653	-0.223309	-0.0159256	-0.0270538	-0.448962	-0.273618	-0.0111282	-0.433036	-0.257692	-0.421908	-0.246564	0.175344	0.378938	0.346918	0.322479	0.348039	0.329994	0.394233	0.374351	0.407846	0.380911	0.337975	0.357312	0.346457
P05155	SERPING1	20/14/16/21/19/20	100	TRUE	-0.0673278	0.331202	0.387801	0.357357	0.444239	0.38246	0.221051	0.284117	0.243032	0.210714	0.242394	0.221071	(-0.506, 0.371)	(-0.233, 0.895)	(-0.094, 0.87)	(-0.061, 0.776)	(-0.037, 0.925)	(-0.056, 0.821)	-0.39853	-0.455129	-0.424685	-0.511567	-0.449788	-0.056599	-0.0261547	-0.113037	-0.0512573	0.0304443	-0.0564377	0.00534175	-0.086882	-0.0251025	0.0617795	0.359138	0.328792	0.30563	0.329854	0.312751	0.373634	0.354791	0.386536	0.361008	0.320316	0.338642	0.328354
Q99574	SERPINI1	20/14/16/21/19/20	100	TRUE	-0.0933268	-0.112831	0.191147	0.00743171	-0.522903	-0.473221	0.227841	0.292843	0.250497	0.217186	0.249839	0.227861	(-0.545, 0.359)	(-0.694, 0.468)	(-0.306, 0.688)	(-0.424, 0.438)	(-1.019, -0.027)	(-0.925, -0.021)	0.0195041	-0.284474	-0.100759	0.429576	0.379894	-0.303978	-0.120263	0.410072	0.36039	0.183716	0.714051	0.664369	0.530335	0.480653	-0.049682	0.370169	0.33889	0.315017	0.339985	0.322357	0.38511	0.365688	0.398408	0.372096	0.330154	0.349043	0.338439
Q53EL9	SEZ6	20/14/16/21/19/20	100	TRUE	-0.101862	-0.501501	0.227972	0.127718	0.012997	-0.580407	0.244817	0.314662	0.269161	0.233368	0.268453	0.244838	(-0.588, 0.384)	(-1.126, 0.123)	(-0.306, 0.762)	(-0.335, 0.591)	(-0.52, 0.546)	(-1.066, -0.095)	0.399639	-0.329834	-0.22958	-0.114859	0.478545	-0.729473	-0.629219	-0.514498	0.0789059	0.100254	0.214975	0.808379	0.114721	0.708125	0.593404	0.397749	0.36414	0.338488	0.365317	0.346375	0.413804	0.392934	0.428092	0.39982	0.354753	0.375049	0.363655
Q9BYH1	SEZ6L	20/14/16/21/19/20	100	TRUE	-0.0944373	-0.220936	0.178839	-0.0102805	-0.0409689	-0.525737	0.231683	0.297781	0.254721	0.220848	0.254052	0.231703	(-0.554, 0.365)	(-0.812, 0.37)	(-0.327, 0.684)	(-0.449, 0.428)	(-0.545, 0.463)	(-0.986, -0.066)	0.126499	-0.273276	-0.0841567	-0.0534684	0.4313	-0.399775	-0.210655	-0.179967	0.304801	0.18912	0.219808	0.704576	0.0306883	0.515457	0.484768	0.376411	0.344605	0.320329	0.345718	0.327793	0.391604	0.371854	0.405126	0.378371	0.335722	0.354929	0.344146
Q6UXD5	SEZ6L2	20/14/16/21/19/20	100	TRUE	-0.0672489	-0.540608	0.198254	0.108336	-0.396644	-0.580096	0.256006	0.329043	0.281463	0.244034	0.280723	0.256028	(-0.575, 0.441)	(-1.194, 0.112)	(-0.36, 0.757)	(-0.376, 0.593)	(-0.954, 0.16)	(-1.088, -0.072)	0.473359	-0.265503	-0.175585	0.329395	0.512847	-0.738862	-0.648944	-0.143964	0.0394883	0.0899185	0.594898	0.77835	0.50498	0.688432	0.183452	0.415928	0.380783	0.353958	0.382013	0.362206	0.432716	0.410893	0.447658	0.418094	0.370967	0.392191	0.380276
Q15459	SF3A1	0/0/0/0/0/0	0	FALSE
O75533	SF3B1	0/0/0/0/0/0	0	FALSE
P31947	SFN	3/4/2/2/0/0	10	TRUE	-0.0128302	-0.207566	-0.6256	-0.517325			0.772882	0.599758	0.947477	0.806227			(-2, 1.974)	(-1.749, 1.334)	(-3.061, 1.81)	(-2.59, 1.555)			0.194736	0.612769	0.504494			0.418034	0.309759			-0.108275						0.975665	1.06217	1.06454			1.06454	1.01364			1.20648
P23246	SFPQ	0/0/0/0/0/0	0	FALSE
Q6FHJ7	SFRP4	16/12/11/11/14/13	70	TRUE	-0.12868	-0.0877704	-0.276555	0.217064	-0.35484	-0.10227	0.206546	0.257624	0.243191	0.241032	0.233955	0.231329	(-0.541, 0.284)	(-0.602, 0.427)	(-0.762, 0.209)	(-0.264, 0.698)	(-0.822, 0.112)	(-0.564, 0.36)	-0.0409095	0.147875	-0.345744	0.22616	-0.02641	0.188784	-0.304834	0.26707	0.0144995	-0.493618	0.078285	-0.174285	0.571904	0.319333	-0.25257	0.331031	0.320194	0.317303	0.312896	0.310706	0.353396	0.351886	0.358129	0.346265	0.343001	0.332341	0.333803
O43556	SGCE	15/6/13/17/16/16	75.45	TRUE	-0.132263	0.732742	0.183071	0.154307	0.00284262	-0.363406	0.297393	0.463877	0.307373	0.268388	0.305042	0.276911	(-0.725, 0.46)	(-0.192, 1.657)	(-0.429, 0.796)	(-0.38, 0.689)	(-0.605, 0.611)	(-0.915, 0.188)	-0.865005	-0.315334	-0.28657	-0.135105	0.231143	0.54967	0.578435	0.729899	1.09615	0.0287645	0.180229	0.546477	0.151464	0.517713	0.366248	0.542148	0.427183	0.402354	0.439156	0.409134	0.55395	0.538382	0.581098	0.546344	0.406408	0.434434	0.415326
O75368	SH3BGRL	0/0/0/0/0/0	0	FALSE
Q9H299	SH3BGRL3	0/0/0/0/0/0	0	FALSE
P04278	SHBG	20/14/16/21/19/20	100	TRUE	0.0161338	0.103088	-0.14488	-0.12514	0.365563	-0.541108	0.178864	0.229893	0.19665	0.170499	0.196133	0.178879	(-0.339, 0.371)	(-0.353, 0.559)	(-0.535, 0.245)	(-0.463, 0.213)	(-0.024, 0.755)	(-0.896, -0.186)	-0.0869544	0.161013	0.141274	-0.349429	0.557242	0.247968	0.228228	-0.262475	0.644196	-0.0197393	-0.510443	0.396229	-0.490703	0.415968	0.906671	0.290597	0.266042	0.2473	0.266902	0.253063	0.302326	0.287079	0.312766	0.29211	0.259184	0.274012	0.265688
Q8N114	SHISA5	0/0/0/0/0/0	0	FALSE
Q6ZSJ9	SHISA6	16/8/9/16/14/12	68.18	TRUE	-0.102035	0.530351	0.34464	0.525972	0.327316	0.364328	0.251222	0.374359	0.325503	0.242618	0.284307	0.281571	(-0.604, 0.4)	(-0.217, 1.278)	(-0.305, 0.995)	(0.041, 1.011)	(-0.24, 0.895)	(-0.198, 0.927)	-0.632387	-0.446676	-0.628008	-0.429351	-0.466363	0.185711	0.00437927	0.203036	0.166023	-0.181332	0.0173247	-0.0196875	0.198656	0.161644	-0.0370122	0.44758	0.409819	0.348739	0.384077	0.378905	0.493632	0.444939	0.487407	0.473333	0.405137	0.432762	0.431559
P34897	SHMT2	0/0/0/0/0/0	0	FALSE
Q9HAT2	SIAE	19/13/15/19/18/18	92.73	TRUE	-0.104529	-0.305373	-0.348774	-0.309549	-0.0624371	-0.260458	0.259932	0.343388	0.286738	0.253208	0.287646	0.267747	(-0.621, 0.412)	(-0.988, 0.377)	(-0.918, 0.221)	(-0.813, 0.193)	(-0.634, 0.509)	(-0.792, 0.271)	0.200843	0.244245	0.20502	-0.0420924	0.155929	0.0434015	0.00417657	-0.242936	-0.0449147	-0.0392249	-0.286337	-0.0883161	-0.247112	-0.0490912	0.198021	0.430171	0.386817	0.362798	0.388183	0.37326	0.446993	0.426173	0.469375	0.437918	0.38159	0.40287	0.392484
O15389	SIGLEC5	0/0/0/0/0/0	0	FALSE
P78324	SIRPA	20/14/16/21/19/20	100	TRUE	-0.0843046	-0.13535	0.0117329	0.0501262	-0.131252	-0.560623	0.240819	0.309524	0.264766	0.229557	0.26407	0.24084	(-0.562, 0.394)	(-0.75, 0.479)	(-0.514, 0.537)	(-0.405, 0.506)	(-0.655, 0.393)	(-1.039, -0.083)	0.0510453	-0.0960374	-0.134431	0.0469479	0.476318	-0.147083	-0.185476	-0.00409739	0.425273	-0.0383933	0.142985	0.572355	0.181379	0.610749	0.42937	0.391254	0.358194	0.332961	0.359352	0.340719	0.407047	0.386518	0.421103	0.393292	0.348961	0.368925	0.357718
P63208	SKP1	0/0/0/0/0/0	0	FALSE
Q00325	SLC25A3	0/0/0/0/0/0	0	FALSE
P05141	SLC25A5	5/4/3/6/3/4	22.73	TRUE	0.070097	0.752675	0.287636	0.109721	0.420737	-0.698731	0.3139	0.36353	0.407037	0.284534	0.431142	0.36949	(-0.592, 0.732)	(-0.014, 1.52)	(-0.571, 1.146)	(-0.491, 0.71)	(-0.489, 1.33)	(-1.478, 0.081)	-0.682578	-0.217539	-0.0396241	-0.35064	0.768828	0.465039	0.642954	0.331938	1.45141	0.177915	-0.1331	0.986367	-0.311016	0.808452	1.11947	0.480677	0.507997	0.425347	0.524748	0.496216	0.547324	0.465179	0.587208	0.520147	0.498666	0.579877	0.56507
P11166	SLC2A1	0/0/0/1/3/0	3.64	FALSE
Q9HBR0	SLC38A10	0/0/0/0/0/0	0	FALSE
Q9ULF5	SLC39A10	0/0/0/0/0/0	0	FALSE
P08195	SLC3A2	20/13/15/21/19/20	98.18	TRUE	-0.032193	0.171922	0.845023	0.392486	-0.318016	-0.185111	0.264643	0.353735	0.299601	0.252278	0.290165	0.264623	(-0.558, 0.493)	(-0.53, 0.874)	(0.25, 1.44)	(-0.108, 0.893)	(-0.894, 0.258)	(-0.71, 0.34)	-0.204115	-0.877216	-0.424679	0.285822	0.152918	-0.673101	-0.220564	0.489937	0.357033	0.452537	1.16304	1.03013	0.710502	0.577598	-0.132904	0.440707	0.399894	0.36588	0.39506	0.374398	0.462624	0.435242	0.470907	0.442645	0.390276	0.412904	0.399503
P02730	SLC4A1	0/0/1/0/2/0	2.73	FALSE
Q96PX8	SLITRK1	20/14/16/21/19/20	100	TRUE	-0.0270148	0.0681759	0.402543	0.227231	-0.125938	-0.0639803	0.219522	0.282151	0.241351	0.209256	0.240717	0.219541	(-0.463, 0.409)	(-0.492, 0.628)	(-0.076, 0.881)	(-0.188, 0.642)	(-0.604, 0.352)	(-0.5, 0.372)	-0.0951907	-0.429558	-0.254246	0.0989228	0.0369656	-0.334367	-0.159055	0.194114	0.132156	0.175312	0.528481	0.466523	0.353169	0.291212	-0.0619573	0.356653	0.326517	0.303515	0.327572	0.310588	0.371049	0.352336	0.383862	0.358511	0.3181	0.336299	0.326083
Q14683	SMC1A	0/0/0/0/0/0	0	FALSE
Q9H4F8	SMOC1	15/7/14/19/14/12	73.64	TRUE	0.0455026	0.53758	1.76555	1.69437	0.124341	-0.191642	0.276809	0.422109	0.274332	0.235188	0.298543	0.295146	(-0.506, 0.597)	(-0.304, 1.379)	(1.219, 2.313)	(1.225, 2.163)	(-0.471, 0.72)	(-0.78, 0.397)	-0.492077	-1.72005	-1.64887	-0.0788385	0.237145	-1.22797	-1.15679	0.413239	0.729222	0.0711751	1.64121	1.95719	1.57003	1.88602	0.315983	0.499049	0.388325	0.364604	0.417506	0.405981	0.502848	0.485267	0.530931	0.516322	0.360572	0.403566	0.403601
Q92485	SMPDL3B	12/8/12/10/10/10	56.36	TRUE	-0.164277	0.190897	0.225549	-0.288115	-0.243807	-0.528833	0.330294	0.425111	0.308905	0.340706	0.358871	0.377913	(-0.827, 0.499)	(-0.662, 1.044)	(-0.394, 0.845)	(-0.972, 0.396)	(-0.964, 0.476)	(-1.287, 0.23)	-0.355173	-0.389826	0.123838	0.0795299	0.364556	-0.0346527	0.479012	0.434703	0.71973	0.513664	0.469356	0.754382	-0.0443085	0.240718	0.285026	0.515708	0.452656	0.464623	0.508467	0.517738	0.524857	0.52938	0.585881	0.596	0.457521	0.469415	0.5005
Q7KZF4	SND1	0/0/0/0/0/0	0	FALSE
Q8TER0	SNED1	16/12/14/16/19/17	85.45	TRUE	-0.0649752	-0.483962	-0.571648	-0.0843842	0.0466174	-0.507301	0.287339	0.360874	0.299646	0.280141	0.286404	0.272398	(-0.636, 0.507)	(-1.202, 0.234)	(-1.168, 0.024)	(-0.642, 0.473)	(-0.523, 0.616)	(-1.049, 0.034)	0.418987	0.506673	0.0194091	-0.111593	0.442326	0.0876864	-0.399578	-0.530579	0.0233393	-0.487264	-0.618266	-0.0643472	-0.131002	0.422917	0.553919	0.459861	0.413613	0.399685	0.405705	0.396897	0.470674	0.451454	0.481807	0.4596	0.40852	0.406548	0.404364
O75643	SNRNP200	0/0/0/0/0/0	0	FALSE
Q96DI7	SNRNP40	0/0/0/0/0/0	0	FALSE
P09012	SNRPA	0/0/0/0/0/0	0	FALSE
P08579	SNRPB2	0/0/0/0/0/0	0	FALSE
P62316	SNRPD2	0/0/0/0/0/0	0	FALSE
A8MWD9	SNRPGP15	0/0/0/0/0/0	0	FALSE
P00441	SOD1	20/14/16/21/19/20	100	TRUE	-0.036161	-0.0205934	0.570591	0.433935	0.307168	0.248738	0.203306	0.261308	0.223522	0.193798	0.222935	0.203323	(-0.44, 0.367)	(-0.539, 0.498)	(0.127, 1.014)	(0.049, 0.819)	(-0.135, 0.75)	(-0.155, 0.652)	-0.0155676	-0.606752	-0.470096	-0.343329	-0.284899	-0.591184	-0.454528	-0.327761	-0.269332	0.136656	0.263423	0.321853	0.126767	0.185196	0.0584292	0.330307	0.302397	0.281094	0.303374	0.287644	0.343639	0.326309	0.355506	0.332027	0.294602	0.311456	0.301994
P04179	SOD2	13/10/13/17/14/14	73.64	TRUE	-0.092971	-0.0961446	0.7326	0.0270855	0.327416	0.00611957	0.401566	0.491584	0.388266	0.336617	0.40698	0.371113	(-0.894, 0.708)	(-1.076, 0.884)	(-0.042, 1.507)	(-0.644, 0.698)	(-0.484, 1.139)	(-0.734, 0.746)	0.00317359	-0.825571	-0.120056	-0.420387	-0.0990905	-0.828745	-0.12323	-0.423561	-0.102264	0.705515	0.405184	0.726481	-0.300331	0.0209659	0.321297	0.629703	0.561209	0.524665	0.578327	0.546518	0.630176	0.597216	0.680238	0.618649	0.512668	0.555953	0.538183
P08294	SOD3	20/14/16/21/19/20	100	TRUE	-0.113895	-0.420235	0.167697	-0.521688	-0.143303	-0.488726	0.256235	0.329338	0.281715	0.244252	0.280975	0.256257	(-0.622, 0.395)	(-1.074, 0.233)	(-0.391, 0.727)	(-1.006, -0.037)	(-0.701, 0.414)	(-0.997, 0.02)	0.30634	-0.281592	0.407793	0.0294082	0.374831	-0.587932	0.101453	-0.276932	0.0684908	0.689385	0.311	0.656423	-0.378384	-0.0329618	0.345423	0.416301	0.381124	0.354276	0.382356	0.362531	0.433104	0.411261	0.44806	0.418469	0.3713	0.392542	0.380617
P18583	SON	0/0/0/0/0/0	0	FALSE
Q9UPU3	SORCS3	0/0/0/0/0/0	0	FALSE
Q00796	SORD	0/0/0/0/0/0	0	FALSE
Q92673	SORL1	16/10/13/17/19/19	85.45	TRUE	-0.0903121	-0.0417683	0.031288	-0.381821	0.0867434	-0.842729	0.272432	0.356042	0.291258	0.254776	0.267225	0.247329	(-0.632, 0.452)	(-0.75, 0.666)	(-0.548, 0.611)	(-0.889, 0.125)	(-0.445, 0.618)	(-1.335, -0.351)	-0.0485438	-0.1216	0.291509	-0.177055	0.752416	-0.0730564	0.340053	-0.128512	0.80096	0.413109	-0.0554553	0.874017	-0.468565	0.460907	0.929472	0.443152	0.397124	0.373886	0.387727	0.369337	0.457997	0.440411	0.460557	0.436375	0.386711	0.395137	0.382461
Q99523	SORT1	8/5/4/8/8/2	31.82	TRUE	-0.101321	0.400575	0.571214	-0.262768	0.0473419	-0.224105	0.383057	0.520764	0.509696	0.352209	0.425792	0.728517	(-0.89, 0.688)	(-0.672, 1.473)	(-0.479, 1.621)	(-0.988, 0.463)	(-0.83, 0.924)	(-1.725, 1.276)	-0.501896	-0.672535	0.161447	-0.148663	0.122784	-0.170639	0.663344	0.353234	0.62468	0.833982	0.523872	0.795319	-0.31011	-0.0386634	0.271447	0.62277	0.621091	0.529821	0.60174	0.827729	0.697279	0.640632	0.728451	0.916386	0.626885	0.711767	0.911998
P09486	SPARC	20/14/16/21/19/20	100	TRUE	-0.0844684	-0.299953	0.159915	-0.394981	-0.317354	-0.445141	0.234128	0.300924	0.257409	0.223179	0.256733	0.234148	(-0.549, 0.38)	(-0.897, 0.297)	(-0.351, 0.671)	(-0.838, 0.048)	(-0.827, 0.192)	(-0.91, 0.02)	0.215485	-0.244384	0.310513	0.232886	0.360673	-0.459868	0.095028	0.0174012	0.145188	0.554896	0.477269	0.605056	-0.0776267	0.0501603	0.127787	0.380383	0.348241	0.323709	0.349367	0.331252	0.395737	0.375779	0.409402	0.382364	0.339265	0.358675	0.347778
Q14515	SPARCL1	20/14/16/21/19/20	100	TRUE	-0.117158	-0.341855	0.143478	-0.0480546	-0.263943	-0.463716	0.242593	0.311803	0.266716	0.231248	0.266015	0.242614	(-0.599, 0.364)	(-0.961, 0.277)	(-0.386, 0.673)	(-0.507, 0.411)	(-0.792, 0.264)	(-0.945, 0.018)	0.224697	-0.260636	-0.069103	0.146785	0.346558	-0.485333	-0.2938	-0.0779114	0.121861	0.191533	0.407421	0.607194	0.215888	0.415661	0.199773	0.394136	0.360832	0.335413	0.361998	0.343229	0.410045	0.389365	0.424204	0.396188	0.351531	0.371642	0.360352
Q96T58	SPEN	0/0/0/0/0/0	0	FALSE
O43291	SPINT2	14/7/11/19/11/11	66.36	TRUE	0.021707	0.597529	0.457966	-0.348359	0.500225	-0.0897126	0.325782	0.490151	0.35321	0.266861	0.379354	0.353355	(-0.629, 0.673)	(-0.382, 1.577)	(-0.248, 1.164)	(-0.882, 0.185)	(-0.258, 1.258)	(-0.796, 0.616)	-0.575822	-0.436259	0.370066	-0.478518	0.11142	0.139563	0.945888	0.0973041	0.687242	0.806325	-0.0422587	0.547679	-0.848584	-0.258646	0.589938	0.579271	0.477899	0.421238	0.511431	0.485914	0.606544	0.561703	0.649705	0.608881	0.440167	0.513826	0.504108
Q08629	SPOCK1	20/14/16/21/19/20	100	TRUE	-0.0551432	-0.284605	0.307466	0.0488924	-0.0495757	-0.247188	0.208667	0.268198	0.229416	0.198908	0.228813	0.208685	(-0.469, 0.359)	(-0.817, 0.248)	(-0.148, 0.763)	(-0.346, 0.444)	(-0.504, 0.404)	(-0.661, 0.167)	0.229462	-0.362609	-0.104036	-0.00556751	0.192045	-0.592071	-0.333498	-0.23503	-0.0374173	0.258574	0.357042	0.554654	0.098468	0.29608	0.197612	0.339017	0.31037	0.288506	0.311373	0.295229	0.352701	0.334913	0.36488	0.340782	0.30237	0.319669	0.309958
Q92563	SPOCK2	17/12/15/19/17/12	83.64	TRUE	-0.150121	-0.79889	-0.449083	-0.569551	-0.83574	-1.06506	0.292249	0.376126	0.302358	0.267304	0.316621	0.33821	(-0.732, 0.431)	(-1.547, -0.051)	(-1.051, 0.153)	(-1.101, -0.038)	(-1.466, -0.206)	(-1.738, -0.392)	0.648769	0.298962	0.41943	0.685619	0.914938	-0.349807	-0.229339	0.0368508	0.26617	0.120468	0.386658	0.615977	0.266189	0.495508	0.229319	0.473645	0.422436	0.397834	0.441149	0.450494	0.479502	0.461396	0.51058	0.508785	0.401538	0.435529	0.451109
Q9BQ16	SPOCK3	9/8/9/9/13/9	51.82	TRUE	-0.175133	-0.0859615	-0.147923	-0.576468	-0.0371876	0.0674618	0.329644	0.361492	0.310336	0.315339	0.296733	0.312458	(-0.838, 0.488)	(-0.813, 0.641)	(-0.772, 0.476)	(-1.211, 0.058)	(-0.634, 0.56)	(-0.561, 0.696)	-0.0891711	-0.0272093	0.401336	-0.137945	-0.242594	0.0619618	0.490507	-0.0487739	-0.153423	0.428545	-0.110736	-0.215385	-0.539281	-0.64393	-0.104649	0.493441	0.454203	0.459011	0.437092	0.457177	0.475704	0.468373	0.494205	0.470224	0.442274	0.429129	0.439014
Q9HCB6	SPON1	18/12/14/20/15/17	87.27	TRUE	-0.0272716	-0.257957	0.585686	0.622263	0.270746	-0.0409314	0.240823	0.319658	0.265477	0.221489	0.28602	0.247695	(-0.506, 0.452)	(-0.894, 0.378)	(0.058, 1.114)	(0.182, 1.063)	(-0.298, 0.84)	(-0.533, 0.452)	0.230685	-0.612957	-0.649535	-0.298018	0.0136598	-0.843642	-0.88022	-0.528703	-0.217025	-0.0365775	0.314939	0.626617	0.351517	0.663194	0.311678	0.397033	0.3577	0.327177	0.379121	0.345935	0.415218	0.389751	0.447317	0.406387	0.344982	0.388216	0.362603
P10451-5	SPP1.isoform5	20/14/16/21/19/20	100	TRUE	-0.0788397	-0.137682	0.656417	0.642713	0.0530842	-0.048873	0.234322	0.301174	0.257623	0.223364	0.256946	0.234343	(-0.544, 0.386)	(-0.735, 0.46)	(0.145, 1.168)	(0.199, 1.086)	(-0.457, 0.563)	(-0.514, 0.416)	0.0588418	-0.735256	-0.721553	-0.131924	-0.0299667	-0.794098	-0.780394	-0.190766	-0.0888085	0.0137038	0.603332	0.70529	0.589629	0.691586	0.101957	0.380699	0.348531	0.323978	0.349657	0.331528	0.396066	0.376091	0.409742	0.382682	0.339546	0.358973	0.348067
Q13813	SPTAN1	13/8/10/11/12/11	59.09	TRUE	0.000500229	-0.130046	-0.00766738	0.345615	-0.0340929	0.158294	0.301668	0.404958	0.333489	0.314986	0.342271	0.343367	(-0.604, 0.605)	(-0.942, 0.682)	(-0.676, 0.661)	(-0.286, 0.977)	(-0.72, 0.652)	(-0.53, 0.847)	0.130546	0.00816761	-0.345115	0.0345931	-0.157794	-0.122379	-0.475661	-0.0959533	-0.28834	-0.353282	0.0264255	-0.165961	0.379708	0.187321	-0.192387	0.501543	0.448018	0.435606	0.458792	0.460148	0.519064	0.510301	0.546522	0.545776	0.458584	0.473343	0.480921
Q01082	SPTBN1	0/0/0/0/0/0	0	FALSE
P37108	SRP14	0/0/0/0/0/0	0	FALSE
O76094	SRP72	0/0/0/0/0/0	0	FALSE
Q07955	SRSF1	0/0/0/0/0/0	0	FALSE
Q05519	SRSF11	0/0/0/0/0/0	0	FALSE
Q01130	SRSF2	0/0/0/0/0/0	0	FALSE
Q13247	SRSF6	0/0/0/0/0/0	0	FALSE
Q16629	SRSF7	0/0/0/0/0/0	0	FALSE
Q04837	SSBP1	0/0/0/0/0/0	0	FALSE
A1L4H1	SSC5D	0/0/0/0/0/0	0	FALSE
P51571	SSR4	0/0/0/0/0/0	0	FALSE
Q08945	SSRP1	0/0/0/0/0/0	0	FALSE
P61278	SST	0/0/0/0/0/0	0	FALSE
Q96JF0	ST6GAL2	0/0/0/0/0/0	0	FALSE
O76061	STC2	15/9/11/19/15/16	77.27	TRUE	-0.097291	-0.110379	-0.373133	0.208321	0.219048	-0.126031	0.225758	0.28466	0.254265	0.193061	0.235838	0.216889	(-0.547, 0.352)	(-0.677, 0.457)	(-0.88, 0.133)	(-0.176, 0.593)	(-0.251, 0.689)	(-0.558, 0.306)	0.0130882	0.275842	-0.305612	-0.316339	0.0287401	0.262754	-0.3187	-0.329427	0.015652	-0.581454	-0.592181	-0.247102	-0.0107267	0.334352	0.345079	0.35907	0.338319	0.296975	0.333067	0.318252	0.377962	0.342928	0.377636	0.366221	0.317958	0.347548	0.337738
P31948	STIP1	0/0/0/0/0/0	0	FALSE
Q8IWU5	SULF2	0/0/0/0/0/0	0	FALSE
P61956	SUMO2	0/0/0/0/0/0	0	FALSE
Q9Y5B9	SUPT16H	0/0/0/0/0/0	0	FALSE
O60279	SUSD5	20/14/16/21/19/20	100	TRUE	-0.0661152	-0.23662	0.10699	-0.163315	0.00781726	-0.287887	0.285711	0.367223	0.314121	0.272349	0.313296	0.285735	(-0.633, 0.501)	(-0.965, 0.492)	(-0.516, 0.73)	(-0.704, 0.377)	(-0.614, 0.63)	(-0.855, 0.279)	0.170505	-0.173105	0.0971998	-0.0739325	0.221772	-0.34361	-0.0733051	-0.244437	0.0512673	0.270305	0.0991728	0.394877	-0.171132	0.124572	0.295705	0.464189	0.424965	0.395029	0.426339	0.404233	0.482925	0.45857	0.499601	0.466606	0.414011	0.437697	0.4244
O95425	SVIL	0/0/0/0/0/0	0	FALSE
O60506	SYNCRIP	0/0/0/0/0/0	0	FALSE
Q01995	TAGLN	19/12/15/20/18/20	94.55	TRUE	-0.0211731	0.420071	0.284934	0.555168	0.709579	0.485371	0.277158	0.383504	0.305336	0.262985	0.303822	0.269486	(-0.572, 0.529)	(-0.342, 1.182)	(-0.321, 0.891)	(0.033, 1.077)	(0.106, 1.313)	(-0.05, 1.021)	-0.441244	-0.306108	-0.576342	-0.730752	-0.506544	0.135137	-0.135097	-0.289507	-0.0652997	-0.270234	-0.424644	-0.200437	-0.15441	0.0697975	0.224208	0.4706	0.413195	0.382538	0.415476	0.386837	0.491546	0.466385	0.512636	0.470064	0.401706	0.426468	0.406915
P37802	TAGLN2	3/3/2/6/2/1	15.45	TRUE	-0.0853697	-0.168621	-0.752234	0.144043	-1.53451	-0.402801	0.362455	0.396539	0.437112	0.258746	0.655721	0.67737	(-0.905, 0.735)	(-1.066, 0.728)	(-1.741, 0.237)	(-0.441, 0.729)	(-3.018, -0.051)	(-1.935, 1.13)	0.0832512	0.666864	-0.229413	1.44914	0.317431	0.583613	-0.312664	1.36589	0.23418	-0.896277	0.78228	-0.349433	1.67856	0.546844	-1.13171	0.542741	0.565933	0.450282	0.739018	0.791107	0.598238	0.452266	0.870622	0.749252	0.51134	0.770956	0.814156
P37837	TALDO1	20/14/16/21/19/20	100	TRUE	-0.0240182	0.41207	-0.299816	-1.96742	-0.257224	-0.586155	0.519935	0.66827	0.571636	0.49562	0.570134	0.51998	(-1.056, 1.008)	(-0.914, 1.738)	(-1.434, 0.835)	(-2.951, -0.984)	(-1.389, 0.874)	(-1.618, 0.446)	-0.436088	0.275798	1.94341	0.233206	0.562137	0.711886	2.37949	0.669294	0.998225	1.66761	-0.0425922	0.286338	-1.7102	-1.38127	0.328931	0.844728	0.77335	0.718871	0.77585	0.735622	0.878825	0.834503	0.909171	0.849128	0.753415	0.79652	0.772322
O75347	TBCA	0/0/0/0/0/0	0	FALSE
O14776	TCERG1	0/0/0/0/0/0	0	FALSE
P20062	TCN2	20/14/16/21/19/20	100	TRUE	-0.0453386	0.397727	0.0847675	0.297665	0.48766	0.31385	0.228888	0.294189	0.251648	0.218184	0.250987	0.228908	(-0.5, 0.409)	(-0.186, 0.982)	(-0.415, 0.584)	(-0.135, 0.731)	(-0.01, 0.986)	(-0.14, 0.768)	-0.443065	-0.130106	-0.343004	-0.532998	-0.359189	0.312959	0.100061	-0.089933	0.0838766	-0.212898	-0.402892	-0.229082	-0.189994	-0.0161846	0.17381	0.37187	0.340448	0.316465	0.341548	0.323839	0.38688	0.367369	0.400239	0.373807	0.331672	0.350647	0.339995
P17987	TCP1	0/0/0/0/0/0	0	FALSE
Q9NZ01	TECR	0/0/0/0/0/0	0	FALSE
P02787	TF	20/14/16/21/19/20	100	TRUE	-0.0547248	0.344397	0.208118	0.0965619	0.22515	0.102544	0.184854	0.237593	0.203236	0.17621	0.202702	0.18487	(-0.422, 0.312)	(-0.127, 0.816)	(-0.195, 0.611)	(-0.253, 0.446)	(-0.177, 0.627)	(-0.264, 0.469)	-0.399122	-0.262842	-0.151287	-0.279874	-0.157269	0.13628	0.247835	0.119248	0.241853	0.111556	-0.017032	0.105574	-0.128588	-0.00598209	0.122606	0.30033	0.274952	0.255583	0.275841	0.261539	0.312452	0.296694	0.323241	0.301894	0.267865	0.28319	0.274587
P02786	TFRC	10/7/7/14/10/9	51.82	TRUE	0.102514	-0.536736	-0.0360561	-0.0657417	0.249431	-0.339754	0.396904	0.457685	0.457823	0.317772	0.418758	0.421387	(-0.696, 0.901)	(-1.457, 0.384)	(-0.957, 0.885)	(-0.705, 0.574)	(-0.593, 1.092)	(-1.187, 0.508)	0.639249	0.13857	0.168255	-0.146917	0.442268	-0.50068	-0.470994	-0.786167	-0.196981	0.0296855	-0.285487	0.303698	-0.315173	0.274013	0.589185	0.607211	0.609634	0.508809	0.582049	0.577956	0.64468	0.555427	0.633287	0.626586	0.55638	0.600616	0.624562
Q15582	TGFBI	20/14/16/21/19/20	100	TRUE	-0.136403	0.0559643	0.179847	0.417377	0.292027	0.160028	0.278015	0.357331	0.30566	0.265013	0.304857	0.278039	(-0.688, 0.415)	(-0.653, 0.765)	(-0.427, 0.786)	(-0.109, 0.943)	(-0.313, 0.897)	(-0.392, 0.712)	-0.192367	-0.31625	-0.55378	-0.42843	-0.296431	-0.123882	-0.361413	-0.236063	-0.104064	-0.237531	-0.11218	0.0198188	0.12535	0.257349	0.131999	0.451685	0.413519	0.384388	0.414855	0.393345	0.469917	0.446218	0.486144	0.454038	0.402859	0.425908	0.412969
Q03167	TGFBR3	17/11/14/18/17/20	88.18	TRUE	-0.0496907	0.373511	0.431001	0.299691	0.252597	0.229349	0.224758	0.289771	0.241029	0.211855	0.238686	0.206015	(-0.496, 0.397)	(-0.203, 0.95)	(-0.048, 0.91)	(-0.121, 0.721)	(-0.222, 0.727)	(-0.18, 0.639)	-0.423202	-0.480692	-0.349382	-0.302288	-0.27904	-0.0574901	0.0738198	0.120914	0.144162	0.13131	0.178404	0.201652	0.0470939	0.070342	0.0232481	0.365217	0.328822	0.308777	0.329446	0.305071	0.37638	0.359976	0.389296	0.356644	0.320271	0.337607	0.31708
Q08188	TGM3	1/0/0/2/0/0	2.73	FALSE
O43493	TGOLN2	15/13/15/17/16/15	82.73	TRUE	-0.0670779	0.195805	-0.136215	0.0842392	0.143145	-0.0578997	0.194678	0.230296	0.190728	0.177385	0.200839	0.198711	(-0.455, 0.32)	(-0.263, 0.654)	(-0.516, 0.243)	(-0.269, 0.437)	(-0.257, 0.543)	(-0.453, 0.338)	-0.262883	0.0691369	-0.151317	-0.210223	-0.00917824	0.33202	0.111566	0.0526601	0.253705	-0.220454	-0.27936	-0.0783151	-0.0589059	0.142139	0.201045	0.300902	0.272199	0.263298	0.280181	0.278676	0.296135	0.29162	0.322044	0.311612	0.258868	0.276011	0.279295
P35442	THBS2	20/14/15/20/19/19	97.27	TRUE	-0.112302	-0.268339	0.509032	-0.0228772	0.351074	0.284959	0.198986	0.256751	0.2254	0.194071	0.218657	0.205046	(-0.507, 0.283)	(-0.778, 0.241)	(0.062, 0.957)	(-0.408, 0.362)	(-0.083, 0.785)	(-0.122, 0.692)	0.156037	-0.621334	-0.0894252	-0.463376	-0.397261	-0.777371	-0.245462	-0.619413	-0.553298	0.531909	0.157958	0.224073	-0.373951	-0.307836	0.0661147	0.323515	0.300614	0.278048	0.297709	0.286185	0.340644	0.322211	0.349814	0.331637	0.296609	0.311152	0.304962
P35443	THBS4	2/1/3/1/4/3	12.73	FALSE
P04216	THY1	20/14/16/21/19/20	100	TRUE	-0.0745144	-0.199344	0.247685	-0.123422	-0.114393	-0.590203	0.298099	0.383145	0.327741	0.284158	0.32688	0.298124	(-0.666, 0.517)	(-0.96, 0.561)	(-0.403, 0.898)	(-0.687, 0.44)	(-0.763, 0.534)	(-1.182, 0.001)	0.124829	-0.322199	0.0489075	0.039879	0.515689	-0.447028	-0.0759219	-0.0849504	0.39086	0.371106	0.362078	0.837888	-0.00902849	0.466782	0.47581	0.484315	0.443391	0.412157	0.444824	0.42176	0.503864	0.478452	0.521263	0.486837	0.431962	0.456675	0.442802
Q86XR7-2	TICAM2.isoform2	0/0/0/0/0/0	0	FALSE
P01033	TIMP1	20/14/16/21/19/20	100	TRUE	-0.102388	-0.0810835	0.34804	0.163182	0.121566	0.42673	0.276898	0.355897	0.304433	0.263949	0.303633	0.276922	(-0.652, 0.447)	(-0.787, 0.625)	(-0.256, 0.952)	(-0.361, 0.687)	(-0.481, 0.724)	(-0.123, 0.976)	-0.0213046	-0.450428	-0.26557	-0.223954	-0.529118	-0.429124	-0.244265	-0.202649	-0.507813	0.184859	0.226474	-0.0786896	0.0416158	-0.263548	-0.305164	0.449872	0.411858	0.382845	0.413189	0.391766	0.46803	0.444426	0.484192	0.452215	0.401242	0.424198	0.411311
P16035	TIMP2	20/14/16/21/19/20	100	TRUE	-0.102455	-0.682435	0.332898	-0.0791187	0.188363	-0.0372875	0.273902	0.352045	0.301138	0.261093	0.300347	0.273926	(-0.646, 0.441)	(-1.381, 0.016)	(-0.265, 0.93)	(-0.597, 0.439)	(-0.408, 0.784)	(-0.581, 0.506)	0.57998	-0.435353	-0.0233361	-0.290818	-0.0651673	-1.01533	-0.603317	-0.870798	-0.645148	0.412017	0.144535	0.370185	-0.267482	-0.0418312	0.225651	0.445003	0.407401	0.378702	0.408718	0.387526	0.462965	0.439616	0.478952	0.447321	0.396899	0.419607	0.406859
Q99727	TIMP4	5/4/2/4/4/2	19.09	TRUE	-0.174922	1.61718	1.27102	-0.0336053	-0.812058	-0.908146	0.900613	1.04807	1.22866	0.918124	1.02555	1.35967	(-2.137, 1.787)	(-0.666, 3.901)	(-1.406, 3.948)	(-2.034, 1.967)	(-3.047, 1.422)	(-3.871, 2.054)	-1.7921	-1.44594	-0.141316	0.637137	0.733224	0.346159	1.65078	2.42924	2.52533	1.30463	2.08308	2.17917	0.778453	0.874541	0.0960876	1.31306	1.46845	1.36711	1.41192	1.6955	1.56324	1.46845	1.68985	1.93308	1.5947	1.63621	1.88383
P29401	TKT	16/10/13/20/15/18	83.64	TRUE	0.00772831	-0.307773	0.0952956	-0.212139	-0.220002	-0.227397	0.16706	0.238985	0.185528	0.149877	0.185798	0.162092	(-0.325, 0.34)	(-0.783, 0.168)	(-0.274, 0.464)	(-0.51, 0.086)	(-0.59, 0.15)	(-0.55, 0.095)	0.315502	-0.0875673	0.219868	0.22773	0.235125	-0.403069	-0.0956342	-0.0877715	-0.0803764	0.307435	0.315298	0.322693	0.00786272	0.0152578	0.00739504	0.290298	0.249577	0.225097	0.252874	0.2332	0.301364	0.283173	0.309334	0.290261	0.238147	0.262237	0.246815
P49755	TMED10	1/1/1/0/0/0	2.73	FALSE
Q9BVK6	TMED9	0/0/0/0/0/0	0	FALSE
Q24JP5	TMEM132A	20/14/16/21/19/20	100	TRUE	-0.0615425	-0.278351	0.54357	0.507003	0.237426	0.0643236	0.221527	0.284728	0.243556	0.211168	0.242916	0.221547	(-0.501, 0.378)	(-0.843, 0.287)	(0.06, 1.027)	(0.088, 0.926)	(-0.245, 0.719)	(-0.375, 0.504)	0.216809	-0.605113	-0.568545	-0.298969	-0.125866	-0.821922	-0.785354	-0.515778	-0.342675	0.0365678	0.306144	0.479247	0.269576	0.442679	0.173103	0.359911	0.3295	0.306288	0.330564	0.313425	0.374439	0.355555	0.387368	0.361786	0.321006	0.339371	0.329061
Q8N3T6	TMEM132C	0/0/0/0/0/0	0	FALSE
Q14C87	TMEM132D	11/6/7/12/6/6	43.64	TRUE	-0.0635502	0.649114	0.877372	0.454673	0.707109	-0.173466	0.293655	0.388376	0.355268	0.266058	0.408137	0.387454	(-0.658, 0.53)	(-0.136, 1.435)	(0.159, 1.596)	(-0.083, 0.993)	(-0.118, 1.533)	(-0.957, 0.61)	-0.712664	-0.940922	-0.518223	-0.770659	0.109916	-0.228258	0.194441	-0.0579949	0.82258	0.422699	0.170263	1.05084	-0.252436	0.628139	0.880575	0.480392	0.463724	0.396356	0.513653	0.490017	0.527782	0.471106	0.58409	0.562352	0.443975	0.526436	0.530737
Q66K66	TMEM198	19/14/16/19/19/18	95.45	TRUE	0.0508946	-0.44951	0.0743298	-0.354586	-0.21323	-0.082765	0.261365	0.327675	0.279523	0.255109	0.281178	0.270075	(-0.468, 0.57)	(-1.1, 0.201)	(-0.481, 0.629)	(-0.861, 0.152)	(-0.772, 0.345)	(-0.619, 0.454)	0.500404	-0.0234352	0.40548	0.264124	0.13366	-0.523839	-0.0949237	-0.23628	-0.366745	0.428916	0.28756	0.157095	-0.141356	-0.271821	-0.130465	0.417027	0.383407	0.36573	0.388468	0.376898	0.430207	0.415144	0.448815	0.429391	0.37597	0.391174	0.388202
P42167	TMPO	0/0/0/0/0/0	0	FALSE
P63313	TMSB10	0/0/0/0/0/0	0	FALSE
P62328	TMSB4X	0/0/0/0/0/0	0	FALSE
O75509	TNFRSF21	20/14/16/21/19/20	100	TRUE	-0.0629858	-0.235101	0.494851	0.328925	-0.0231988	-0.362917	0.288731	0.371105	0.317442	0.275228	0.316608	0.288756	(-0.636, 0.51)	(-0.972, 0.501)	(-0.135, 1.125)	(-0.217, 0.875)	(-0.651, 0.605)	(-0.936, 0.21)	0.172115	-0.557837	-0.39191	-0.039787	0.299931	-0.729952	-0.564026	-0.211902	0.127816	0.165927	0.51805	0.857768	0.352123	0.691841	0.339718	0.469096	0.429458	0.399205	0.430846	0.408507	0.48803	0.463417	0.504882	0.471538	0.418387	0.442324	0.428887
Q92752	TNR	9/3/7/9/12/4	40	TRUE	-0.0128202	1.75145	0.703308	-0.0478519	-0.307831	0.745027	0.50599	0.860218	0.535983	0.468158	0.496272	0.700839	(-1.04, 1.014)	(0.005, 3.498)	(-0.385, 1.791)	(-0.998, 0.903)	(-1.315, 0.7)	(-0.678, 2.168)	-1.76427	-0.716128	0.0350316	0.29501	-0.757847	1.04814	1.7993	2.05928	1.00642	0.75116	1.01114	-0.0417188	0.259979	-0.792879	-1.05286	0.970706	0.725966	0.685956	0.744441	0.863595	0.99508	0.970646	1.07419	1.10863	0.709612	0.754261	0.881558
P22105	TNXB	20/14/16/21/19/19	99.09	TRUE	-0.0452746	0.143216	0.141106	-0.143137	-0.572348	-0.394042	0.251653	0.323416	0.276553	0.239886	0.276822	0.258484	(-0.545, 0.454)	(-0.499, 0.785)	(-0.408, 0.69)	(-0.619, 0.333)	(-1.122, -0.023)	(-0.907, 0.119)	-0.18849	-0.18638	0.0978626	0.527073	0.348768	0.00210974	0.286353	0.715563	0.537258	0.284243	0.713454	0.535148	0.429211	0.250905	-0.178306	0.409031	0.374327	0.347965	0.376009	0.360743	0.425545	0.404158	0.441099	0.41364	0.364681	0.385973	0.378378
P11387	TOP1	0/0/0/0/0/0	0	FALSE
P55327	TPD52	0/0/0/0/0/0	0	FALSE
P60174	TPI1	20/14/16/21/19/20	100	TRUE	-0.0556341	-0.109291	0.530592	0.238715	0.0948653	-0.235371	0.236669	0.30419	0.260203	0.225601	0.259519	0.236689	(-0.525, 0.414)	(-0.713, 0.494)	(0.014, 1.047)	(-0.209, 0.686)	(-0.42, 0.61)	(-0.705, 0.234)	0.0536566	-0.586226	-0.294349	-0.150499	0.179737	-0.639883	-0.348006	-0.204156	0.126081	0.291877	0.435727	0.765964	0.14385	0.474086	0.330237	0.384512	0.352021	0.327223	0.353159	0.334848	0.400032	0.379857	0.413845	0.386514	0.342947	0.362568	0.351553
P06753-2	TPM3.isoform2	0/0/0/0/0/0	0	FALSE
P67936	TPM4	0/0/0/0/0/0	0	FALSE
O14773	TPP1	20/14/16/21/19/20	100	TRUE	-0.000212366	-0.473243	-0.374005	-0.553838	-0.509781	-0.451848	0.222654	0.286177	0.244795	0.212242	0.244151	0.222674	(-0.442, 0.442)	(-1.041, 0.095)	(-0.86, 0.112)	(-0.975, -0.133)	(-0.994, -0.025)	(-0.894, -0.01)	0.47303	0.373793	0.553626	0.509569	0.451635	-0.0992377	0.0805956	0.0365387	-0.0213949	0.179833	0.135776	0.0778428	-0.0440569	-0.10199	-0.0579335	0.361742	0.331176	0.307846	0.332246	0.315019	0.376344	0.357363	0.389339	0.363626	0.322639	0.341098	0.330735
P13693	TPT1	0/0/0/0/0/0	0	FALSE
Q12931	TRAP1	0/0/0/0/0/0	0	FALSE
Q9NZC2	TREM2	8/5/7/7/11/8	41.82	TRUE	-0.0318432	0.522464	0.219626	-0.39241	-0.346715	0.263	0.545613	0.699102	0.528961	0.525881	0.47486	0.513855	(-1.137, 1.074)	(-0.894, 1.939)	(-0.852, 1.291)	(-1.458, 0.673)	(-1.309, 0.615)	(-0.778, 1.304)	-0.554308	-0.25147	0.360567	0.314872	-0.294844	0.302838	0.914874	0.869179	0.259464	0.612036	0.566341	-0.0433741	-0.045695	-0.65541	-0.609715	0.829478	0.755685	0.757167	0.766652	0.778503	0.87174	0.871802	0.92499	0.917735	0.750292	0.709108	0.746832
Q8WZ42	TTN	0/0/0/0/0/0	0	FALSE
P02766	TTR	20/14/16/21/19/20	100	TRUE	-0.080071	-0.0810662	0.0300631	0.0786439	0.0735122	0.161541	0.2506	0.322095	0.275519	0.23888	0.274795	0.250621	(-0.577, 0.417)	(-0.72, 0.558)	(-0.517, 0.577)	(-0.395, 0.553)	(-0.472, 0.619)	(-0.336, 0.659)	0.000995225	-0.110134	-0.158715	-0.153583	-0.241612	-0.111129	-0.15971	-0.154578	-0.242607	-0.0485808	-0.043449	-0.131478	0.00513178	-0.0828968	-0.0880285	0.407145	0.372742	0.346484	0.373946	0.354557	0.423579	0.402216	0.438205	0.409265	0.363133	0.383909	0.372246
Q71U36	TUBA1A	0/0/0/0/0/0	0	FALSE
P68363	TUBA1B	20/14/16/21/18/20	99.09	TRUE	0.0266795	-0.0698589	-0.336006	-0.0767542	-0.415118	-0.148645	0.17656	0.226862	0.194083	0.168303	0.197837	0.176589	(-0.324, 0.377)	(-0.52, 0.38)	(-0.721, 0.049)	(-0.411, 0.257)	(-0.808, -0.022)	(-0.499, 0.202)	0.0965384	0.362685	0.103434	0.441797	0.175325	0.266147	0.00689534	0.345259	0.0787866	-0.259252	0.0791116	-0.18736	0.338363	0.0718913	-0.266472	0.286863	0.262622	0.244122	0.266526	0.24981	0.298442	0.283391	0.311256	0.288357	0.255853	0.273478	0.262273
P07437	TUBB	20/14/16/21/19/20	100	TRUE	0.0359048	-0.330292	-0.257903	-0.0188869	-0.422948	-0.126346	0.212435	0.273041	0.233559	0.2025	0.232945	0.212453	(-0.386, 0.457)	(-0.872, 0.212)	(-0.721, 0.206)	(-0.421, 0.383)	(-0.885, 0.039)	(-0.548, 0.295)	0.366197	0.293808	0.0547916	0.458853	0.162251	-0.0723885	-0.311405	0.092656	-0.203946	-0.239016	0.165045	-0.131557	0.404061	0.107459	-0.296602	0.345138	0.315975	0.293716	0.316996	0.30056	0.35907	0.340961	0.371469	0.346936	0.30783	0.325441	0.315555
P04350	TUBB4A	3/0/0/1/2/0	5.45	TRUE	0.273883			-1.96582	-0.539997		0.337384			0.697791	0.535185		(-4.013, 4.561)			(-10.832, 6.9)	(-7.34, 6.26)				2.2397	0.81388									-1.42582					0.721387	0.691779
P49411	TUFM	0/0/0/0/0/0	0	FALSE
Q9GZX9	TWSG1	0/0/0/0/0/0	0	FALSE
P10599	TXN	8/6/8/12/8/8	45.45	TRUE	0.100531	0.137233	-0.264599	-0.484916	-0.674881	-0.278552	0.33822	0.429907	0.317526	0.258294	0.35303	0.316067	(-0.583, 0.784)	(-0.732, 1.006)	(-0.906, 0.377)	(-1.007, 0.037)	(-1.388, 0.039)	(-0.917, 0.36)	-0.0367022	0.365131	0.585448	0.775412	0.379083	0.401833	0.62215	0.812115	0.415786	0.220317	0.410282	0.0139529	0.189965	-0.206364	-0.396329	0.538238	0.464755	0.424027	0.498153	0.464525	0.543546	0.493305	0.601029	0.536513	0.411522	0.464121	0.449096
Q9BRA2	TXNDC17	0/0/0/0/0/0	0	FALSE
Q8NBS9	TXNDC5	0/0/0/0/0/0	0	FALSE
Q16881	TXNRD1	0/0/0/0/0/0	0	FALSE
P22314	UBA1	0/0/0/0/0/0	0	FALSE
Q9UBT2	UBA2	0/0/0/0/0/0	0	FALSE
P0CG47	UBB	20/14/16/21/19/20	100	TRUE	-0.00535936	-0.122443	-0.219313	-0.12874	-0.302571	-0.291596	0.215949	0.277558	0.237422	0.20585	0.236798	0.215967	(-0.434, 0.423)	(-0.673, 0.428)	(-0.69, 0.252)	(-0.537, 0.28)	(-0.772, 0.167)	(-0.72, 0.137)	0.117084	0.213953	0.12338	0.297211	0.286237	0.0968699	0.00629683	0.180128	0.169154	-0.090573	0.0832579	0.0722837	0.173831	0.162857	-0.0109742	0.350848	0.321202	0.298574	0.32224	0.305532	0.365009	0.346601	0.377613	0.352675	0.312922	0.330825	0.320774
P61088	UBE2N	0/0/0/0/0/0	0	FALSE
Q13404	UBE2V1	0/0/0/0/0/0	0	FALSE
Q9NYU2	UGGT1	1/0/0/0/2/0	2.73	FALSE
Q92900	UPF1	0/0/0/0/0/0	0	FALSE
P31930	UQCRC1	0/0/0/0/0/0	0	FALSE
P22695	UQCRC2	0/0/0/0/0/0	0	FALSE
P54578	USP14	0/0/0/0/0/0	0	FALSE
Q9P0L0	VAPA	0/0/0/0/0/0	0	FALSE
P26640	VARS1	1/0/0/0/0/0	0.91	FALSE
Q6EMK4	VASN	20/14/16/21/19/20	100	TRUE	-0.03562	0.300554	0.65347	0.783978	0.497629	0.651603	0.208158	0.267545	0.228857	0.198424	0.228256	0.208176	(-0.449, 0.377)	(-0.23, 0.831)	(0.199, 1.108)	(0.39, 1.178)	(0.045, 0.951)	(0.238, 1.065)	-0.336174	-0.68909	-0.819598	-0.533249	-0.687223	-0.352916	-0.483424	-0.197075	-0.351049	-0.130509	0.155841	0.00186656	0.286349	0.132375	-0.153974	0.338191	0.309614	0.287804	0.310615	0.29451	0.351842	0.334097	0.363991	0.339952	0.301633	0.31889	0.309203
P19320	VCAM1	20/14/16/21/19/20	100	TRUE	0.00760696	-0.230987	-0.0752774	0.630356	0.320191	0.413875	0.314443	0.404153	0.345711	0.299738	0.344802	0.31447	(-0.616, 0.632)	(-1.033, 0.571)	(-0.761, 0.611)	(0.036, 1.225)	(-0.364, 1.004)	(-0.21, 1.038)	0.238594	0.0828844	-0.622749	-0.312584	-0.406268	-0.15571	-0.861343	-0.551178	-0.644862	-0.705633	-0.395468	-0.489152	0.310165	0.216481	-0.0936838	0.51087	0.467702	0.434755	0.469214	0.444885	0.53149	0.504686	0.549843	0.51353	0.455646	0.481714	0.46708
P13611	VCAN	20/14/16/21/19/20	100	TRUE	-0.0787842	-0.131739	0.798551	0.52026	0.343536	0.0865652	0.234512	0.301417	0.257831	0.223545	0.257154	0.234532	(-0.544, 0.387)	(-0.73, 0.466)	(0.287, 1.31)	(0.077, 0.964)	(-0.167, 0.854)	(-0.379, 0.552)	0.0529549	-0.877335	-0.599044	-0.422321	-0.165349	-0.93029	-0.651999	-0.475276	-0.218304	0.278291	0.455014	0.711985	0.176724	0.433695	0.256971	0.381007	0.348812	0.32424	0.34994	0.331795	0.396386	0.376395	0.410073	0.382991	0.339821	0.359263	0.348348
P18206	VCL	0/0/0/0/0/0	0	FALSE
P55072	VCP	4/4/3/4/3/3	19.09	TRUE	-0.0048773	-0.337715	-0.190651	0.196594	0.805029	-0.629259	0.334228	0.417029	0.395191	0.348473	0.434376	0.394676	(-0.733, 0.723)	(-1.246, 0.571)	(-1.052, 0.67)	(-0.563, 0.956)	(-0.141, 1.751)	(-1.489, 0.231)	0.332837	0.185774	-0.201472	-0.809907	0.624382	-0.147063	-0.534309	-1.14274	0.291545	-0.387246	-0.995681	0.438608	-0.608435	0.825854	1.43429	0.530955	0.516016	0.48413	0.550384	0.51866	0.551775	0.565588	0.642106	0.584066	0.542113	0.614557	0.559633
P21796	VDAC1	0/0/0/0/0/0	0	FALSE
Q9Y277	VDAC3	0/0/0/0/0/0	0	FALSE
O15240	VGF	20/14/16/21/19/20	100	TRUE	-0.0773866	-0.0491109	-0.0557151	-0.414195	-0.90783	-0.622128	0.216613	0.278412	0.238153	0.206483	0.237527	0.216632	(-0.507, 0.352)	(-0.602, 0.503)	(-0.528, 0.417)	(-0.824, -0.004)	(-1.379, -0.436)	(-1.052, -0.192)	-0.0282757	-0.0216715	0.336809	0.830444	0.544742	0.0066042	0.365084	0.858719	0.573017	0.35848	0.852115	0.566413	0.493635	0.207933	-0.285702	0.351928	0.32219	0.299494	0.323232	0.306472	0.366133	0.347668	0.378776	0.35376	0.313885	0.331843	0.321762
P08670	VIM	20/14/14/20/18/20	96.36	TRUE	-0.00309073	-0.274936	0.0531078	-0.562725	-0.592422	0.0319977	0.29655	0.381153	0.346714	0.289277	0.331937	0.29659	(-0.592, 0.586)	(-1.032, 0.482)	(-0.635, 0.742)	(-1.137, 0.012)	(-1.251, 0.067)	(-0.557, 0.621)	0.271845	-0.0561985	0.559634	0.589331	-0.0350884	-0.328044	0.287789	0.317486	-0.306934	0.615832	0.64553	0.0211101	0.0296974	-0.594722	-0.62442	0.481854	0.456414	0.414517	0.447435	0.41958	0.514189	0.479772	0.522203	0.484391	0.450898	0.477047	0.456232
Q96QK1	VPS35	0/0/0/0/0/0	0	FALSE
Q9Y279	VSIG4	17/10/15/20/15/17	85.45	TRUE	0.0156097	1.0075	1.24209	0.949152	1.10321	0.939906	0.21726	0.294484	0.226888	0.194541	0.241842	0.221069	(-0.417, 0.448)	(0.422, 1.593)	(0.791, 1.693)	(0.562, 1.336)	(0.622, 1.584)	(0.5, 1.38)	-0.991886	-1.22648	-0.933543	-1.0876	-0.924296	-0.234598	0.0583431	-0.0957157	0.0675895	0.292941	0.138882	0.302187	-0.154059	0.00924638	0.163305	0.36441	0.31315	0.291314	0.326147	0.311323	0.368061	0.351905	0.387997	0.374427	0.297363	0.329469	0.319755
Q8TAG5	VSTM2A	20/13/16/21/19/20	99.09	TRUE	-0.0571373	0.106307	0.164014	0.258325	0.184779	-0.0448124	0.222792	0.300161	0.245019	0.212385	0.244568	0.222796	(-0.499, 0.385)	(-0.489, 0.702)	(-0.322, 0.65)	(-0.163, 0.68)	(-0.301, 0.67)	(-0.487, 0.397)	-0.163445	-0.221152	-0.315462	-0.241917	-0.012325	-0.0577072	-0.152018	-0.0784721	0.15112	-0.0943106	-0.0207649	0.208827	0.0735457	0.303137	0.229592	0.37273	0.331407	0.30804	0.332733	0.315206	0.388124	0.369223	0.402939	0.374924	0.322833	0.341413	0.330947
A6NLU5	VSTM2B	19/14/16/21/19/20	99.09	TRUE	-0.0111989	-0.0856279	0.19469	0.16135	0.156883	-0.241081	0.219202	0.273491	0.234081	0.202988	0.233896	0.21303	(-0.446, 0.424)	(-0.628, 0.457)	(-0.27, 0.659)	(-0.242, 0.564)	(-0.307, 0.621)	(-0.664, 0.182)	0.074429	-0.205889	-0.172549	-0.168082	0.229882	-0.280317	-0.246978	-0.242511	0.155453	0.0333397	0.0378062	0.435771	0.00446659	0.402431	0.397965	0.348648	0.319824	0.298718	0.322301	0.305955	0.359954	0.341878	0.372538	0.347937	0.308648	0.326382	0.316457
P04004	VTN	20/14/16/21/19/20	100	TRUE	0.0342047	0.159661	-0.335995	0.0482435	0.115251	0.53566	0.253021	0.325207	0.278181	0.241189	0.27745	0.253043	(-0.468, 0.536)	(-0.486, 0.805)	(-0.888, 0.216)	(-0.43, 0.527)	(-0.435, 0.666)	(0.034, 1.038)	-0.125456	0.370199	-0.0140388	-0.0810464	-0.501455	0.495655	0.111417	0.0444094	-0.375999	-0.384238	-0.451246	-0.871654	-0.0670077	-0.487416	-0.420409	0.411079	0.376344	0.349832	0.37756	0.357984	0.427672	0.406103	0.44244	0.41322	0.366642	0.387619	0.375843
P04275	VWF	0/0/0/0/0/0	0	FALSE
O75717	WDHD1	3/5/1/3/2/3	15.45	TRUE	0.324036	-0.26056	1.59021	0.35581	0.345466	0.894092	1.0678	1.06907	1.90282	1.0661	1.42137	1.17708	(-2.138, 2.786)	(-2.726, 2.205)	(-2.798, 5.978)	(-2.103, 2.814)	(-2.932, 3.623)	(-1.82, 3.608)	0.584596	-1.26618	-0.0317743	-0.0214295	-0.570056	-1.85077	-0.61637	-0.606026	-1.15465	1.2344	1.24475	0.696122	0.0103448	-0.538281	-0.548626	1.56986	2.23263	1.48977	1.70785	1.58414	2.07901	1.52443	1.92986	1.70977	2.22287	2.51337	2.22491
O75083	WDR1	0/0/0/0/0/0	0	FALSE
Q8NEZ3	WDR19	0/0/0/0/0/0	0	FALSE
Q8IUB2	WFDC3	14/11/14/12/15/16	74.55	TRUE	-0.0136789	0.47494	-0.519644	-0.467405	0.304357	0.0585348	0.314021	0.380244	0.315335	0.339304	0.339045	0.302658	(-0.64, 0.612)	(-0.283, 1.233)	(-1.148, 0.109)	(-1.144, 0.209)	(-0.372, 0.98)	(-0.545, 0.662)	-0.488619	0.505965	0.453727	-0.318036	-0.0722137	0.994584	0.942345	0.170583	0.416405	-0.0522382	-0.824001	-0.578179	-0.771763	-0.52594	0.245822	0.492044	0.446829	0.463141	0.467928	0.436701	0.492645	0.513968	0.530922	0.486765	0.462901	0.458789	0.436359
Q8TEU8	WFIKKN2	20/14/16/21/19/20	100	TRUE	-0.0127535	-0.146017	-0.102132	-0.0488985	-0.459202	-0.0415904	0.212078	0.272583	0.233167	0.20216	0.232554	0.212097	(-0.434, 0.408)	(-0.687, 0.395)	(-0.565, 0.361)	(-0.45, 0.352)	(-0.921, 0.002)	(-0.462, 0.379)	0.133264	0.089378	0.0361449	0.446449	0.0288369	-0.0438856	-0.0971187	0.313185	-0.104427	-0.053233	0.357071	-0.0605411	0.410304	-0.00730803	-0.417612	0.344559	0.315445	0.293223	0.316464	0.300056	0.358467	0.340389	0.370845	0.346354	0.307313	0.324895	0.315025
Q9HCS7	XAB2	7/2/2/2/2/4	17.27	TRUE	0.165007	0.183228	0.543789	-0.296369	0.0562247	1.05271	0.466588	0.823321	0.850371	0.813192	0.873839	0.684777	(-0.875, 1.205)	(-1.651, 2.018)	(-1.351, 2.439)	(-2.108, 1.516)	(-1.891, 2.003)	(-0.473, 2.578)	-0.0182213	-0.378782	0.461376	0.108782	-0.887703	-0.360561	0.479598	0.127004	-0.869482	0.840158	0.487564	-0.508921	-0.352594	-1.34908	-0.996485	0.903548	0.907534	0.973257	1.06618	0.885398	1.16117	1.20433	1.24757	1.12218	1.19575	1.31597	1.14193
Q9NQW7	XPNPEP1	0/0/0/0/0/0	0	FALSE
O14980	XPO1	0/0/0/0/0/0	0	FALSE
P13010	XRCC5	0/0/0/0/0/0	0	FALSE
P12956	XRCC6	0/0/0/0/0/0	0	FALSE
Q86Y38	XYLT1	0/0/0/0/0/0	0	FALSE
P54577	YARS	0/0/0/0/0/0	0	FALSE
P16989	YBX3	0/0/0/0/0/0	0	FALSE
Q9Y5A9	YTHDF2	0/0/0/0/0/0	0	FALSE
P31946	YWHAB	0/0/0/0/0/0	0	FALSE
P62258	YWHAE	17/14/16/21/17/19	94.55	TRUE	-0.0432885	0.460939	0.790923	0.645311	0.384233	0.234521	0.217469	0.256098	0.218438	0.189192	0.229402	0.204617	(-0.475, 0.389)	(-0.048, 0.97)	(0.357, 1.225)	(0.27, 1.021)	(-0.071, 0.84)	(-0.172, 0.641)	-0.504228	-0.834212	-0.6886	-0.427521	-0.27781	-0.329984	-0.184372	0.0767069	0.226418	0.145612	0.406691	0.556402	0.261079	0.41079	0.149711	0.333158	0.309792	0.289305	0.322834	0.29964	0.335856	0.319102	0.356925	0.331044	0.287548	0.313126	0.299537
P61981	YWHAG	0/0/0/0/0/0	0	FALSE
P27348	YWHAQ	2/3/3/5/3/1	15.45	FALSE
P63104	YWHAZ	20/12/15/20/19/20	96.36	TRUE	0.027629	-0.379435	-0.0570885	0.0793594	-0.192643	-0.52174	0.171131	0.240943	0.193803	0.167505	0.188056	0.171093	(-0.312, 0.367)	(-0.858, 0.099)	(-0.442, 0.328)	(-0.253, 0.412)	(-0.566, 0.181)	(-0.861, -0.182)	0.407064	0.0847175	-0.0517305	0.220272	0.549369	-0.322347	-0.458795	-0.186792	0.142305	-0.136448	0.135555	0.464652	0.272003	0.6011	0.329097	0.294577	0.258589	0.239736	0.255909	0.242083	0.309051	0.295084	0.316686	0.296129	0.255039	0.267247	0.258318
[truncated: 63 more columns]

## Sheet: Table_2
Table_2	Age+sex adjusted group comparisons replication 1 cohort
					Group mean					Standard Error (SE)					95% Confidende Interval (95%CI)					Beta estimate for group comparisons (SCD-AD<0 means protein levels are higher in AD than control)										Standard error (SE)										95% Confidende Interval (95%CI)
Uniprot Accession	Gene Name	data presence replication 1 (SCD/MCI_ab+/AD/DLB/FTD)	data presence replication 1 (%)	Include	emmean_SCD	emmean_MCI_Ab+	emmean_AD	emmean_DLB	emmean_FTD	SE_SCD	SE_MCI_Ab+	SE_AD	SE_DLB	SE_FTD	95%_CI_SCD	95%_CI_MCI_Ab+	95%_CI_AD	95%_CI_DLB	95%_CI_FTD	estimate_SCD - (MCI_Ab+)	estimate_SCD - AD	estimate_SCD - DLB	estimate_SCD - FTD	estimate_(MCI_Ab+) - AD	estimate_(MCI_Ab+) - DLB	estimate_(MCI_Ab+) - FTD	estimate_AD - DLB	estimate_AD - FTD	estimate_DLB - FTD	SE_SCD - (MCI_Ab+)	SE_SCD - AD	SE_SCD - DLB	SE_SCD - FTD	SE_(MCI_Ab+) - AD	SE_(MCI_Ab+) - DLB	SE_(MCI_Ab+) - FTD	SE_AD - DLB	SE_AD - FTD	SE_DLB - FTD	95%_CI_SCD - (MCI_Ab+)	95%_CI_SCD - AD	95%_CI_SCD - DLB	95%_CI_SCD - FTD	95%_CI_(MCI_Ab+) - AD	95%_CI_(MCI_Ab+) - DLB	95%_CI_(MCI_Ab+) - FTD	95%_CI_AD - DLB	95%_CI_AD - FTD	95%_CI_DLB - FTD
P04217	A1BG	20/35/21/19/17	100	TRUE	-0.254391	0.564498	1.07135	0.95454	1.09294	0.309718	0.191526	0.238354	0.27003	0.264567	(-0.868, 0.359)	(0.185, 0.944)	(0.599, 1.544)	(0.419, 1.49)	(0.569, 1.617)	-0.818888	-1.32574	-1.20893	-1.34733	-0.506855	-0.390042	-0.528443	0.116812	-0.0215881	-0.138401	0.389735	0.402799	0.428725	0.398568	0.30165	0.318799	0.32845	0.357377	0.357359	0.376027	(-1.591, -0.047)	(-2.124, -0.527)	(-2.059, -0.359)	(-2.137, -0.557)	(-1.105, 0.091)	(-1.022, 0.242)	(-1.179, 0.122)	(-0.591, 0.825)	(-0.73, 0.687)	(-0.884, 0.607)
P01023	A2M	20/35/21/19/17	100	TRUE	0.641692	0.110866	0.639995	0.000215152	0.355586	0.215657	0.13336	0.165966	0.188022	0.184218	(0.214, 1.069)	(-0.153, 0.375)	(0.311, 0.969)	(-0.372, 0.373)	(-0.009, 0.721)	0.530827	0.00169693	0.641477	0.286106	-0.52913	0.11065	-0.24472	0.63978	0.28441	-0.355371	0.271373	0.28047	0.298522	0.277524	0.210039	0.22198	0.2287	0.248842	0.248829	0.261828	(-0.007, 1.069)	(-0.554, 0.558)	(0.05, 1.233)	(-0.264, 0.836)	(-0.945, -0.113)	(-0.329, 0.551)	(-0.698, 0.209)	(0.147, 1.133)	(-0.209, 0.778)	(-0.874, 0.164)
P49588	AARS	1/0/2/1/1	4.46	FALSE
Q9BZC7	ABCA2	0/0/3/0/0	2.68	FALSE
P49748	ACADVL	1/1/1/1/0	3.57	FALSE
P24752	ACAT1	7/9/5/7/4	28.57	TRUE	0.453336	0.184261	0.187068	0.344738	0.537332	0.337604	0.243489	0.321161	0.288955	0.361248	(-0.238, 1.145)	(-0.315, 0.683)	(-0.471, 0.845)	(-0.247, 0.937)	(-0.203, 1.277)	0.269075	0.266268	0.108598	-0.0839956	-0.00280754	-0.160477	-0.353071	-0.15767	-0.350264	-0.192594	0.437999	0.479147	0.445014	0.469865	0.394872	0.36569	0.437302	0.419971	0.482557	0.451778	(-0.628, 1.166)	(-0.715, 1.248)	(-0.803, 1.02)	(-1.046, 0.878)	(-0.812, 0.806)	(-0.91, 0.589)	(-1.249, 0.543)	(-1.018, 0.703)	(-1.339, 0.638)	(-1.118, 0.733)
P53396	ACLY	0/0/1/0/0	0.89	FALSE
Q9NPJ3	ACOT13	0/0/0/0/0	0	FALSE
Q8N9L9	ACOT4	15/24/11/11/10	63.39	TRUE	-0.282621	0.40319	-0.385486	-0.117098	0.351287	0.567751	0.345273	0.46543	0.499588	0.489623	(-1.416, 0.851)	(-0.286, 1.093)	(-1.315, 0.544)	(-1.115, 0.88)	(-0.626, 1.329)	-0.685811	0.102865	-0.165522	-0.633907	0.788676	0.520289	0.0519038	-0.268388	-0.736773	-0.468385	0.746401	0.749312	0.78589	0.764801	0.571965	0.58912	0.591118	0.674106	0.67269	0.685377	(-2.176, 0.804)	(-1.393, 1.599)	(-1.735, 1.404)	(-2.161, 0.893)	(-0.353, 1.931)	(-0.656, 1.697)	(-1.128, 1.232)	(-1.614, 1.078)	(-2.08, 0.606)	(-1.837, 0.9)
Q6ZNF0	ACP7	13/25/13/11/14	67.86	TRUE	-0.131577	0.662454	0.674693	0.424286	0.854785	0.35374	0.215284	0.301083	0.343952	0.278536	(-0.837, 0.574)	(0.233, 1.092)	(0.074, 1.275)	(-0.262, 1.11)	(0.299, 1.41)	-0.794031	-0.806271	-0.555863	-0.986363	-0.0122397	0.238168	-0.192332	0.250407	-0.180092	-0.430499	0.43727	0.471076	0.488784	0.44788	0.362684	0.398743	0.352883	0.431378	0.410752	0.44308	(-1.666, 0.078)	(-1.746, 0.133)	(-1.53, 0.419)	(-1.879, -0.093)	(-0.735, 0.711)	(-0.557, 1.033)	(-0.896, 0.511)	(-0.61, 1.111)	(-0.999, 0.639)	(-1.314, 0.453)
P62736	ACTA2	20/35/21/18/17	99.11	TRUE	0.437605	0.832271	0.794219	1.13891	1.36261	0.305145	0.188979	0.234946	0.275546	0.26064	(-0.167, 1.042)	(0.458, 1.207)	(0.329, 1.26)	(0.593, 1.685)	(0.846, 1.879)	-0.394667	-0.356615	-0.70131	-0.925009	0.038052	-0.306643	-0.530342	-0.344695	-0.568394	-0.223699	0.384529	0.397429	0.425561	0.392955	0.297193	0.322352	0.323648	0.359663	0.352141	0.376416	(-1.157, 0.367)	(-1.144, 0.431)	(-1.545, 0.142)	(-1.704, -0.146)	(-0.551, 0.627)	(-0.946, 0.332)	(-1.172, 0.111)	(-1.058, 0.368)	(-1.266, 0.13)	(-0.97, 0.522)
P60709	ACTB	20/35/21/19/17	100	TRUE	0.874896	0.865157	0.696704	0.782038	0.812019	0.354478	0.219205	0.272801	0.309055	0.302802	(0.172, 1.577)	(0.431, 1.3)	(0.156, 1.237)	(0.17, 1.395)	(0.212, 1.412)	0.00973856	0.178192	0.0928575	0.0628762	0.168453	0.0831189	0.0531376	-0.0853345	-0.115316	-0.0299813	0.446059	0.461011	0.490684	0.456169	0.345244	0.364872	0.375917	0.409025	0.409004	0.43037	(-0.874, 0.894)	(-0.735, 1.092)	(-0.88, 1.065)	(-0.841, 0.967)	(-0.516, 0.853)	(-0.64, 0.806)	(-0.692, 0.798)	(-0.896, 0.725)	(-0.926, 0.695)	(-0.883, 0.823)
Q562R1	ACTBL2	18/33/19/17/15	91.07	TRUE	0.865655	0.24739	-0.069974	0.173771	-0.295684	0.468149	0.28877	0.368492	0.418249	0.414306	(-0.063, 1.795)	(-0.326, 0.82)	(-0.801, 0.661)	(-0.656, 1.004)	(-1.118, 0.526)	0.618265	0.935629	0.691884	1.16134	0.317364	0.073619	0.543074	-0.243745	0.22571	0.469455	0.587436	0.615239	0.657792	0.609479	0.461237	0.491851	0.509154	0.552238	0.557125	0.586313	(-0.547, 1.784)	(-0.285, 2.157)	(-0.613, 1.997)	(-0.048, 2.371)	(-0.598, 1.233)	(-0.902, 1.05)	(-0.467, 1.553)	(-1.34, 0.852)	(-0.88, 1.331)	(-0.694, 1.633)
P12814	ACTN1	0/0/0/1/0	0.89	FALSE
O43707	ACTN4	5/21/9/11/10	50	TRUE	-0.317598	0.00563787	-0.072467	-0.0318717	0.606403	0.592006	0.235498	0.352008	0.357955	0.347776	(-1.505, 0.87)	(-0.467, 0.478)	(-0.779, 0.634)	(-0.75, 0.686)	(-0.091, 1.304)	-0.323236	-0.245131	-0.285726	-0.924001	0.0781048	0.0375096	-0.600765	-0.0405953	-0.67887	-0.638275	0.663173	0.703152	0.744249	0.630979	0.419304	0.409013	0.431752	0.491306	0.500842	0.522067	(-1.653, 1.007)	(-1.655, 1.165)	(-1.778, 1.207)	(-2.19, 0.342)	(-0.763, 0.919)	(-0.783, 0.858)	(-1.467, 0.265)	(-1.026, 0.945)	(-1.683, 0.326)	(-1.685, 0.409)
P61158	ACTR3	0/1/0/0/0	0.89	FALSE
Q13444	ADAM15	0/1/0/0/0	0.89	FALSE
Q9P0K1	ADAM22	20/35/21/19/17	100	TRUE	0.193343	-0.0321181	-0.0235638	-0.253368	-0.00596231	0.371007	0.229427	0.285522	0.323466	0.316922	(-0.542, 0.929)	(-0.487, 0.423)	(-0.589, 0.542)	(-0.894, 0.388)	(-0.634, 0.622)	0.225461	0.216906	0.44671	0.199305	-0.00855424	0.22125	-0.0261558	0.229804	-0.0176015	-0.247405	0.466859	0.482509	0.513565	0.477441	0.361343	0.381886	0.393446	0.428098	0.428076	0.450438	(-0.7, 1.151)	(-0.739, 1.173)	(-0.571, 1.464)	(-0.747, 1.145)	(-0.725, 0.708)	(-0.536, 0.978)	(-0.806, 0.754)	(-0.619, 1.078)	(-0.866, 0.831)	(-1.14, 0.645)
Q13443	ADAM9	13/29/14/14/13	74.11	TRUE	0.11723	-0.457593	-0.22346	-0.119671	0.0745096	0.488994	0.267797	0.366042	0.400466	0.384944	(-0.856, 1.091)	(-0.991, 0.075)	(-0.952, 0.505)	(-0.917, 0.677)	(-0.692, 0.841)	0.574823	0.34069	0.236901	0.0427205	-0.234133	-0.337923	-0.532103	-0.103789	-0.29797	-0.19418	0.598794	0.61253	0.675797	0.608843	0.452915	0.457299	0.469525	0.5418	0.531296	0.546392	(-0.617, 1.767)	(-0.879, 1.56)	(-1.108, 1.582)	(-1.169, 1.255)	(-1.136, 0.667)	(-1.248, 0.572)	(-1.467, 0.402)	(-1.182, 0.975)	(-1.355, 0.76)	(-1.282, 0.893)
Q9UHI8	ADAMTS1	20/35/21/19/17	100	TRUE	0.394903	0.602802	0.586079	0.305215	0.622677	0.233464	0.144372	0.179671	0.203548	0.19943	(-0.068, 0.858)	(0.317, 0.889)	(0.23, 0.942)	(-0.098, 0.709)	(0.227, 1.018)	-0.207899	-0.191176	0.0896879	-0.227774	0.0167238	0.297587	-0.0198749	0.280864	-0.0365987	-0.317462	0.293781	0.303629	0.323172	0.30044	0.227383	0.24031	0.247585	0.26939	0.269376	0.283448	(-0.79, 0.374)	(-0.793, 0.411)	(-0.551, 0.73)	(-0.823, 0.368)	(-0.434, 0.467)	(-0.179, 0.774)	(-0.511, 0.471)	(-0.253, 0.815)	(-0.57, 0.497)	(-0.879, 0.244)
[truncated: 1,282 more rows]
[truncated: 30 more columns]

## Sheet: Table_3
Table_3	Age+sex adjusted group comparisons replication 2 cohort
				Group mean				Standard Error (SE)				95% Confidende Interval (95%CI)				Beta estimate for group comparisons (CN-AD<0 means protein levels are higher in AD than control)						Standard error (SE)						95% Confidence interval						T ratio						P-value						FDR corrected p-value
[truncated: 1,405 more rows]
[truncated: 2 more columns]

## Sheet: Table_4
Table_4	non-adjusted group comparisons discovery cohort
[truncated: 1,304 more rows]
[truncated: 63 more columns]

[truncated: 5 more sheets: Table_5, Table_6, Table_7, Table_8, Table_9]
